# Supplementary material for: Integrated metabolomic and transcriptomic analysis reveals the role of phenylpropanoid biosynthesis pathway in tomato roots during salt stress
Source: Front Plant Sci. 2022 Dec 8;13:1023696. doi: 10.3389/fpls.2022.1023696 (PMC9773889; doi:10.3389/fpls.2022.1023696)
Supplement: Supplementary file 12 [file Table_1.xlsx]

## Sheet: Supplementary Table 1
Supplementary Table 1 The primer sequences used in this study for qRT-PCR.
Gene	Primer	Sequence
PER19	Forward	ACGCCAAATCATGCCCTCAA
	Reverse	GACCCATCACACCCTTCAACA
CSE	Forward	CAAAAGCTAGTTCCGCAGCAG
	Reverse	TGTAGACGGGGTTTGTGCTT
PAL1	Forward	CTGAAGAAGCGTTTCGCGTT
	Reverse	GCCATACCAGAACCAACTGC
BIA1	Forward	TCTTCCCACCTACCCAAAAACC
	Reverse	TGAGATTCGCGATGCTAGGT
HCT	Forward	GGTAGTGTCATCGGGGCAAC
	Reverse	TTGGCATCACATATCCCGCT
XYL1	Forward	TGGTGGGAGAGACCCCATAC
	Reverse	ACACATTTCACCGAGGCACA
PER3	Forward	GCCAAGAGTTGTCCAAAAGCA
	Reverse	AAGAGCACAGATGCGTCACA
CCR1	Forward	TGTCACCAGCAATCAAAGGC
	Reverse	GGATTTGGGGTGATGGACGAT
CAD1	Forward	GCTGGCGTTCTTGTTCTTGT
	Reverse	GTGTCTGCTTTGTTCCACCC
Actin	Forward	GGTGTTATGGTCGGAATGGG
	Reverse	CAGGGTGTTCTTCAGGAGCAA
