# Supplementary material for: Integrated metabolomic and transcriptomic analysis reveals the role of phenylpropanoid biosynthesis pathway in tomato roots during salt stress
Source: Front Plant Sci. 2022 Dec 8;13:1023696. doi: 10.3389/fpls.2022.1023696 (PMC9773889; doi:10.3389/fpls.2022.1023696)
Supplement: Supplementary file 13 [file Table_2.xlsx]

## Sheet: 0 h vs. 1 h
Supplementary Table 2 The correlations between metabolites and genes in the phenylpropanoid biosynthesis pathway with |r| > 0.8 and P < 0.05 (The comparison group of 0 h vs. 1 h).
Gene	KO	KEGG_map_gene	Meta	Compounds	Class I	CID	KEGG_map_meta	Coefficient	p-value	Relation Type
Solyc01g009370.2	K09754	ko00940,ko00941,ko00945,ko01100,ko01110	MWSCX015	Caffeic aldehyde	Phenolic acids	C10945	ko00940,ko01110	-0.898289	7.21118e-05	gene-meta
Solyc02g070090.1	K22395	ko00940,ko01100,ko01110	MWSCX015	Caffeic aldehyde	Phenolic acids	C10945	ko00940,ko01110	-0.829047	0.000856473	gene-meta
Solyc02g070130.1	K22395	ko00940,ko01100,ko01110	MWSCX015	Caffeic aldehyde	Phenolic acids	C10945	ko00940,ko01110	-0.862154	0.000309565	gene-meta
Solyc03g031730.3	K05350	ko00460,ko00500,ko00940,ko01100,ko01110	MWSCX015	Caffeic aldehyde	Phenolic acids	C10945	ko00940,ko01110	0.826018	0.000930051	gene-meta
Solyc03g119080.4	K05350	ko00460,ko00500,ko00940,ko01100,ko01110	MWSCX015	Caffeic aldehyde	Phenolic acids	C10945	ko00940,ko01110	0.864189	0.000288405	gene-meta
Solyc05g046010.4	K00430	ko00940,ko01100,ko01110	MWSCX015	Caffeic aldehyde	Phenolic acids	C10945	ko00940,ko01110	0.817995	0.00114861	gene-meta
Solyc08g005120.3	K09753	ko00940,ko01100,ko01110	MWSCX015	Caffeic aldehyde	Phenolic acids	C10945	ko00940,ko01110	-0.839902	0.000628971	gene-meta
Solyc01g009370.2	K09754	ko00940,ko00941,ko00945,ko01100,ko01110	Lmmn001643	2-Hydroxycinnamic acid	Phenolic acids	C01772	ko00360,ko00940,ko01100,ko01110	-0.886418	0.000122675	gene-meta
Solyc02g070090.1	K22395	ko00940,ko01100,ko01110	Lmmn001643	2-Hydroxycinnamic acid	Phenolic acids	C01772	ko00360,ko00940,ko01100,ko01110	-0.807217	0.00150213	gene-meta
Solyc02g070130.1	K22395	ko00940,ko01100,ko01110	Lmmn001643	2-Hydroxycinnamic acid	Phenolic acids	C01772	ko00360,ko00940,ko01100,ko01110	-0.857615	0.000361092	gene-meta
Solyc03g119080.4	K05350	ko00460,ko00500,ko00940,ko01100,ko01110	Lmmn001643	2-Hydroxycinnamic acid	Phenolic acids	C01772	ko00360,ko00940,ko01100,ko01110	0.873864	0.00020272	gene-meta
Solyc05g046010.4	K00430	ko00940,ko01100,ko01110	Lmmn001643	2-Hydroxycinnamic acid	Phenolic acids	C01772	ko00360,ko00940,ko01100,ko01110	0.820066	0.00108874	gene-meta
Solyc08g005120.3	K09753	ko00940,ko01100,ko01110	Lmmn001643	2-Hydroxycinnamic acid	Phenolic acids	C01772	ko00360,ko00940,ko01100,ko01110	-0.815378	0.00122782	gene-meta
Solyc01g009370.2	K09754	ko00940,ko00941,ko00945,ko01100,ko01110	mws0014	Ferulic acid*	Phenolic acids	C01494	ko00940,ko01100,ko01110	-0.91618	2.82707e-05	gene-meta
Solyc02g064970.4	K00430	ko00940,ko01100,ko01110	mws0014	Ferulic acid*	Phenolic acids	C01494	ko00940,ko01100,ko01110	0.845745	0.000527706	gene-meta
Solyc02g070090.1	K22395	ko00940,ko01100,ko01110	mws0014	Ferulic acid*	Phenolic acids	C01494	ko00940,ko01100,ko01110	-0.860111	0.000331994	gene-meta
Solyc02g070130.1	K22395	ko00940,ko01100,ko01110	mws0014	Ferulic acid*	Phenolic acids	C01494	ko00940,ko01100,ko01110	-0.917115	2.67707e-05	gene-meta
Solyc03g031730.3	K05350	ko00460,ko00500,ko00940,ko01100,ko01110	mws0014	Ferulic acid*	Phenolic acids	C01494	ko00940,ko01100,ko01110	0.87388	0.000202594	gene-meta
Solyc03g119080.4	K05350	ko00460,ko00500,ko00940,ko01100,ko01110	mws0014	Ferulic acid*	Phenolic acids	C01494	ko00940,ko01100,ko01110	0.919427	2.33332e-05	gene-meta
Solyc05g046010.4	K00430	ko00940,ko01100,ko01110	mws0014	Ferulic acid*	Phenolic acids	C01494	ko00940,ko01100,ko01110	0.883335	0.0001395	gene-meta
Solyc08g005120.3	K09753	ko00940,ko01100,ko01110	mws0014	Ferulic acid*	Phenolic acids	C01494	ko00940,ko01100,ko01110	-0.892158	9.56055e-05	gene-meta

## Sheet: 0 h vs. 12 h
Supplementary Table 2 The correlations between metabolites and genes in the phenylpropanoid biosynthesis pathway with |r| > 0.8 and P < 0.05 (The comparison group of 0 h vs. 12 h).
Gene	KO	KEGG_map_gene	Meta	Compounds	Class I	CID	KEGG_map_meta	Coefficient	p-value	Relation Type
Solyc01g006640.1	K01904	ko00130,ko00940,ko01100,ko01110	mws0017	Spermidine	Alkaloids	C00315	ko00330,ko00410,ko00480,ko00940,ko01100,ko02010	0.823925	0.000983655	gene-meta
Solyc01g008300.2	K13065	ko00940,ko00941,ko00945,ko01100,ko01110	mws0017	Spermidine	Alkaloids	C00315	ko00330,ko00410,ko00480,ko00940,ko01100,ko02010	0.902129	5.98852e-05	gene-meta
Solyc01g008550.4	K09753	ko00940,ko01100,ko01110	mws0017	Spermidine	Alkaloids	C00315	ko00330,ko00410,ko00480,ko00940,ko01100,ko02010	0.89123	9.96303e-05	gene-meta
Solyc01g009370.2	K09754	ko00940,ko00941,ko00945,ko01100,ko01110	mws0017	Spermidine	Alkaloids	C00315	ko00330,ko00410,ko00480,ko00940,ko01100,ko02010	0.916129	2.83539e-05	gene-meta
Solyc01g009410.3	K00430	ko00940,ko01100,ko01110	mws0017	Spermidine	Alkaloids	C00315	ko00330,ko00410,ko00480,ko00940,ko01100,ko02010	-0.819309	0.00111035	gene-meta
Solyc01g067860.3	K00430	ko00940,ko01100,ko01110	mws0017	Spermidine	Alkaloids	C00315	ko00330,ko00410,ko00480,ko00940,ko01100,ko02010	-0.964484	4.19259e-07	gene-meta
Solyc01g074030.3	K01188	ko00460,ko00500,ko00940,ko01100,ko01110	mws0017	Spermidine	Alkaloids	C00315	ko00330,ko00410,ko00480,ko00940,ko01100,ko02010	-0.96669	3.05402e-07	gene-meta
Solyc01g097000.3	K05349	ko00460,ko00500,ko00940,ko01100,ko01110	mws0017	Spermidine	Alkaloids	C00315	ko00330,ko00410,ko00480,ko00940,ko01100,ko02010	-0.875478	0.000190615	gene-meta
Solyc01g101050.3	K00430	ko00940,ko01100,ko01110	mws0017	Spermidine	Alkaloids	C00315	ko00330,ko00410,ko00480,ko00940,ko01100,ko02010	-0.92134	2.07597e-05	gene-meta
Solyc01g107820.2	K23260	ko00940,ko01110	mws0017	Spermidine	Alkaloids	C00315	ko00330,ko00410,ko00480,ko00940,ko01100,ko02010	0.96111	6.56238e-07	gene-meta
Solyc01g107825.1	K23260	ko00940,ko01110	mws0017	Spermidine	Alkaloids	C00315	ko00330,ko00410,ko00480,ko00940,ko01100,ko02010	0.890473	0.00010301	gene-meta
Solyc02g022850.1	K22395	ko00940,ko01100,ko01110	mws0017	Spermidine	Alkaloids	C00315	ko00330,ko00410,ko00480,ko00940,ko01100,ko02010	-0.863554	0.00029488	gene-meta
Solyc02g063160.4	K18368	ko00940,ko01100,ko01110	mws0017	Spermidine	Alkaloids	C00315	ko00330,ko00410,ko00480,ko00940,ko01100,ko02010	0.957907	9.6961e-07	gene-meta
Solyc02g069690.1	K22395	ko00940,ko01100,ko01110	mws0017	Spermidine	Alkaloids	C00315	ko00330,ko00410,ko00480,ko00940,ko01100,ko02010	-0.883097	0.000140875	gene-meta
Solyc02g070090.1	K22395	ko00940,ko01100,ko01110	mws0017	Spermidine	Alkaloids	C00315	ko00330,ko00410,ko00480,ko00940,ko01100,ko02010	0.971761	1.34886e-07	gene-meta
Solyc02g070110.1	K22395	ko00940,ko01100,ko01110	mws0017	Spermidine	Alkaloids	C00315	ko00330,ko00410,ko00480,ko00940,ko01100,ko02010	0.982174	1.37593e-08	gene-meta
Solyc02g070120.1	K22395	ko00940,ko01100,ko01110	mws0017	Spermidine	Alkaloids	C00315	ko00330,ko00410,ko00480,ko00940,ko01100,ko02010	0.860708	0.000325317	gene-meta
Solyc02g070130.1	K22395	ko00940,ko01100,ko01110	mws0017	Spermidine	Alkaloids	C00315	ko00330,ko00410,ko00480,ko00940,ko01100,ko02010	0.895234	8.31692e-05	gene-meta
Solyc02g077300.2	K00430	ko00940,ko01100,ko01110	mws0017	Spermidine	Alkaloids	C00315	ko00330,ko00410,ko00480,ko00940,ko01100,ko02010	0.909427	4.11663e-05	gene-meta
Solyc02g078510.4	K13065	ko00940,ko00941,ko00945,ko01100,ko01110	mws0017	Spermidine	Alkaloids	C00315	ko00330,ko00410,ko00480,ko00940,ko01100,ko02010	0.950769	2.09638e-06	gene-meta
Solyc02g079460.1	K22395	ko00940,ko01100,ko01110	mws0017	Spermidine	Alkaloids	C00315	ko00330,ko00410,ko00480,ko00940,ko01100,ko02010	0.84726	0.000503646	gene-meta
Solyc02g079480.1	K22395	ko00940,ko01100,ko01110	mws0017	Spermidine	Alkaloids	C00315	ko00330,ko00410,ko00480,ko00940,ko01100,ko02010	-0.821423	0.00105085	gene-meta
Solyc02g080290.3	K05350	ko00460,ko00500,ko00940,ko01100,ko01110	mws0017	Spermidine	Alkaloids	C00315	ko00330,ko00410,ko00480,ko00940,ko01100,ko02010	-0.809763	0.00141195	gene-meta
Solyc02g080530.3	K00430	ko00940,ko01100,ko01110	mws0017	Spermidine	Alkaloids	C00315	ko00330,ko00410,ko00480,ko00940,ko01100,ko02010	-0.936832	7.11953e-06	gene-meta
Solyc02g083480.3	K00430	ko00940,ko01100,ko01110	mws0017	Spermidine	Alkaloids	C00315	ko00330,ko00410,ko00480,ko00940,ko01100,ko02010	-0.814932	0.00124175	gene-meta
Solyc02g083490.3	K00430	ko00940,ko01100,ko01110	mws0017	Spermidine	Alkaloids	C00315	ko00330,ko00410,ko00480,ko00940,ko01100,ko02010	-0.951262	1.99509e-06	gene-meta
Solyc02g087190.1	K00430	ko00940,ko01100,ko01110	mws0017	Spermidine	Alkaloids	C00315	ko00330,ko00410,ko00480,ko00940,ko01100,ko02010	-0.935881	7.65952e-06	gene-meta
Solyc02g088710.3	K01904	ko00130,ko00940,ko01100,ko01110	mws0017	Spermidine	Alkaloids	C00315	ko00330,ko00410,ko00480,ko00940,ko01100,ko02010	0.845613	0.000529851	gene-meta
Solyc02g093230.4	K00588	ko00940,ko00941,ko00945,ko01100,ko01110	mws0017	Spermidine	Alkaloids	C00315	ko00330,ko00410,ko00480,ko00940,ko01100,ko02010	-0.953874	1.52152e-06	gene-meta
Solyc02g093270.4	K00588	ko00940,ko00941,ko00945,ko01100,ko01110	mws0017	Spermidine	Alkaloids	C00315	ko00330,ko00410,ko00480,ko00940,ko01100,ko02010	0.849655	0.000467351	gene-meta
Solyc03g006700.3	K00430	ko00940,ko01100,ko01110	mws0017	Spermidine	Alkaloids	C00315	ko00330,ko00410,ko00480,ko00940,ko01100,ko02010	0.86182	0.000313148	gene-meta
Solyc03g031730.3	K05350	ko00460,ko00500,ko00940,ko01100,ko01110	mws0017	Spermidine	Alkaloids	C00315	ko00330,ko00410,ko00480,ko00940,ko01100,ko02010	-0.807531	0.00149076	gene-meta
Solyc03g044100.4	K00430	ko00940,ko01100,ko01110	mws0017	Spermidine	Alkaloids	C00315	ko00330,ko00410,ko00480,ko00940,ko01100,ko02010	-0.953201	1.63403e-06	gene-meta
Solyc03g080150.3	K00430	ko00940,ko01100,ko01110	mws0017	Spermidine	Alkaloids	C00315	ko00330,ko00410,ko00480,ko00940,ko01100,ko02010	-0.959736	7.78853e-07	gene-meta
Solyc03g111170.3	K01904	ko00130,ko00940,ko01100,ko01110	mws0017	Spermidine	Alkaloids	C00315	ko00330,ko00410,ko00480,ko00940,ko01100,ko02010	0.935297	8.00674e-06	gene-meta
Solyc03g114710.4	K23260	ko00940,ko01110	mws0017	Spermidine	Alkaloids	C00315	ko00330,ko00410,ko00480,ko00940,ko01100,ko02010	0.875345	0.00019159	gene-meta
Solyc04g081860.3	K00430	ko00940,ko01100,ko01110	mws0017	Spermidine	Alkaloids	C00315	ko00330,ko00410,ko00480,ko00940,ko01100,ko02010	-0.956741	1.10927e-06	gene-meta
Solyc05g014330.1	K13065	ko00940,ko00941,ko00945,ko01100,ko01110	mws0017	Spermidine	Alkaloids	C00315	ko00330,ko00410,ko00480,ko00940,ko01100,ko02010	0.866621	0.000264616	gene-meta
Solyc05g039950.2	K13065	ko00940,ko00941,ko00945,ko01100,ko01110	mws0017	Spermidine	Alkaloids	C00315	ko00330,ko00410,ko00480,ko00940,ko01100,ko02010	0.934714	8.36537e-06	gene-meta
Solyc05g046010.4	K00430	ko00940,ko01100,ko01110	mws0017	Spermidine	Alkaloids	C00315	ko00330,ko00410,ko00480,ko00940,ko01100,ko02010	-0.894736	8.50915e-05	gene-meta
Solyc05g046020.3	K00430	ko00940,ko01100,ko01110	mws0017	Spermidine	Alkaloids	C00315	ko00330,ko00410,ko00480,ko00940,ko01100,ko02010	-0.968376	2.36218e-07	gene-meta
Solyc05g046030.4	K00430	ko00940,ko01100,ko01110	mws0017	Spermidine	Alkaloids	C00315	ko00330,ko00410,ko00480,ko00940,ko01100,ko02010	-0.954586	1.40942e-06	gene-meta
Solyc05g047530.3	K00487	ko00130,ko00940,ko00941,ko00945,ko01100,ko01110	mws0017	Spermidine	Alkaloids	C00315	ko00330,ko00410,ko00480,ko00940,ko01100,ko02010	0.918989	2.39559e-05	gene-meta
Solyc05g050880.2	K00430	ko00940,ko01100,ko01110	mws0017	Spermidine	Alkaloids	C00315	ko00330,ko00410,ko00480,ko00940,ko01100,ko02010	-0.857114	0.000367166	gene-meta
Solyc05g052280.3	K00430	ko00940,ko01100,ko01110	mws0017	Spermidine	Alkaloids	C00315	ko00330,ko00410,ko00480,ko00940,ko01100,ko02010	0.872031	0.000217179	gene-meta
Solyc06g065060.1	K22395	ko00940,ko01100,ko01110	mws0017	Spermidine	Alkaloids	C00315	ko00330,ko00410,ko00480,ko00940,ko01100,ko02010	0.9579	9.70371e-07	gene-meta
Solyc06g068440.4	K09753	ko00940,ko01100,ko01110	mws0017	Spermidine	Alkaloids	C00315	ko00330,ko00410,ko00480,ko00940,ko01100,ko02010	-0.936395	7.36385e-06	gene-meta
Solyc06g073740.3	K05349	ko00460,ko00500,ko00940,ko01100,ko01110	mws0017	Spermidine	Alkaloids	C00315	ko00330,ko00410,ko00480,ko00940,ko01100,ko02010	0.911415	3.69689e-05	gene-meta
Solyc06g073760.3	K05349	ko00460,ko00500,ko00940,ko01100,ko01110	mws0017	Spermidine	Alkaloids	C00315	ko00330,ko00410,ko00480,ko00940,ko01100,ko02010	0.895489	8.21983e-05	gene-meta
Solyc06g074710.1	K13065	ko00940,ko00941,ko00945,ko01100,ko01110	mws0017	Spermidine	Alkaloids	C00315	ko00330,ko00410,ko00480,ko00940,ko01100,ko02010	-0.883833	0.00013667	gene-meta
Solyc06g076630.3	K00430	ko00940,ko01100,ko01110	mws0017	Spermidine	Alkaloids	C00315	ko00330,ko00410,ko00480,ko00940,ko01100,ko02010	-0.86275	0.000303245	gene-meta
Solyc06g082420.4	K00430	ko00940,ko01100,ko01110	mws0017	Spermidine	Alkaloids	C00315	ko00330,ko00410,ko00480,ko00940,ko01100,ko02010	0.972114	1.26737e-07	gene-meta
Solyc07g005760.3	K13065	ko00940,ko00941,ko00945,ko01100,ko01110	mws0017	Spermidine	Alkaloids	C00315	ko00330,ko00410,ko00480,ko00940,ko01100,ko02010	-0.82089	0.00106563	gene-meta
Solyc07g006670.1	K13065	ko00940,ko00941,ko00945,ko01100,ko01110	mws0017	Spermidine	Alkaloids	C00315	ko00330,ko00410,ko00480,ko00940,ko01100,ko02010	0.85522	0.000390851	gene-meta
Solyc07g006680.1	K13065	ko00940,ko00941,ko00945,ko01100,ko01110	mws0017	Spermidine	Alkaloids	C00315	ko00330,ko00410,ko00480,ko00940,ko01100,ko02010	-0.93656	7.27104e-06	gene-meta
Solyc07g008360.2	K01904	ko00130,ko00940,ko01100,ko01110	mws0017	Spermidine	Alkaloids	C00315	ko00330,ko00410,ko00480,ko00940,ko01100,ko02010	0.838245	0.000660265	gene-meta
Solyc07g008380.2	K13065	ko00940,ko00941,ko00945,ko01100,ko01110	mws0017	Spermidine	Alkaloids	C00315	ko00330,ko00410,ko00480,ko00940,ko01100,ko02010	-0.848806	0.000479979	gene-meta
Solyc07g014580.3	K13065	ko00940,ko00941,ko00945,ko01100,ko01110	mws0017	Spermidine	Alkaloids	C00315	ko00330,ko00410,ko00480,ko00940,ko01100,ko02010	-0.898691	7.07473e-05	gene-meta
Solyc07g017880.4	K00430	ko00940,ko01100,ko01110	mws0017	Spermidine	Alkaloids	C00315	ko00330,ko00410,ko00480,ko00940,ko01100,ko02010	-0.888725	0.000111159	gene-meta
Solyc07g043490.1	K23260	ko00940,ko01110	mws0017	Spermidine	Alkaloids	C00315	ko00330,ko00410,ko00480,ko00940,ko01100,ko02010	-0.940793	5.18517e-06	gene-meta
Solyc07g043700.3	K13065	ko00940,ko00941,ko00945,ko01100,ko01110	mws0017	Spermidine	Alkaloids	C00315	ko00330,ko00410,ko00480,ko00940,ko01100,ko02010	-0.891464	9.86052e-05	gene-meta
Solyc07g043710.4	K13065	ko00940,ko00941,ko00945,ko01100,ko01110	mws0017	Spermidine	Alkaloids	C00315	ko00330,ko00410,ko00480,ko00940,ko01100,ko02010	-0.951531	1.94156e-06	gene-meta
Solyc07g047740.3	K00430	ko00940,ko01100,ko01110	mws0017	Spermidine	Alkaloids	C00315	ko00330,ko00410,ko00480,ko00940,ko01100,ko02010	-0.954444	1.43118e-06	gene-meta
Solyc07g052510.4	K00430	ko00940,ko01100,ko01110	mws0017	Spermidine	Alkaloids	C00315	ko00330,ko00410,ko00480,ko00940,ko01100,ko02010	-0.973882	9.16044e-08	gene-meta
Solyc07g052530.3	K00430	ko00940,ko01100,ko01110	mws0017	Spermidine	Alkaloids	C00315	ko00330,ko00410,ko00480,ko00940,ko01100,ko02010	-0.936474	7.31925e-06	gene-meta
Solyc07g052540.3	K00430	ko00940,ko01100,ko01110	mws0017	Spermidine	Alkaloids	C00315	ko00330,ko00410,ko00480,ko00940,ko01100,ko02010	-0.942812	4.37443e-06	gene-meta
Solyc08g005120.3	K09753	ko00940,ko01100,ko01110	mws0017	Spermidine	Alkaloids	C00315	ko00330,ko00410,ko00480,ko00940,ko01100,ko02010	0.828396	0.000871889	gene-meta
Solyc08g006830.3	K00588	ko00940,ko00941,ko00945,ko01100,ko01110	mws0017	Spermidine	Alkaloids	C00315	ko00330,ko00410,ko00480,ko00940,ko01100,ko02010	-0.922315	1.95369e-05	gene-meta
Solyc08g013930.4	K00430	ko00940,ko01100,ko01110	mws0017	Spermidine	Alkaloids	C00315	ko00330,ko00410,ko00480,ko00940,ko01100,ko02010	-0.966097	3.33251e-07	gene-meta
Solyc08g014490.1	K13065	ko00940,ko00941,ko00945,ko01100,ko01110	mws0017	Spermidine	Alkaloids	C00315	ko00330,ko00410,ko00480,ko00940,ko01100,ko02010	-0.865361	0.000276739	gene-meta
Solyc08g069040.3	K00430	ko00940,ko01100,ko01110	mws0017	Spermidine	Alkaloids	C00315	ko00330,ko00410,ko00480,ko00940,ko01100,ko02010	-0.841393	0.000601823	gene-meta
Solyc08g075830.4	K00430	ko00940,ko01100,ko01110	mws0017	Spermidine	Alkaloids	C00315	ko00330,ko00410,ko00480,ko00940,ko01100,ko02010	-0.941549	4.86864e-06	gene-meta
Solyc08g077080.1	K23260	ko00940,ko01110	mws0017	Spermidine	Alkaloids	C00315	ko00330,ko00410,ko00480,ko00940,ko01100,ko02010	0.913069	3.37388e-05	gene-meta
Solyc09g010000.4	K06892	ko00940,ko01110	mws0017	Spermidine	Alkaloids	C00315	ko00330,ko00410,ko00480,ko00940,ko01100,ko02010	0.876776	0.000181297	gene-meta
Solyc09g072660.4	K22395	ko00940,ko01100,ko01110	mws0017	Spermidine	Alkaloids	C00315	ko00330,ko00410,ko00480,ko00940,ko01100,ko02010	-0.844221	0.000552815	gene-meta
Solyc09g072700.4	K00430	ko00940,ko01100,ko01110	mws0017	Spermidine	Alkaloids	C00315	ko00330,ko00410,ko00480,ko00940,ko01100,ko02010	-0.98975	8.75686e-10	gene-meta
Solyc09g075060.3	K01188	ko00460,ko00500,ko00940,ko01100,ko01110	mws0017	Spermidine	Alkaloids	C00315	ko00330,ko00410,ko00480,ko00940,ko01100,ko02010	0.809057	0.00143654	gene-meta
Solyc09g075140.3	K18368	ko00940,ko01100,ko01110	mws0017	Spermidine	Alkaloids	C00315	ko00330,ko00410,ko00480,ko00940,ko01100,ko02010	0.940721	5.2164e-06	gene-meta
Solyc09g089690.3	K06892	ko00940,ko01110	mws0017	Spermidine	Alkaloids	C00315	ko00330,ko00410,ko00480,ko00940,ko01100,ko02010	-0.917731	2.58179e-05	gene-meta
Solyc09g089810.1	K06892	ko00940,ko01110	mws0017	Spermidine	Alkaloids	C00315	ko00330,ko00410,ko00480,ko00940,ko01100,ko02010	0.92333	1.8326e-05	gene-meta
Solyc10g011925.1	K10775	ko00360,ko00940,ko01100,ko01110	mws0017	Spermidine	Alkaloids	C00315	ko00330,ko00410,ko00480,ko00940,ko01100,ko02010	0.931631	1.04814e-05	gene-meta
Solyc10g011930.1	K10775	ko00360,ko00940,ko01100,ko01110	mws0017	Spermidine	Alkaloids	C00315	ko00330,ko00410,ko00480,ko00940,ko01100,ko02010	0.847196	0.000504657	gene-meta
Solyc10g032565.1	K06892	ko00940,ko01110	mws0017	Spermidine	Alkaloids	C00315	ko00330,ko00410,ko00480,ko00940,ko01100,ko02010	-0.966584	3.10247e-07	gene-meta
Solyc10g076190.2	K00430	ko00940,ko01100,ko01110	mws0017	Spermidine	Alkaloids	C00315	ko00330,ko00410,ko00480,ko00940,ko01100,ko02010	-0.904215	5.39647e-05	gene-meta
Solyc10g076210.2	K00430	ko00940,ko01100,ko01110	mws0017	Spermidine	Alkaloids	C00315	ko00330,ko00410,ko00480,ko00940,ko01100,ko02010	-0.949794	2.30855e-06	gene-meta
Solyc10g076220.3	K00430	ko00940,ko01100,ko01110	mws0017	Spermidine	Alkaloids	C00315	ko00330,ko00410,ko00480,ko00940,ko01100,ko02010	-0.973026	1.0749e-07	gene-meta
Solyc10g078220.2	K09754	ko00940,ko00941,ko00945,ko01100,ko01110	mws0017	Spermidine	Alkaloids	C00315	ko00330,ko00410,ko00480,ko00940,ko01100,ko02010	0.901666	6.12673e-05	gene-meta
Solyc10g078240.2	K09754	ko00940,ko00941,ko00945,ko01100,ko01110	mws0017	Spermidine	Alkaloids	C00315	ko00330,ko00410,ko00480,ko00940,ko01100,ko02010	-0.966255	3.25606e-07	gene-meta
Solyc10g085830.2	K13066	ko00380,ko00940,ko01100,ko01110	mws0017	Spermidine	Alkaloids	C00315	ko00330,ko00410,ko00480,ko00940,ko01100,ko02010	-0.98106	1.85925e-08	gene-meta
Solyc11g007220.2	K00430	ko00940,ko01100,ko01110	mws0017	Spermidine	Alkaloids	C00315	ko00330,ko00410,ko00480,ko00940,ko01100,ko02010	-0.880514	0.000156432	gene-meta
Solyc11g008720.3	K01188	ko00460,ko00500,ko00940,ko01100,ko01110	mws0017	Spermidine	Alkaloids	C00315	ko00330,ko00410,ko00480,ko00940,ko01100,ko02010	0.863338	0.000297106	gene-meta
Solyc11g018774.1	K00430	ko00940,ko01100,ko01110	mws0017	Spermidine	Alkaloids	C00315	ko00330,ko00410,ko00480,ko00940,ko01100,ko02010	0.846771	0.000511315	gene-meta
Solyc11g018800.3	K00430	ko00940,ko01100,ko01110	mws0017	Spermidine	Alkaloids	C00315	ko00330,ko00410,ko00480,ko00940,ko01100,ko02010	0.961499	6.24527e-07	gene-meta
Solyc11g018805.1	K00430	ko00940,ko01100,ko01110	mws0017	Spermidine	Alkaloids	C00315	ko00330,ko00410,ko00480,ko00940,ko01100,ko02010	0.897119	7.62036e-05	gene-meta
Solyc11g039570.3	K00430	ko00940,ko01100,ko01110	mws0017	Spermidine	Alkaloids	C00315	ko00330,ko00410,ko00480,ko00940,ko01100,ko02010	-0.855829	0.000383109	gene-meta
Solyc11g067290.1	K13065	ko00940,ko00941,ko00945,ko01100,ko01110	mws0017	Spermidine	Alkaloids	C00315	ko00330,ko00410,ko00480,ko00940,ko01100,ko02010	-0.839809	0.000630705	gene-meta
Solyc11g069680.1	K13065	ko00940,ko00941,ko00945,ko01100,ko01110	mws0017	Spermidine	Alkaloids	C00315	ko00330,ko00410,ko00480,ko00940,ko01100,ko02010	0.966191	3.28668e-07	gene-meta
Solyc11g072110.2	K06892	ko00940,ko01110	mws0017	Spermidine	Alkaloids	C00315	ko00330,ko00410,ko00480,ko00940,ko01100,ko02010	-0.903242	5.66668e-05	gene-meta
Solyc11g072120.2	K06892	ko00940,ko01110	mws0017	Spermidine	Alkaloids	C00315	ko00330,ko00410,ko00480,ko00940,ko01100,ko02010	-0.933582	9.09898e-06	gene-meta
Solyc11g072920.2	K00430	ko00940,ko01100,ko01110	mws0017	Spermidine	Alkaloids	C00315	ko00330,ko00410,ko00480,ko00940,ko01100,ko02010	-0.921327	2.07763e-05	gene-meta
Solyc12g005430.1	K13065	ko00940,ko00941,ko00945,ko01100,ko01110	mws0017	Spermidine	Alkaloids	C00315	ko00330,ko00410,ko00480,ko00940,ko01100,ko02010	-0.893395	9.04422e-05	gene-meta
Solyc12g005790.2	K00430	ko00940,ko01100,ko01110	mws0017	Spermidine	Alkaloids	C00315	ko00330,ko00410,ko00480,ko00940,ko01100,ko02010	-0.838269	0.000659806	gene-meta
Solyc12g006380.2	K06892	ko00940,ko01110	mws0017	Spermidine	Alkaloids	C00315	ko00330,ko00410,ko00480,ko00940,ko01100,ko02010	0.94803	2.73548e-06	gene-meta
Solyc12g007030.3	K12355	ko00940	mws0017	Spermidine	Alkaloids	C00315	ko00330,ko00410,ko00480,ko00940,ko01100,ko02010	0.908599	4.30197e-05	gene-meta
Solyc12g017870.2	K00430	ko00940,ko01100,ko01110	mws0017	Spermidine	Alkaloids	C00315	ko00330,ko00410,ko00480,ko00940,ko01100,ko02010	-0.886289	0.000123348	gene-meta
Solyc12g040640.2	K05350	ko00460,ko00500,ko00940,ko01100,ko01110	mws0017	Spermidine	Alkaloids	C00315	ko00330,ko00410,ko00480,ko00940,ko01100,ko02010	-0.845265	0.000535527	gene-meta
Solyc12g042460.2	K01904	ko00130,ko00940,ko01100,ko01110	mws0017	Spermidine	Alkaloids	C00315	ko00330,ko00410,ko00480,ko00940,ko01100,ko02010	0.975985	6.04177e-08	gene-meta
Solyc12g089360.1	K00430	ko00940,ko01100,ko01110	mws0017	Spermidine	Alkaloids	C00315	ko00330,ko00410,ko00480,ko00940,ko01100,ko02010	-0.914924	3.03865e-05	gene-meta
Solyc12g089370.2	K00430	ko00940,ko01100,ko01110	mws0017	Spermidine	Alkaloids	C00315	ko00330,ko00410,ko00480,ko00940,ko01100,ko02010	-0.926588	1.48318e-05	gene-meta
Solyc12g096080.2	K23260	ko00940,ko01110	mws0017	Spermidine	Alkaloids	C00315	ko00330,ko00410,ko00480,ko00940,ko01100,ko02010	0.847892	0.000493869	gene-meta
Solyc12g096770.1	K13065	ko00940,ko00941,ko00945,ko01100,ko01110	mws0017	Spermidine	Alkaloids	C00315	ko00330,ko00410,ko00480,ko00940,ko01100,ko02010	-0.814604	0.00125203	gene-meta
Solyc01g009370.2	K09754	ko00940,ko00941,ko00945,ko01100,ko01110	mws0853	Sinapyl alcohol	Phenolic acids	C02325	ko00940,ko01100,ko01110	-0.806549	0.00152648	gene-meta
Solyc01g074030.3	K01188	ko00460,ko00500,ko00940,ko01100,ko01110	mws0853	Sinapyl alcohol	Phenolic acids	C02325	ko00940,ko01100,ko01110	0.827326	0.000897697	gene-meta
Solyc02g063160.4	K18368	ko00940,ko01100,ko01110	mws0853	Sinapyl alcohol	Phenolic acids	C02325	ko00940,ko01100,ko01110	-0.802706	0.00167266	gene-meta
Solyc02g070110.1	K22395	ko00940,ko01100,ko01110	mws0853	Sinapyl alcohol	Phenolic acids	C02325	ko00940,ko01100,ko01110	-0.803461	0.00164311	gene-meta
Solyc02g083490.3	K00430	ko00940,ko01100,ko01110	mws0853	Sinapyl alcohol	Phenolic acids	C02325	ko00940,ko01100,ko01110	0.81306	0.00130146	gene-meta
Solyc02g093230.4	K00588	ko00940,ko00941,ko00945,ko01100,ko01110	mws0853	Sinapyl alcohol	Phenolic acids	C02325	ko00940,ko01100,ko01110	0.83422	0.000741288	gene-meta
Solyc03g080150.3	K00430	ko00940,ko01100,ko01110	mws0853	Sinapyl alcohol	Phenolic acids	C02325	ko00940,ko01100,ko01110	0.837081	0.000682942	gene-meta
Solyc05g046030.4	K00430	ko00940,ko01100,ko01110	mws0853	Sinapyl alcohol	Phenolic acids	C02325	ko00940,ko01100,ko01110	0.819758	0.00109749	gene-meta
Solyc06g073740.3	K05349	ko00460,ko00500,ko00940,ko01100,ko01110	mws0853	Sinapyl alcohol	Phenolic acids	C02325	ko00940,ko01100,ko01110	-0.82752	0.000892957	gene-meta
Solyc06g074710.1	K13065	ko00940,ko00941,ko00945,ko01100,ko01110	mws0853	Sinapyl alcohol	Phenolic acids	C02325	ko00940,ko01100,ko01110	0.865524	0.000275152	gene-meta
Solyc07g014580.3	K13065	ko00940,ko00941,ko00945,ko01100,ko01110	mws0853	Sinapyl alcohol	Phenolic acids	C02325	ko00940,ko01100,ko01110	0.849663	0.000467242	gene-meta
Solyc07g043490.1	K23260	ko00940,ko01110	mws0853	Sinapyl alcohol	Phenolic acids	C02325	ko00940,ko01100,ko01110	0.803815	0.0016294	gene-meta
Solyc07g043710.4	K13065	ko00940,ko00941,ko00945,ko01100,ko01110	mws0853	Sinapyl alcohol	Phenolic acids	C02325	ko00940,ko01100,ko01110	0.844336	0.000550886	gene-meta
Solyc07g047740.3	K00430	ko00940,ko01100,ko01110	mws0853	Sinapyl alcohol	Phenolic acids	C02325	ko00940,ko01100,ko01110	0.853377	0.000415024	gene-meta
Solyc07g052510.4	K00430	ko00940,ko01100,ko01110	mws0853	Sinapyl alcohol	Phenolic acids	C02325	ko00940,ko01100,ko01110	0.846871	0.000509752	gene-meta
Solyc07g052540.3	K00430	ko00940,ko01100,ko01110	mws0853	Sinapyl alcohol	Phenolic acids	C02325	ko00940,ko01100,ko01110	0.841712	0.000596134	gene-meta
Solyc09g072700.4	K00430	ko00940,ko01100,ko01110	mws0853	Sinapyl alcohol	Phenolic acids	C02325	ko00940,ko01100,ko01110	0.825497	0.000943173	gene-meta
Solyc09g089760.1	K06892	ko00940,ko01110	mws0853	Sinapyl alcohol	Phenolic acids	C02325	ko00940,ko01100,ko01110	0.810016	0.00140321	gene-meta
Solyc10g011925.1	K10775	ko00360,ko00940,ko01100,ko01110	mws0853	Sinapyl alcohol	Phenolic acids	C02325	ko00940,ko01100,ko01110	-0.809749	0.00141245	gene-meta
Solyc10g076210.2	K00430	ko00940,ko01100,ko01110	mws0853	Sinapyl alcohol	Phenolic acids	C02325	ko00940,ko01100,ko01110	0.848624	0.000482724	gene-meta
Solyc10g076220.3	K00430	ko00940,ko01100,ko01110	mws0853	Sinapyl alcohol	Phenolic acids	C02325	ko00940,ko01100,ko01110	0.872554	0.000212972	gene-meta
Solyc10g084200.2	K00430	ko00940,ko01100,ko01110	mws0853	Sinapyl alcohol	Phenolic acids	C02325	ko00940,ko01100,ko01110	0.862877	0.000301908	gene-meta
Solyc11g072920.2	K00430	ko00940,ko01100,ko01110	mws0853	Sinapyl alcohol	Phenolic acids	C02325	ko00940,ko01100,ko01110	0.817516	0.0011628	gene-meta
Solyc12g005430.1	K13065	ko00940,ko00941,ko00945,ko01100,ko01110	mws0853	Sinapyl alcohol	Phenolic acids	C02325	ko00940,ko01100,ko01110	0.887116	0.000119098	gene-meta
Solyc12g089360.1	K00430	ko00940,ko01100,ko01110	mws0853	Sinapyl alcohol	Phenolic acids	C02325	ko00940,ko01100,ko01110	0.806099	0.00154308	gene-meta
Solyc12g089370.2	K00430	ko00940,ko01100,ko01110	mws0853	Sinapyl alcohol	Phenolic acids	C02325	ko00940,ko01100,ko01110	0.876861	0.000180696	gene-meta
Solyc01g008300.2	K13065	ko00940,ko00941,ko00945,ko01100,ko01110	mws4085	Sinapic acid	Phenolic acids	C00482	ko00940,ko01100,ko01110	-0.820256	0.00108338	gene-meta
Solyc01g009370.2	K09754	ko00940,ko00941,ko00945,ko01100,ko01110	mws4085	Sinapic acid	Phenolic acids	C00482	ko00940,ko01100,ko01110	-0.802183	0.00169336	gene-meta
Solyc01g074030.3	K01188	ko00460,ko00500,ko00940,ko01100,ko01110	mws4085	Sinapic acid	Phenolic acids	C00482	ko00940,ko01100,ko01110	0.861954	0.000311697	gene-meta
Solyc02g022850.1	K22395	ko00940,ko01100,ko01110	mws4085	Sinapic acid	Phenolic acids	C00482	ko00940,ko01100,ko01110	0.806325	0.00153473	gene-meta
Solyc02g069690.1	K22395	ko00940,ko01100,ko01110	mws4085	Sinapic acid	Phenolic acids	C00482	ko00940,ko01100,ko01110	0.860562	0.000326939	gene-meta
Solyc02g070110.1	K22395	ko00940,ko01100,ko01110	mws4085	Sinapic acid	Phenolic acids	C00482	ko00940,ko01100,ko01110	-0.823136	0.00100448	gene-meta
Solyc02g079460.1	K22395	ko00940,ko01100,ko01110	mws4085	Sinapic acid	Phenolic acids	C00482	ko00940,ko01100,ko01110	-0.846988	0.000507911	gene-meta
Solyc02g083490.3	K00430	ko00940,ko01100,ko01110	mws4085	Sinapic acid	Phenolic acids	C00482	ko00940,ko01100,ko01110	0.851065	0.000446961	gene-meta
Solyc02g087190.1	K00430	ko00940,ko01100,ko01110	mws4085	Sinapic acid	Phenolic acids	C00482	ko00940,ko01100,ko01110	0.817009	0.00117798	gene-meta
Solyc03g006700.3	K00430	ko00940,ko01100,ko01110	mws4085	Sinapic acid	Phenolic acids	C00482	ko00940,ko01100,ko01110	-0.858474	0.000350868	gene-meta
Solyc03g031730.3	K05350	ko00460,ko00500,ko00940,ko01100,ko01110	mws4085	Sinapic acid	Phenolic acids	C00482	ko00940,ko01100,ko01110	0.84215	0.00058839	gene-meta
Solyc03g080150.3	K00430	ko00940,ko01100,ko01110	mws4085	Sinapic acid	Phenolic acids	C00482	ko00940,ko01100,ko01110	0.814771	0.00124677	gene-meta
Solyc03g114710.4	K23260	ko00940,ko01110	mws4085	Sinapic acid	Phenolic acids	C00482	ko00940,ko01100,ko01110	-0.85203	0.000433402	gene-meta
Solyc04g081860.3	K00430	ko00940,ko01100,ko01110	mws4085	Sinapic acid	Phenolic acids	C00482	ko00940,ko01100,ko01110	0.845585	0.000530301	gene-meta
Solyc05g039950.2	K13065	ko00940,ko00941,ko00945,ko01100,ko01110	mws4085	Sinapic acid	Phenolic acids	C00482	ko00940,ko01100,ko01110	-0.806615	0.00152405	gene-meta
Solyc05g046020.3	K00430	ko00940,ko01100,ko01110	mws4085	Sinapic acid	Phenolic acids	C00482	ko00940,ko01100,ko01110	0.828289	0.000874436	gene-meta
Solyc05g046030.4	K00430	ko00940,ko01100,ko01110	mws4085	Sinapic acid	Phenolic acids	C00482	ko00940,ko01100,ko01110	0.821234	0.00105607	gene-meta
Solyc06g065060.1	K22395	ko00940,ko01100,ko01110	mws4085	Sinapic acid	Phenolic acids	C00482	ko00940,ko01100,ko01110	-0.822753	0.00101472	gene-meta
Solyc06g073740.3	K05349	ko00460,ko00500,ko00940,ko01100,ko01110	mws4085	Sinapic acid	Phenolic acids	C00482	ko00940,ko01100,ko01110	-0.870606	0.000228972	gene-meta
Solyc06g076630.3	K00430	ko00940,ko01100,ko01110	mws4085	Sinapic acid	Phenolic acids	C00482	ko00940,ko01100,ko01110	0.899097	6.93913e-05	gene-meta
Solyc07g006680.1	K13065	ko00940,ko00941,ko00945,ko01100,ko01110	mws4085	Sinapic acid	Phenolic acids	C00482	ko00940,ko01100,ko01110	0.813782	0.00127816	gene-meta
Solyc07g008360.2	K01904	ko00130,ko00940,ko01100,ko01110	mws4085	Sinapic acid	Phenolic acids	C00482	ko00940,ko01100,ko01110	-0.884418	0.000133401	gene-meta
Solyc07g014580.3	K13065	ko00940,ko00941,ko00945,ko01100,ko01110	mws4085	Sinapic acid	Phenolic acids	C00482	ko00940,ko01100,ko01110	0.861144	0.000320503	gene-meta
Solyc07g043490.1	K23260	ko00940,ko01110	mws4085	Sinapic acid	Phenolic acids	C00482	ko00940,ko01100,ko01110	0.869051	0.000242409	gene-meta
Solyc07g043710.4	K13065	ko00940,ko00941,ko00945,ko01100,ko01110	mws4085	Sinapic acid	Phenolic acids	C00482	ko00940,ko01100,ko01110	0.841913	0.000592558	gene-meta
Solyc07g047740.3	K00430	ko00940,ko01100,ko01110	mws4085	Sinapic acid	Phenolic acids	C00482	ko00940,ko01100,ko01110	0.885869	0.00012555	gene-meta
Solyc07g049240.3	K00430	ko00940,ko01100,ko01110	mws4085	Sinapic acid	Phenolic acids	C00482	ko00940,ko01100,ko01110	0.801438	0.00172317	gene-meta
Solyc07g052510.4	K00430	ko00940,ko01100,ko01110	mws4085	Sinapic acid	Phenolic acids	C00482	ko00940,ko01100,ko01110	0.812251	0.00132794	gene-meta
Solyc08g006830.3	K00588	ko00940,ko00941,ko00945,ko01100,ko01110	mws4085	Sinapic acid	Phenolic acids	C00482	ko00940,ko01100,ko01110	0.838086	0.000663336	gene-meta
Solyc08g013930.4	K00430	ko00940,ko01100,ko01110	mws4085	Sinapic acid	Phenolic acids	C00482	ko00940,ko01100,ko01110	0.829033	0.000856795	gene-meta
Solyc08g075830.4	K00430	ko00940,ko01100,ko01110	mws4085	Sinapic acid	Phenolic acids	C00482	ko00940,ko01100,ko01110	0.842322	0.00058536	gene-meta
Solyc09g072660.4	K22395	ko00940,ko01100,ko01110	mws4085	Sinapic acid	Phenolic acids	C00482	ko00940,ko01100,ko01110	0.834152	0.000742706	gene-meta
Solyc09g072700.4	K00430	ko00940,ko01100,ko01110	mws4085	Sinapic acid	Phenolic acids	C00482	ko00940,ko01100,ko01110	0.830429	0.000824424	gene-meta
Solyc09g075140.3	K18368	ko00940,ko01100,ko01110	mws4085	Sinapic acid	Phenolic acids	C00482	ko00940,ko01100,ko01110	-0.801803	0.0017085	gene-meta
Solyc09g089690.3	K06892	ko00940,ko01110	mws4085	Sinapic acid	Phenolic acids	C00482	ko00940,ko01100,ko01110	0.814446	0.00125703	gene-meta
Solyc10g011925.1	K10775	ko00360,ko00940,ko01100,ko01110	mws4085	Sinapic acid	Phenolic acids	C00482	ko00940,ko01100,ko01110	-0.857776	0.000359165	gene-meta
Solyc10g076190.2	K00430	ko00940,ko01100,ko01110	mws4085	Sinapic acid	Phenolic acids	C00482	ko00940,ko01100,ko01110	0.891015	0.000100583	gene-meta
Solyc10g076210.2	K00430	ko00940,ko01100,ko01110	mws4085	Sinapic acid	Phenolic acids	C00482	ko00940,ko01100,ko01110	0.844632	0.000545945	gene-meta
Solyc10g076220.3	K00430	ko00940,ko01100,ko01110	mws4085	Sinapic acid	Phenolic acids	C00482	ko00940,ko01100,ko01110	0.851806	0.000436518	gene-meta
Solyc10g078220.2	K09754	ko00940,ko00941,ko00945,ko01100,ko01110	mws4085	Sinapic acid	Phenolic acids	C00482	ko00940,ko01100,ko01110	-0.828513	0.000869093	gene-meta
Solyc10g078230.3	K09754	ko00940,ko00941,ko00945,ko01100,ko01110	mws4085	Sinapic acid	Phenolic acids	C00482	ko00940,ko01100,ko01110	-0.813982	0.00127177	gene-meta
Solyc11g008720.3	K01188	ko00460,ko00500,ko00940,ko01100,ko01110	mws4085	Sinapic acid	Phenolic acids	C00482	ko00940,ko01100,ko01110	-0.822846	0.00101222	gene-meta
Solyc11g069680.1	K13065	ko00940,ko00941,ko00945,ko01100,ko01110	mws4085	Sinapic acid	Phenolic acids	C00482	ko00940,ko01100,ko01110	-0.81579	0.00121509	gene-meta
Solyc11g072110.2	K06892	ko00940,ko01110	mws4085	Sinapic acid	Phenolic acids	C00482	ko00940,ko01100,ko01110	0.869145	0.000241577	gene-meta
Solyc11g072920.2	K00430	ko00940,ko01100,ko01110	mws4085	Sinapic acid	Phenolic acids	C00482	ko00940,ko01100,ko01110	0.847173	0.000505005	gene-meta
Solyc12g005430.1	K13065	ko00940,ko00941,ko00945,ko01100,ko01110	mws4085	Sinapic acid	Phenolic acids	C00482	ko00940,ko01100,ko01110	0.909152	4.17749e-05	gene-meta
Solyc12g005790.2	K00430	ko00940,ko01100,ko01110	mws4085	Sinapic acid	Phenolic acids	C00482	ko00940,ko01100,ko01110	0.866685	0.000264016	gene-meta
Solyc12g040640.2	K05350	ko00460,ko00500,ko00940,ko01100,ko01110	mws4085	Sinapic acid	Phenolic acids	C00482	ko00940,ko01100,ko01110	0.815471	0.00122495	gene-meta
Solyc12g089360.1	K00430	ko00940,ko01100,ko01110	mws4085	Sinapic acid	Phenolic acids	C00482	ko00940,ko01100,ko01110	0.866187	0.000268741	gene-meta
Solyc12g089370.2	K00430	ko00940,ko01100,ko01110	mws4085	Sinapic acid	Phenolic acids	C00482	ko00940,ko01100,ko01110	0.873265	0.00020736	gene-meta
novel.8083	K13065	ko00940,ko00941,ko00945,ko01100,ko01110	mws4085	Sinapic acid	Phenolic acids	C00482	ko00940,ko01100,ko01110	0.8289	0.000859924	gene-meta
Solyc01g007950.4	K00430	ko00940,ko01100,ko01110	pmb3074	5-O-p-Coumaroylquinic acid*	Phenolic acids	C12208	ko00940,ko00941,ko00945,ko01110	-0.870874	0.000226718	gene-meta
Solyc01g008300.2	K13065	ko00940,ko00941,ko00945,ko01100,ko01110	pmb3074	5-O-p-Coumaroylquinic acid*	Phenolic acids	C12208	ko00940,ko00941,ko00945,ko01110	-0.906636	4.76814e-05	gene-meta
Solyc01g009370.2	K09754	ko00940,ko00941,ko00945,ko01100,ko01110	pmb3074	5-O-p-Coumaroylquinic acid*	Phenolic acids	C12208	ko00940,ko00941,ko00945,ko01110	-0.906516	4.79786e-05	gene-meta
Solyc01g067860.3	K00430	ko00940,ko01100,ko01110	pmb3074	5-O-p-Coumaroylquinic acid*	Phenolic acids	C12208	ko00940,ko00941,ko00945,ko01110	0.834453	0.000736384	gene-meta
Solyc01g074030.3	K01188	ko00460,ko00500,ko00940,ko01100,ko01110	pmb3074	5-O-p-Coumaroylquinic acid*	Phenolic acids	C12208	ko00940,ko00941,ko00945,ko01110	0.934737	8.35119e-06	gene-meta
Solyc01g097000.3	K05349	ko00460,ko00500,ko00940,ko01100,ko01110	pmb3074	5-O-p-Coumaroylquinic acid*	Phenolic acids	C12208	ko00940,ko00941,ko00945,ko01110	0.942951	4.32257e-06	gene-meta
Solyc01g101050.3	K00430	ko00940,ko01100,ko01110	pmb3074	5-O-p-Coumaroylquinic acid*	Phenolic acids	C12208	ko00940,ko00941,ko00945,ko01110	0.836454	0.000695415	gene-meta
Solyc01g107820.2	K23260	ko00940,ko01110	pmb3074	5-O-p-Coumaroylquinic acid*	Phenolic acids	C12208	ko00940,ko00941,ko00945,ko01110	-0.832262	0.000783381	gene-meta
Solyc02g022850.1	K22395	ko00940,ko01100,ko01110	pmb3074	5-O-p-Coumaroylquinic acid*	Phenolic acids	C12208	ko00940,ko00941,ko00945,ko01110	0.94213	4.63602e-06	gene-meta
Solyc02g063160.4	K18368	ko00940,ko01100,ko01110	pmb3074	5-O-p-Coumaroylquinic acid*	Phenolic acids	C12208	ko00940,ko00941,ko00945,ko01110	-0.854337	0.000402292	gene-meta
Solyc02g069690.1	K22395	ko00940,ko01100,ko01110	pmb3074	5-O-p-Coumaroylquinic acid*	Phenolic acids	C12208	ko00940,ko00941,ko00945,ko01110	0.953522	1.57954e-06	gene-meta
Solyc02g070090.1	K22395	ko00940,ko01100,ko01110	pmb3074	5-O-p-Coumaroylquinic acid*	Phenolic acids	C12208	ko00940,ko00941,ko00945,ko01110	-0.950149	2.22951e-06	gene-meta
Solyc02g070110.1	K22395	ko00940,ko01100,ko01110	pmb3074	5-O-p-Coumaroylquinic acid*	Phenolic acids	C12208	ko00940,ko00941,ko00945,ko01110	-0.94051	5.30762e-06	gene-meta
Solyc02g070130.1	K22395	ko00940,ko01100,ko01110	pmb3074	5-O-p-Coumaroylquinic acid*	Phenolic acids	C12208	ko00940,ko00941,ko00945,ko01110	-0.92079	2.14747e-05	gene-meta
Solyc02g077300.2	K00430	ko00940,ko01100,ko01110	pmb3074	5-O-p-Coumaroylquinic acid*	Phenolic acids	C12208	ko00940,ko00941,ko00945,ko01110	-0.953905	1.51661e-06	gene-meta
Solyc02g078510.4	K13065	ko00940,ko00941,ko00945,ko01100,ko01110	pmb3074	5-O-p-Coumaroylquinic acid*	Phenolic acids	C12208	ko00940,ko00941,ko00945,ko01110	-0.935503	7.88294e-06	gene-meta
Solyc02g079460.1	K22395	ko00940,ko01100,ko01110	pmb3074	5-O-p-Coumaroylquinic acid*	Phenolic acids	C12208	ko00940,ko00941,ko00945,ko01110	-0.950285	2.19963e-06	gene-meta
Solyc02g079480.1	K22395	ko00940,ko01100,ko01110	pmb3074	5-O-p-Coumaroylquinic acid*	Phenolic acids	C12208	ko00940,ko00941,ko00945,ko01110	0.948485	2.61968e-06	gene-meta
Solyc02g080530.3	K00430	ko00940,ko01100,ko01110	pmb3074	5-O-p-Coumaroylquinic acid*	Phenolic acids	C12208	ko00940,ko00941,ko00945,ko01110	0.93713	6.95675e-06	gene-meta
Solyc02g083480.3	K00430	ko00940,ko01100,ko01110	pmb3074	5-O-p-Coumaroylquinic acid*	Phenolic acids	C12208	ko00940,ko00941,ko00945,ko01110	0.822605	0.00101869	gene-meta
Solyc02g083490.3	K00430	ko00940,ko01100,ko01110	pmb3074	5-O-p-Coumaroylquinic acid*	Phenolic acids	C12208	ko00940,ko00941,ko00945,ko01110	0.930753	1.11552e-05	gene-meta
Solyc02g087190.1	K00430	ko00940,ko01100,ko01110	pmb3074	5-O-p-Coumaroylquinic acid*	Phenolic acids	C12208	ko00940,ko00941,ko00945,ko01110	0.894611	8.55817e-05	gene-meta
Solyc02g093230.4	K00588	ko00940,ko00941,ko00945,ko01100,ko01110	pmb3074	5-O-p-Coumaroylquinic acid*	Phenolic acids	C12208	ko00940,ko00941,ko00945,ko01110	0.830588	0.00082079	gene-meta
Solyc03g006700.3	K00430	ko00940,ko01100,ko01110	pmb3074	5-O-p-Coumaroylquinic acid*	Phenolic acids	C12208	ko00940,ko00941,ko00945,ko01110	-0.869665	0.000237035	gene-meta
Solyc03g031730.3	K05350	ko00460,ko00500,ko00940,ko01100,ko01110	pmb3074	5-O-p-Coumaroylquinic acid*	Phenolic acids	C12208	ko00940,ko00941,ko00945,ko01110	0.862422	0.000306706	gene-meta
Solyc03g044100.4	K00430	ko00940,ko01100,ko01110	pmb3074	5-O-p-Coumaroylquinic acid*	Phenolic acids	C12208	ko00940,ko00941,ko00945,ko01110	0.805852	0.00155222	gene-meta
Solyc03g080150.3	K00430	ko00940,ko01100,ko01110	pmb3074	5-O-p-Coumaroylquinic acid*	Phenolic acids	C12208	ko00940,ko00941,ko00945,ko01110	0.907784	4.491e-05	gene-meta
Solyc03g111170.3	K01904	ko00130,ko00940,ko01100,ko01110	pmb3074	5-O-p-Coumaroylquinic acid*	Phenolic acids	C12208	ko00940,ko00941,ko00945,ko01110	-0.947561	2.85868e-06	gene-meta
Solyc03g114710.4	K23260	ko00940,ko01110	pmb3074	5-O-p-Coumaroylquinic acid*	Phenolic acids	C12208	ko00940,ko00941,ko00945,ko01110	-0.862779	0.000302942	gene-meta
Solyc04g081860.3	K00430	ko00940,ko01100,ko01110	pmb3074	5-O-p-Coumaroylquinic acid*	Phenolic acids	C12208	ko00940,ko00941,ko00945,ko01110	0.939175	5.91721e-06	gene-meta
Solyc05g039950.2	K13065	ko00940,ko00941,ko00945,ko01100,ko01110	pmb3074	5-O-p-Coumaroylquinic acid*	Phenolic acids	C12208	ko00940,ko00941,ko00945,ko01110	-0.908859	4.24301e-05	gene-meta
Solyc05g046010.4	K00430	ko00940,ko01100,ko01110	pmb3074	5-O-p-Coumaroylquinic acid*	Phenolic acids	C12208	ko00940,ko00941,ko00945,ko01110	0.850113	0.000460654	gene-meta
Solyc05g046020.3	K00430	ko00940,ko01100,ko01110	pmb3074	5-O-p-Coumaroylquinic acid*	Phenolic acids	C12208	ko00940,ko00941,ko00945,ko01110	0.931608	1.04982e-05	gene-meta
Solyc05g046030.4	K00430	ko00940,ko01100,ko01110	pmb3074	5-O-p-Coumaroylquinic acid*	Phenolic acids	C12208	ko00940,ko00941,ko00945,ko01110	0.853989	0.000406876	gene-meta
Solyc05g047530.3	K00487	ko00130,ko00940,ko00941,ko00945,ko01100,ko01110	pmb3074	5-O-p-Coumaroylquinic acid*	Phenolic acids	C12208	ko00940,ko00941,ko00945,ko01110	-0.888048	0.000114445	gene-meta
Solyc05g050880.2	K00430	ko00940,ko01100,ko01110	pmb3074	5-O-p-Coumaroylquinic acid*	Phenolic acids	C12208	ko00940,ko00941,ko00945,ko01110	0.875703	0.000188972	gene-meta
Solyc05g052280.3	K00430	ko00940,ko01100,ko01110	pmb3074	5-O-p-Coumaroylquinic acid*	Phenolic acids	C12208	ko00940,ko00941,ko00945,ko01110	-0.963258	4.95749e-07	gene-meta
Solyc06g065060.1	K22395	ko00940,ko01100,ko01110	pmb3074	5-O-p-Coumaroylquinic acid*	Phenolic acids	C12208	ko00940,ko00941,ko00945,ko01110	-0.943529	4.11219e-06	gene-meta
Solyc06g068440.4	K09753	ko00940,ko01100,ko01110	pmb3074	5-O-p-Coumaroylquinic acid*	Phenolic acids	C12208	ko00940,ko00941,ko00945,ko01110	0.90517	5.1414e-05	gene-meta
Solyc06g073740.3	K05349	ko00460,ko00500,ko00940,ko01100,ko01110	pmb3074	5-O-p-Coumaroylquinic acid*	Phenolic acids	C12208	ko00940,ko00941,ko00945,ko01110	-0.829838	0.000838006	gene-meta
Solyc06g073760.3	K05349	ko00460,ko00500,ko00940,ko01100,ko01110	pmb3074	5-O-p-Coumaroylquinic acid*	Phenolic acids	C12208	ko00940,ko00941,ko00945,ko01110	-0.811779	0.00134356	gene-meta
Solyc06g076630.3	K00430	ko00940,ko01100,ko01110	pmb3074	5-O-p-Coumaroylquinic acid*	Phenolic acids	C12208	ko00940,ko00941,ko00945,ko01110	0.918252	2.50341e-05	gene-meta
Solyc06g082420.4	K00430	ko00940,ko01100,ko01110	pmb3074	5-O-p-Coumaroylquinic acid*	Phenolic acids	C12208	ko00940,ko00941,ko00945,ko01110	-0.857976	0.000356771	gene-meta
Solyc07g006670.1	K13065	ko00940,ko00941,ko00945,ko01100,ko01110	pmb3074	5-O-p-Coumaroylquinic acid*	Phenolic acids	C12208	ko00940,ko00941,ko00945,ko01110	-0.920833	2.1418e-05	gene-meta
Solyc07g006680.1	K13065	ko00940,ko00941,ko00945,ko01100,ko01110	pmb3074	5-O-p-Coumaroylquinic acid*	Phenolic acids	C12208	ko00940,ko00941,ko00945,ko01110	0.845918	0.000524921	gene-meta
Solyc07g008360.2	K01904	ko00130,ko00940,ko01100,ko01110	pmb3074	5-O-p-Coumaroylquinic acid*	Phenolic acids	C12208	ko00940,ko00941,ko00945,ko01110	-0.907926	4.45753e-05	gene-meta
Solyc07g014580.3	K13065	ko00940,ko00941,ko00945,ko01100,ko01110	pmb3074	5-O-p-Coumaroylquinic acid*	Phenolic acids	C12208	ko00940,ko00941,ko00945,ko01110	0.87609	0.000186173	gene-meta
Solyc07g043490.1	K23260	ko00940,ko01110	pmb3074	5-O-p-Coumaroylquinic acid*	Phenolic acids	C12208	ko00940,ko00941,ko00945,ko01110	0.915109	3.00678e-05	gene-meta
Solyc07g043710.4	K13065	ko00940,ko00941,ko00945,ko01100,ko01110	pmb3074	5-O-p-Coumaroylquinic acid*	Phenolic acids	C12208	ko00940,ko00941,ko00945,ko01110	0.837934	0.000666273	gene-meta
Solyc07g047740.3	K00430	ko00940,ko01100,ko01110	pmb3074	5-O-p-Coumaroylquinic acid*	Phenolic acids	C12208	ko00940,ko00941,ko00945,ko01110	0.90926	4.15348e-05	gene-meta
Solyc07g049240.3	K00430	ko00940,ko01100,ko01110	pmb3074	5-O-p-Coumaroylquinic acid*	Phenolic acids	C12208	ko00940,ko00941,ko00945,ko01110	0.861141	0.000320532	gene-meta
Solyc07g052510.4	K00430	ko00940,ko01100,ko01110	pmb3074	5-O-p-Coumaroylquinic acid*	Phenolic acids	C12208	ko00940,ko00941,ko00945,ko01110	0.889645	0.000106808	gene-meta
Solyc07g052530.3	K00430	ko00940,ko01100,ko01110	pmb3074	5-O-p-Coumaroylquinic acid*	Phenolic acids	C12208	ko00940,ko00941,ko00945,ko01110	0.86261	0.000304714	gene-meta
Solyc08g005120.3	K09753	ko00940,ko01100,ko01110	pmb3074	5-O-p-Coumaroylquinic acid*	Phenolic acids	C12208	ko00940,ko00941,ko00945,ko01110	-0.895636	8.1643e-05	gene-meta
Solyc08g006830.3	K00588	ko00940,ko00941,ko00945,ko01100,ko01110	pmb3074	5-O-p-Coumaroylquinic acid*	Phenolic acids	C12208	ko00940,ko00941,ko00945,ko01110	0.961022	6.63653e-07	gene-meta
Solyc08g013930.4	K00430	ko00940,ko01100,ko01110	pmb3074	5-O-p-Coumaroylquinic acid*	Phenolic acids	C12208	ko00940,ko00941,ko00945,ko01110	0.937488	6.76489e-06	gene-meta
Solyc08g014490.1	K13065	ko00940,ko00941,ko00945,ko01100,ko01110	pmb3074	5-O-p-Coumaroylquinic acid*	Phenolic acids	C12208	ko00940,ko00941,ko00945,ko01110	0.864144	0.000288863	gene-meta
Solyc08g075830.4	K00430	ko00940,ko01100,ko01110	pmb3074	5-O-p-Coumaroylquinic acid*	Phenolic acids	C12208	ko00940,ko00941,ko00945,ko01110	0.925663	1.57649e-05	gene-meta
Solyc08g077080.1	K23260	ko00940,ko01110	pmb3074	5-O-p-Coumaroylquinic acid*	Phenolic acids	C12208	ko00940,ko00941,ko00945,ko01110	-0.941737	4.79262e-06	gene-meta
Solyc09g010000.4	K06892	ko00940,ko01110	pmb3074	5-O-p-Coumaroylquinic acid*	Phenolic acids	C12208	ko00940,ko00941,ko00945,ko01110	-0.896913	7.69401e-05	gene-meta
Solyc09g072660.4	K22395	ko00940,ko01100,ko01110	pmb3074	5-O-p-Coumaroylquinic acid*	Phenolic acids	C12208	ko00940,ko00941,ko00945,ko01110	0.925966	1.54545e-05	gene-meta
Solyc09g072700.4	K00430	ko00940,ko01100,ko01110	pmb3074	5-O-p-Coumaroylquinic acid*	Phenolic acids	C12208	ko00940,ko00941,ko00945,ko01110	0.929172	1.24537e-05	gene-meta
Solyc09g075140.3	K18368	ko00940,ko01100,ko01110	pmb3074	5-O-p-Coumaroylquinic acid*	Phenolic acids	C12208	ko00940,ko00941,ko00945,ko01110	-0.917368	2.63775e-05	gene-meta
Solyc09g089690.3	K06892	ko00940,ko01110	pmb3074	5-O-p-Coumaroylquinic acid*	Phenolic acids	C12208	ko00940,ko00941,ko00945,ko01110	0.949319	2.41785e-06	gene-meta
Solyc09g089810.1	K06892	ko00940,ko01110	pmb3074	5-O-p-Coumaroylquinic acid*	Phenolic acids	C12208	ko00940,ko00941,ko00945,ko01110	-0.856471	0.000375087	gene-meta
Solyc10g011925.1	K10775	ko00360,ko00940,ko01100,ko01110	pmb3074	5-O-p-Coumaroylquinic acid*	Phenolic acids	C12208	ko00940,ko00941,ko00945,ko01110	-0.874838	0.000195345	gene-meta
Solyc10g011930.1	K10775	ko00360,ko00940,ko01100,ko01110	pmb3074	5-O-p-Coumaroylquinic acid*	Phenolic acids	C12208	ko00940,ko00941,ko00945,ko01110	-0.820244	0.00108373	gene-meta
Solyc10g032565.1	K06892	ko00940,ko01110	pmb3074	5-O-p-Coumaroylquinic acid*	Phenolic acids	C12208	ko00940,ko00941,ko00945,ko01110	0.875946	0.00018721	gene-meta
Solyc10g044447.1	K06892	ko00940,ko01110	pmb3074	5-O-p-Coumaroylquinic acid*	Phenolic acids	C12208	ko00940,ko00941,ko00945,ko01110	0.86211	0.00031003	gene-meta
Solyc10g076190.2	K00430	ko00940,ko01100,ko01110	pmb3074	5-O-p-Coumaroylquinic acid*	Phenolic acids	C12208	ko00940,ko00941,ko00945,ko01110	0.919582	2.31151e-05	gene-meta
Solyc10g076210.2	K00430	ko00940,ko01100,ko01110	pmb3074	5-O-p-Coumaroylquinic acid*	Phenolic acids	C12208	ko00940,ko00941,ko00945,ko01110	0.851519	0.000440544	gene-meta
Solyc10g076220.3	K00430	ko00940,ko01100,ko01110	pmb3074	5-O-p-Coumaroylquinic acid*	Phenolic acids	C12208	ko00940,ko00941,ko00945,ko01110	0.881898	0.000147937	gene-meta
Solyc10g078220.2	K09754	ko00940,ko00941,ko00945,ko01100,ko01110	pmb3074	5-O-p-Coumaroylquinic acid*	Phenolic acids	C12208	ko00940,ko00941,ko00945,ko01110	-0.962648	5.37727e-07	gene-meta
Solyc10g078230.3	K09754	ko00940,ko00941,ko00945,ko01100,ko01110	pmb3074	5-O-p-Coumaroylquinic acid*	Phenolic acids	C12208	ko00940,ko00941,ko00945,ko01110	-0.924354	1.71638e-05	gene-meta
Solyc10g078240.2	K09754	ko00940,ko00941,ko00945,ko01100,ko01110	pmb3074	5-O-p-Coumaroylquinic acid*	Phenolic acids	C12208	ko00940,ko00941,ko00945,ko01110	0.885109	0.000129615	gene-meta
Solyc10g085830.2	K13066	ko00380,ko00940,ko01100,ko01110	pmb3074	5-O-p-Coumaroylquinic acid*	Phenolic acids	C12208	ko00940,ko00941,ko00945,ko01110	0.8908	0.000101538	gene-meta
Solyc11g007210.3	K00430	ko00940,ko01100,ko01110	pmb3074	5-O-p-Coumaroylquinic acid*	Phenolic acids	C12208	ko00940,ko00941,ko00945,ko01110	0.895754	8.11995e-05	gene-meta
Solyc11g008720.3	K01188	ko00460,ko00500,ko00940,ko01100,ko01110	pmb3074	5-O-p-Coumaroylquinic acid*	Phenolic acids	C12208	ko00940,ko00941,ko00945,ko01110	-0.871815	0.000218936	gene-meta
Solyc11g018774.1	K00430	ko00940,ko01100,ko01110	pmb3074	5-O-p-Coumaroylquinic acid*	Phenolic acids	C12208	ko00940,ko00941,ko00945,ko01110	-0.88216	0.000146371	gene-meta
Solyc11g018800.3	K00430	ko00940,ko01100,ko01110	pmb3074	5-O-p-Coumaroylquinic acid*	Phenolic acids	C12208	ko00940,ko00941,ko00945,ko01110	-0.94424	3.86427e-06	gene-meta
Solyc11g018805.1	K00430	ko00940,ko01100,ko01110	pmb3074	5-O-p-Coumaroylquinic acid*	Phenolic acids	C12208	ko00940,ko00941,ko00945,ko01110	-0.870426	0.000230503	gene-meta
Solyc11g069680.1	K13065	ko00940,ko00941,ko00945,ko01100,ko01110	pmb3074	5-O-p-Coumaroylquinic acid*	Phenolic acids	C12208	ko00940,ko00941,ko00945,ko01110	-0.941776	4.77695e-06	gene-meta
Solyc11g072110.2	K06892	ko00940,ko01110	pmb3074	5-O-p-Coumaroylquinic acid*	Phenolic acids	C12208	ko00940,ko00941,ko00945,ko01110	0.895539	8.20098e-05	gene-meta
Solyc11g072920.2	K00430	ko00940,ko01100,ko01110	pmb3074	5-O-p-Coumaroylquinic acid*	Phenolic acids	C12208	ko00940,ko00941,ko00945,ko01110	0.855367	0.000388978	gene-meta
Solyc12g005430.1	K13065	ko00940,ko00941,ko00945,ko01100,ko01110	pmb3074	5-O-p-Coumaroylquinic acid*	Phenolic acids	C12208	ko00940,ko00941,ko00945,ko01110	0.883521	0.000138437	gene-meta
Solyc12g005783.1	K00430	ko00940,ko01100,ko01110	pmb3074	5-O-p-Coumaroylquinic acid*	Phenolic acids	C12208	ko00940,ko00941,ko00945,ko01110	0.84581	0.000526667	gene-meta
Solyc12g005787.1	K00430	ko00940,ko01100,ko01110	pmb3074	5-O-p-Coumaroylquinic acid*	Phenolic acids	C12208	ko00940,ko00941,ko00945,ko01110	0.896294	7.91945e-05	gene-meta
Solyc12g005790.2	K00430	ko00940,ko01100,ko01110	pmb3074	5-O-p-Coumaroylquinic acid*	Phenolic acids	C12208	ko00940,ko00941,ko00945,ko01110	0.944927	3.63627e-06	gene-meta
Solyc12g007030.3	K12355	ko00940	pmb3074	5-O-p-Coumaroylquinic acid*	Phenolic acids	C12208	ko00940,ko00941,ko00945,ko01110	-0.94185	4.74699e-06	gene-meta
Solyc12g040640.2	K05350	ko00460,ko00500,ko00940,ko01100,ko01110	pmb3074	5-O-p-Coumaroylquinic acid*	Phenolic acids	C12208	ko00940,ko00941,ko00945,ko01110	0.945287	3.52112e-06	gene-meta
Solyc12g042460.2	K01904	ko00130,ko00940,ko01100,ko01110	pmb3074	5-O-p-Coumaroylquinic acid*	Phenolic acids	C12208	ko00940,ko00941,ko00945,ko01110	-0.93256	9.80368e-06	gene-meta
Solyc12g089360.1	K00430	ko00940,ko01100,ko01110	pmb3074	5-O-p-Coumaroylquinic acid*	Phenolic acids	C12208	ko00940,ko00941,ko00945,ko01110	0.867787	0.000253769	gene-meta
Solyc12g089370.2	K00430	ko00940,ko01100,ko01110	pmb3074	5-O-p-Coumaroylquinic acid*	Phenolic acids	C12208	ko00940,ko00941,ko00945,ko01110	0.842701	0.000578748	gene-meta
novel.4625	K13065	ko00940,ko00941,ko00945,ko01100,ko01110	pmb3074	5-O-p-Coumaroylquinic acid*	Phenolic acids	C12208	ko00940,ko00941,ko00945,ko01110	0.883364	0.000139334	gene-meta
novel.8083	K13065	ko00940,ko00941,ko00945,ko01100,ko01110	pmb3074	5-O-p-Coumaroylquinic acid*	Phenolic acids	C12208	ko00940,ko00941,ko00945,ko01110	0.816074	0.00120637	gene-meta
Solyc01g007950.4	K00430	ko00940,ko01100,ko01110	HJN003	1-O-Sinapoyl-D-glucose	Phenolic acids	C01175	ko00940	-0.849358	0.000471738	gene-meta
Solyc01g008300.2	K13065	ko00940,ko00941,ko00945,ko01100,ko01110	HJN003	1-O-Sinapoyl-D-glucose	Phenolic acids	C01175	ko00940	-0.829261	0.000851442	gene-meta
Solyc01g074030.3	K01188	ko00460,ko00500,ko00940,ko01100,ko01110	HJN003	1-O-Sinapoyl-D-glucose	Phenolic acids	C01175	ko00940	0.843474	0.000565439	gene-meta
Solyc02g022850.1	K22395	ko00940,ko01100,ko01110	HJN003	1-O-Sinapoyl-D-glucose	Phenolic acids	C01175	ko00940	0.851147	0.000445791	gene-meta
Solyc02g069690.1	K22395	ko00940,ko01100,ko01110	HJN003	1-O-Sinapoyl-D-glucose	Phenolic acids	C01175	ko00940	0.909824	4.02978e-05	gene-meta
Solyc02g078510.4	K13065	ko00940,ko00941,ko00945,ko01100,ko01110	HJN003	1-O-Sinapoyl-D-glucose	Phenolic acids	C01175	ko00940	-0.804936	0.00158658	gene-meta
Solyc02g079460.1	K22395	ko00940,ko01100,ko01110	HJN003	1-O-Sinapoyl-D-glucose	Phenolic acids	C01175	ko00940	-0.861661	0.000314865	gene-meta
Solyc02g079480.1	K22395	ko00940,ko01100,ko01110	HJN003	1-O-Sinapoyl-D-glucose	Phenolic acids	C01175	ko00940	0.846961	0.000508331	gene-meta
Solyc02g083490.3	K00430	ko00940,ko01100,ko01110	HJN003	1-O-Sinapoyl-D-glucose	Phenolic acids	C01175	ko00940	0.834296	0.000739692	gene-meta
Solyc02g087190.1	K00430	ko00940,ko01100,ko01110	HJN003	1-O-Sinapoyl-D-glucose	Phenolic acids	C01175	ko00940	0.814595	0.00125232	gene-meta
Solyc03g006700.3	K00430	ko00940,ko01100,ko01110	HJN003	1-O-Sinapoyl-D-glucose	Phenolic acids	C01175	ko00940	-0.881672	0.000149297	gene-meta
Solyc03g031730.3	K05350	ko00460,ko00500,ko00940,ko01100,ko01110	HJN003	1-O-Sinapoyl-D-glucose	Phenolic acids	C01175	ko00940	0.872478	0.000213579	gene-meta
Solyc03g114710.4	K23260	ko00940,ko01110	HJN003	1-O-Sinapoyl-D-glucose	Phenolic acids	C01175	ko00940	-0.812664	0.00131437	gene-meta
Solyc04g071890.3	K00430	ko00940,ko01100,ko01110	HJN003	1-O-Sinapoyl-D-glucose	Phenolic acids	C01175	ko00940	-0.818147	0.00114413	gene-meta
Solyc04g081860.3	K00430	ko00940,ko01100,ko01110	HJN003	1-O-Sinapoyl-D-glucose	Phenolic acids	C01175	ko00940	0.848802	0.000480049	gene-meta
Solyc05g039950.2	K13065	ko00940,ko00941,ko00945,ko01100,ko01110	HJN003	1-O-Sinapoyl-D-glucose	Phenolic acids	C01175	ko00940	-0.81314	0.00129886	gene-meta
Solyc05g055320.3	K00430	ko00940,ko01100,ko01110	HJN003	1-O-Sinapoyl-D-glucose	Phenolic acids	C01175	ko00940	0.869258	0.000240585	gene-meta
Solyc06g065060.1	K22395	ko00940,ko01100,ko01110	HJN003	1-O-Sinapoyl-D-glucose	Phenolic acids	C01175	ko00940	-0.822737	0.00101514	gene-meta
Solyc06g073740.3	K05349	ko00460,ko00500,ko00940,ko01100,ko01110	HJN003	1-O-Sinapoyl-D-glucose	Phenolic acids	C01175	ko00940	-0.87421	0.000200076	gene-meta
Solyc06g076630.3	K00430	ko00940,ko01100,ko01110	HJN003	1-O-Sinapoyl-D-glucose	Phenolic acids	C01175	ko00940	0.918729	2.4332e-05	gene-meta
Solyc07g006680.1	K13065	ko00940,ko00941,ko00945,ko01100,ko01110	HJN003	1-O-Sinapoyl-D-glucose	Phenolic acids	C01175	ko00940	0.807462	0.00149327	gene-meta
Solyc07g008360.2	K01904	ko00130,ko00940,ko01100,ko01110	HJN003	1-O-Sinapoyl-D-glucose	Phenolic acids	C01175	ko00940	-0.879359	0.000163809	gene-meta
Solyc07g014580.3	K13065	ko00940,ko00941,ko00945,ko01100,ko01110	HJN003	1-O-Sinapoyl-D-glucose	Phenolic acids	C01175	ko00940	0.861008	0.000321997	gene-meta
Solyc07g043490.1	K23260	ko00940,ko01110	HJN003	1-O-Sinapoyl-D-glucose	Phenolic acids	C01175	ko00940	0.873656	0.000204323	gene-meta
Solyc07g047740.3	K00430	ko00940,ko01100,ko01110	HJN003	1-O-Sinapoyl-D-glucose	Phenolic acids	C01175	ko00940	0.894025	8.78956e-05	gene-meta
Solyc07g049240.3	K00430	ko00940,ko01100,ko01110	HJN003	1-O-Sinapoyl-D-glucose	Phenolic acids	C01175	ko00940	0.882335	0.000145332	gene-meta
Solyc08g006830.3	K00588	ko00940,ko00941,ko00945,ko01100,ko01110	HJN003	1-O-Sinapoyl-D-glucose	Phenolic acids	C01175	ko00940	0.809668	0.00141525	gene-meta
Solyc08g013930.4	K00430	ko00940,ko01100,ko01110	HJN003	1-O-Sinapoyl-D-glucose	Phenolic acids	C01175	ko00940	0.827769	0.00088693	gene-meta
Solyc08g075830.4	K00430	ko00940,ko01100,ko01110	HJN003	1-O-Sinapoyl-D-glucose	Phenolic acids	C01175	ko00940	0.844139	0.000554176	gene-meta
Solyc09g072660.4	K22395	ko00940,ko01100,ko01110	HJN003	1-O-Sinapoyl-D-glucose	Phenolic acids	C01175	ko00940	0.868081	0.000251092	gene-meta
Solyc09g075140.3	K18368	ko00940,ko01100,ko01110	HJN003	1-O-Sinapoyl-D-glucose	Phenolic acids	C01175	ko00940	-0.805411	0.00156872	gene-meta
Solyc10g011925.1	K10775	ko00360,ko00940,ko01100,ko01110	HJN003	1-O-Sinapoyl-D-glucose	Phenolic acids	C01175	ko00940	-0.832516	0.000777806	gene-meta
Solyc10g044447.1	K06892	ko00940,ko01110	HJN003	1-O-Sinapoyl-D-glucose	Phenolic acids	C01175	ko00940	0.854478	0.000400449	gene-meta
Solyc10g076190.2	K00430	ko00940,ko01100,ko01110	HJN003	1-O-Sinapoyl-D-glucose	Phenolic acids	C01175	ko00940	0.891978	9.6376e-05	gene-meta
Solyc10g076210.2	K00430	ko00940,ko01100,ko01110	HJN003	1-O-Sinapoyl-D-glucose	Phenolic acids	C01175	ko00940	0.800958	0.00174258	gene-meta
Solyc10g076245.1	K00430	ko00940,ko01100,ko01110	HJN003	1-O-Sinapoyl-D-glucose	Phenolic acids	C01175	ko00940	0.816967	0.00117923	gene-meta
Solyc10g078220.2	K09754	ko00940,ko00941,ko00945,ko01100,ko01110	HJN003	1-O-Sinapoyl-D-glucose	Phenolic acids	C01175	ko00940	-0.852613	0.000425379	gene-meta
Solyc10g078230.3	K09754	ko00940,ko00941,ko00945,ko01100,ko01110	HJN003	1-O-Sinapoyl-D-glucose	Phenolic acids	C01175	ko00940	-0.866997	0.000261079	gene-meta
Solyc11g008720.3	K01188	ko00460,ko00500,ko00940,ko01100,ko01110	HJN003	1-O-Sinapoyl-D-glucose	Phenolic acids	C01175	ko00940	-0.816108	0.00120531	gene-meta
Solyc11g072110.2	K06892	ko00940,ko01110	HJN003	1-O-Sinapoyl-D-glucose	Phenolic acids	C01175	ko00940	0.852457	0.000427514	gene-meta
Solyc11g072920.2	K00430	ko00940,ko01100,ko01110	HJN003	1-O-Sinapoyl-D-glucose	Phenolic acids	C01175	ko00940	0.841109	0.000606919	gene-meta
Solyc12g005430.1	K13065	ko00940,ko00941,ko00945,ko01100,ko01110	HJN003	1-O-Sinapoyl-D-glucose	Phenolic acids	C01175	ko00940	0.909335	4.13683e-05	gene-meta
Solyc12g005783.1	K00430	ko00940,ko01100,ko01110	HJN003	1-O-Sinapoyl-D-glucose	Phenolic acids	C01175	ko00940	0.860362	0.000329172	gene-meta
Solyc12g005790.2	K00430	ko00940,ko01100,ko01110	HJN003	1-O-Sinapoyl-D-glucose	Phenolic acids	C01175	ko00940	0.903208	5.67636e-05	gene-meta
Solyc12g040640.2	K05350	ko00460,ko00500,ko00940,ko01100,ko01110	HJN003	1-O-Sinapoyl-D-glucose	Phenolic acids	C01175	ko00940	0.863262	0.000297894	gene-meta
Solyc12g089360.1	K00430	ko00940,ko01100,ko01110	HJN003	1-O-Sinapoyl-D-glucose	Phenolic acids	C01175	ko00940	0.846398	0.00051723	gene-meta
Solyc12g089370.2	K00430	ko00940,ko01100,ko01110	HJN003	1-O-Sinapoyl-D-glucose	Phenolic acids	C01175	ko00940	0.866462	0.000266122	gene-meta
novel.8083	K13065	ko00940,ko00941,ko00945,ko01100,ko01110	HJN003	1-O-Sinapoyl-D-glucose	Phenolic acids	C01175	ko00940	0.852698	0.000424206	gene-meta

## Sheet: 0 h vs. 24 h
Supplementary Table 2 The correlations between metabolites and genes in the phenylpropanoid biosynthesis pathway with |r| > 0.8 and P < 0.05 (The comparison group of 0 h vs. 24 h).
Gene	KO	KEGG_map_gene	Meta	Compounds	Class I	CID	KEGG_map_meta	Coefficient	p-value	Relation Type
Solyc01g006640.1	K01904	ko00130,ko00940,ko01100,ko01110	mws0017	Spermidine	Alkaloids	C00315	ko00330,ko00410,ko00480,ko00940,ko01100,ko02010	0.823925	0.000983655	gene-meta
Solyc01g008300.2	K13065	ko00940,ko00941,ko00945,ko01100,ko01110	mws0017	Spermidine	Alkaloids	C00315	ko00330,ko00410,ko00480,ko00940,ko01100,ko02010	0.902129	5.98852e-05	gene-meta
Solyc01g008550.4	K09753	ko00940,ko01100,ko01110	mws0017	Spermidine	Alkaloids	C00315	ko00330,ko00410,ko00480,ko00940,ko01100,ko02010	0.89123	9.96303e-05	gene-meta
Solyc01g009370.2	K09754	ko00940,ko00941,ko00945,ko01100,ko01110	mws0017	Spermidine	Alkaloids	C00315	ko00330,ko00410,ko00480,ko00940,ko01100,ko02010	0.916129	2.83539e-05	gene-meta
Solyc01g009410.3	K00430	ko00940,ko01100,ko01110	mws0017	Spermidine	Alkaloids	C00315	ko00330,ko00410,ko00480,ko00940,ko01100,ko02010	-0.819309	0.00111035	gene-meta
Solyc01g015080.3	K00430	ko00940,ko01100,ko01110	mws0017	Spermidine	Alkaloids	C00315	ko00330,ko00410,ko00480,ko00940,ko01100,ko02010	-0.821715	0.00104283	gene-meta
Solyc01g067860.3	K00430	ko00940,ko01100,ko01110	mws0017	Spermidine	Alkaloids	C00315	ko00330,ko00410,ko00480,ko00940,ko01100,ko02010	-0.964484	4.19259e-07	gene-meta
Solyc01g068080.4	K09753	ko00940,ko01100,ko01110	mws0017	Spermidine	Alkaloids	C00315	ko00330,ko00410,ko00480,ko00940,ko01100,ko02010	-0.872319	0.000214854	gene-meta
Solyc01g074030.3	K01188	ko00460,ko00500,ko00940,ko01100,ko01110	mws0017	Spermidine	Alkaloids	C00315	ko00330,ko00410,ko00480,ko00940,ko01100,ko02010	-0.96669	3.05402e-07	gene-meta
Solyc01g097000.3	K05349	ko00460,ko00500,ko00940,ko01100,ko01110	mws0017	Spermidine	Alkaloids	C00315	ko00330,ko00410,ko00480,ko00940,ko01100,ko02010	-0.875478	0.000190615	gene-meta
Solyc01g101050.3	K00430	ko00940,ko01100,ko01110	mws0017	Spermidine	Alkaloids	C00315	ko00330,ko00410,ko00480,ko00940,ko01100,ko02010	-0.92134	2.07597e-05	gene-meta
Solyc01g107820.2	K23260	ko00940,ko01110	mws0017	Spermidine	Alkaloids	C00315	ko00330,ko00410,ko00480,ko00940,ko01100,ko02010	0.96111	6.56238e-07	gene-meta
Solyc01g107825.1	K23260	ko00940,ko01110	mws0017	Spermidine	Alkaloids	C00315	ko00330,ko00410,ko00480,ko00940,ko01100,ko02010	0.890473	0.00010301	gene-meta
Solyc02g022850.1	K22395	ko00940,ko01100,ko01110	mws0017	Spermidine	Alkaloids	C00315	ko00330,ko00410,ko00480,ko00940,ko01100,ko02010	-0.863554	0.00029488	gene-meta
Solyc02g063160.4	K18368	ko00940,ko01100,ko01110	mws0017	Spermidine	Alkaloids	C00315	ko00330,ko00410,ko00480,ko00940,ko01100,ko02010	0.957907	9.6961e-07	gene-meta
Solyc02g069690.1	K22395	ko00940,ko01100,ko01110	mws0017	Spermidine	Alkaloids	C00315	ko00330,ko00410,ko00480,ko00940,ko01100,ko02010	-0.883097	0.000140875	gene-meta
Solyc02g070090.1	K22395	ko00940,ko01100,ko01110	mws0017	Spermidine	Alkaloids	C00315	ko00330,ko00410,ko00480,ko00940,ko01100,ko02010	0.971761	1.34886e-07	gene-meta
Solyc02g070110.1	K22395	ko00940,ko01100,ko01110	mws0017	Spermidine	Alkaloids	C00315	ko00330,ko00410,ko00480,ko00940,ko01100,ko02010	0.982174	1.37593e-08	gene-meta
Solyc02g070120.1	K22395	ko00940,ko01100,ko01110	mws0017	Spermidine	Alkaloids	C00315	ko00330,ko00410,ko00480,ko00940,ko01100,ko02010	0.860708	0.000325317	gene-meta
Solyc02g070130.1	K22395	ko00940,ko01100,ko01110	mws0017	Spermidine	Alkaloids	C00315	ko00330,ko00410,ko00480,ko00940,ko01100,ko02010	0.895234	8.31692e-05	gene-meta
Solyc02g077300.2	K00430	ko00940,ko01100,ko01110	mws0017	Spermidine	Alkaloids	C00315	ko00330,ko00410,ko00480,ko00940,ko01100,ko02010	0.909427	4.11663e-05	gene-meta
Solyc02g078510.4	K13065	ko00940,ko00941,ko00945,ko01100,ko01110	mws0017	Spermidine	Alkaloids	C00315	ko00330,ko00410,ko00480,ko00940,ko01100,ko02010	0.950769	2.09638e-06	gene-meta
Solyc02g079460.1	K22395	ko00940,ko01100,ko01110	mws0017	Spermidine	Alkaloids	C00315	ko00330,ko00410,ko00480,ko00940,ko01100,ko02010	0.84726	0.000503646	gene-meta
Solyc02g079480.1	K22395	ko00940,ko01100,ko01110	mws0017	Spermidine	Alkaloids	C00315	ko00330,ko00410,ko00480,ko00940,ko01100,ko02010	-0.821423	0.00105085	gene-meta
Solyc02g080530.3	K00430	ko00940,ko01100,ko01110	mws0017	Spermidine	Alkaloids	C00315	ko00330,ko00410,ko00480,ko00940,ko01100,ko02010	-0.936832	7.11953e-06	gene-meta
Solyc02g083480.3	K00430	ko00940,ko01100,ko01110	mws0017	Spermidine	Alkaloids	C00315	ko00330,ko00410,ko00480,ko00940,ko01100,ko02010	-0.814932	0.00124175	gene-meta
Solyc02g083490.3	K00430	ko00940,ko01100,ko01110	mws0017	Spermidine	Alkaloids	C00315	ko00330,ko00410,ko00480,ko00940,ko01100,ko02010	-0.951262	1.99509e-06	gene-meta
Solyc02g084780.4	K00430	ko00940,ko01100,ko01110	mws0017	Spermidine	Alkaloids	C00315	ko00330,ko00410,ko00480,ko00940,ko01100,ko02010	-0.814259	0.00126294	gene-meta
Solyc02g087190.1	K00430	ko00940,ko01100,ko01110	mws0017	Spermidine	Alkaloids	C00315	ko00330,ko00410,ko00480,ko00940,ko01100,ko02010	-0.935881	7.65952e-06	gene-meta
Solyc02g088710.3	K01904	ko00130,ko00940,ko01100,ko01110	mws0017	Spermidine	Alkaloids	C00315	ko00330,ko00410,ko00480,ko00940,ko01100,ko02010	0.845613	0.000529851	gene-meta
Solyc02g090450.3	K00430	ko00940,ko01100,ko01110	mws0017	Spermidine	Alkaloids	C00315	ko00330,ko00410,ko00480,ko00940,ko01100,ko02010	-0.839659	0.000633496	gene-meta
Solyc02g093230.4	K00588	ko00940,ko00941,ko00945,ko01100,ko01110	mws0017	Spermidine	Alkaloids	C00315	ko00330,ko00410,ko00480,ko00940,ko01100,ko02010	-0.953874	1.52152e-06	gene-meta
Solyc02g093270.4	K00588	ko00940,ko00941,ko00945,ko01100,ko01110	mws0017	Spermidine	Alkaloids	C00315	ko00330,ko00410,ko00480,ko00940,ko01100,ko02010	0.849655	0.000467351	gene-meta
Solyc03g006700.3	K00430	ko00940,ko01100,ko01110	mws0017	Spermidine	Alkaloids	C00315	ko00330,ko00410,ko00480,ko00940,ko01100,ko02010	0.86182	0.000313148	gene-meta
Solyc03g031730.3	K05350	ko00460,ko00500,ko00940,ko01100,ko01110	mws0017	Spermidine	Alkaloids	C00315	ko00330,ko00410,ko00480,ko00940,ko01100,ko02010	-0.807531	0.00149076	gene-meta
Solyc03g044100.4	K00430	ko00940,ko01100,ko01110	mws0017	Spermidine	Alkaloids	C00315	ko00330,ko00410,ko00480,ko00940,ko01100,ko02010	-0.953201	1.63403e-06	gene-meta
Solyc03g080150.3	K00430	ko00940,ko01100,ko01110	mws0017	Spermidine	Alkaloids	C00315	ko00330,ko00410,ko00480,ko00940,ko01100,ko02010	-0.959736	7.78853e-07	gene-meta
Solyc03g111170.3	K01904	ko00130,ko00940,ko01100,ko01110	mws0017	Spermidine	Alkaloids	C00315	ko00330,ko00410,ko00480,ko00940,ko01100,ko02010	0.935297	8.00674e-06	gene-meta
Solyc03g114175.1	K23260	ko00940,ko01110	mws0017	Spermidine	Alkaloids	C00315	ko00330,ko00410,ko00480,ko00940,ko01100,ko02010	-0.881068	0.000152986	gene-meta
Solyc03g114710.4	K23260	ko00940,ko01110	mws0017	Spermidine	Alkaloids	C00315	ko00330,ko00410,ko00480,ko00940,ko01100,ko02010	0.875345	0.00019159	gene-meta
Solyc03g117870.3	K01904	ko00130,ko00940,ko01100,ko01110	mws0017	Spermidine	Alkaloids	C00315	ko00330,ko00410,ko00480,ko00940,ko01100,ko02010	0.8735	0.000205525	gene-meta
Solyc04g081860.3	K00430	ko00940,ko01100,ko01110	mws0017	Spermidine	Alkaloids	C00315	ko00330,ko00410,ko00480,ko00940,ko01100,ko02010	-0.956741	1.10927e-06	gene-meta
Solyc05g014330.1	K13065	ko00940,ko00941,ko00945,ko01100,ko01110	mws0017	Spermidine	Alkaloids	C00315	ko00330,ko00410,ko00480,ko00940,ko01100,ko02010	0.866621	0.000264616	gene-meta
Solyc05g039950.2	K13065	ko00940,ko00941,ko00945,ko01100,ko01110	mws0017	Spermidine	Alkaloids	C00315	ko00330,ko00410,ko00480,ko00940,ko01100,ko02010	0.934714	8.36537e-06	gene-meta
Solyc05g046010.4	K00430	ko00940,ko01100,ko01110	mws0017	Spermidine	Alkaloids	C00315	ko00330,ko00410,ko00480,ko00940,ko01100,ko02010	-0.894736	8.50915e-05	gene-meta
Solyc05g046020.3	K00430	ko00940,ko01100,ko01110	mws0017	Spermidine	Alkaloids	C00315	ko00330,ko00410,ko00480,ko00940,ko01100,ko02010	-0.968376	2.36218e-07	gene-meta
Solyc05g046030.4	K00430	ko00940,ko01100,ko01110	mws0017	Spermidine	Alkaloids	C00315	ko00330,ko00410,ko00480,ko00940,ko01100,ko02010	-0.954586	1.40942e-06	gene-meta
Solyc05g047530.3	K00487	ko00130,ko00940,ko00941,ko00945,ko01100,ko01110	mws0017	Spermidine	Alkaloids	C00315	ko00330,ko00410,ko00480,ko00940,ko01100,ko02010	0.918989	2.39559e-05	gene-meta
Solyc05g050880.2	K00430	ko00940,ko01100,ko01110	mws0017	Spermidine	Alkaloids	C00315	ko00330,ko00410,ko00480,ko00940,ko01100,ko02010	-0.857114	0.000367166	gene-meta
Solyc05g052280.3	K00430	ko00940,ko01100,ko01110	mws0017	Spermidine	Alkaloids	C00315	ko00330,ko00410,ko00480,ko00940,ko01100,ko02010	0.872031	0.000217179	gene-meta
Solyc06g065060.1	K22395	ko00940,ko01100,ko01110	mws0017	Spermidine	Alkaloids	C00315	ko00330,ko00410,ko00480,ko00940,ko01100,ko02010	0.9579	9.70371e-07	gene-meta
Solyc06g068440.4	K09753	ko00940,ko01100,ko01110	mws0017	Spermidine	Alkaloids	C00315	ko00330,ko00410,ko00480,ko00940,ko01100,ko02010	-0.936395	7.36385e-06	gene-meta
Solyc06g073740.3	K05349	ko00460,ko00500,ko00940,ko01100,ko01110	mws0017	Spermidine	Alkaloids	C00315	ko00330,ko00410,ko00480,ko00940,ko01100,ko02010	0.911415	3.69689e-05	gene-meta
Solyc06g073760.3	K05349	ko00460,ko00500,ko00940,ko01100,ko01110	mws0017	Spermidine	Alkaloids	C00315	ko00330,ko00410,ko00480,ko00940,ko01100,ko02010	0.895489	8.21983e-05	gene-meta
Solyc06g074710.1	K13065	ko00940,ko00941,ko00945,ko01100,ko01110	mws0017	Spermidine	Alkaloids	C00315	ko00330,ko00410,ko00480,ko00940,ko01100,ko02010	-0.883833	0.00013667	gene-meta
Solyc06g076630.3	K00430	ko00940,ko01100,ko01110	mws0017	Spermidine	Alkaloids	C00315	ko00330,ko00410,ko00480,ko00940,ko01100,ko02010	-0.86275	0.000303245	gene-meta
Solyc06g082420.4	K00430	ko00940,ko01100,ko01110	mws0017	Spermidine	Alkaloids	C00315	ko00330,ko00410,ko00480,ko00940,ko01100,ko02010	0.972114	1.26737e-07	gene-meta
Solyc07g005760.3	K13065	ko00940,ko00941,ko00945,ko01100,ko01110	mws0017	Spermidine	Alkaloids	C00315	ko00330,ko00410,ko00480,ko00940,ko01100,ko02010	-0.82089	0.00106563	gene-meta
Solyc07g006670.1	K13065	ko00940,ko00941,ko00945,ko01100,ko01110	mws0017	Spermidine	Alkaloids	C00315	ko00330,ko00410,ko00480,ko00940,ko01100,ko02010	0.85522	0.000390851	gene-meta
Solyc07g006680.1	K13065	ko00940,ko00941,ko00945,ko01100,ko01110	mws0017	Spermidine	Alkaloids	C00315	ko00330,ko00410,ko00480,ko00940,ko01100,ko02010	-0.93656	7.27104e-06	gene-meta
Solyc07g008360.2	K01904	ko00130,ko00940,ko01100,ko01110	mws0017	Spermidine	Alkaloids	C00315	ko00330,ko00410,ko00480,ko00940,ko01100,ko02010	0.838245	0.000660265	gene-meta
Solyc07g008380.2	K13065	ko00940,ko00941,ko00945,ko01100,ko01110	mws0017	Spermidine	Alkaloids	C00315	ko00330,ko00410,ko00480,ko00940,ko01100,ko02010	-0.848806	0.000479979	gene-meta
Solyc07g014580.3	K13065	ko00940,ko00941,ko00945,ko01100,ko01110	mws0017	Spermidine	Alkaloids	C00315	ko00330,ko00410,ko00480,ko00940,ko01100,ko02010	-0.898691	7.07473e-05	gene-meta
Solyc07g017880.4	K00430	ko00940,ko01100,ko01110	mws0017	Spermidine	Alkaloids	C00315	ko00330,ko00410,ko00480,ko00940,ko01100,ko02010	-0.888725	0.000111159	gene-meta
Solyc07g043490.1	K23260	ko00940,ko01110	mws0017	Spermidine	Alkaloids	C00315	ko00330,ko00410,ko00480,ko00940,ko01100,ko02010	-0.940793	5.18517e-06	gene-meta
Solyc07g043700.3	K13065	ko00940,ko00941,ko00945,ko01100,ko01110	mws0017	Spermidine	Alkaloids	C00315	ko00330,ko00410,ko00480,ko00940,ko01100,ko02010	-0.891464	9.86052e-05	gene-meta
Solyc07g043710.4	K13065	ko00940,ko00941,ko00945,ko01100,ko01110	mws0017	Spermidine	Alkaloids	C00315	ko00330,ko00410,ko00480,ko00940,ko01100,ko02010	-0.951531	1.94156e-06	gene-meta
Solyc07g047740.3	K00430	ko00940,ko01100,ko01110	mws0017	Spermidine	Alkaloids	C00315	ko00330,ko00410,ko00480,ko00940,ko01100,ko02010	-0.954444	1.43118e-06	gene-meta
Solyc07g052510.4	K00430	ko00940,ko01100,ko01110	mws0017	Spermidine	Alkaloids	C00315	ko00330,ko00410,ko00480,ko00940,ko01100,ko02010	-0.973882	9.16044e-08	gene-meta
Solyc07g052530.3	K00430	ko00940,ko01100,ko01110	mws0017	Spermidine	Alkaloids	C00315	ko00330,ko00410,ko00480,ko00940,ko01100,ko02010	-0.936474	7.31925e-06	gene-meta
Solyc07g052540.3	K00430	ko00940,ko01100,ko01110	mws0017	Spermidine	Alkaloids	C00315	ko00330,ko00410,ko00480,ko00940,ko01100,ko02010	-0.942812	4.37443e-06	gene-meta
Solyc08g005120.3	K09753	ko00940,ko01100,ko01110	mws0017	Spermidine	Alkaloids	C00315	ko00330,ko00410,ko00480,ko00940,ko01100,ko02010	0.828396	0.000871889	gene-meta
Solyc08g006830.3	K00588	ko00940,ko00941,ko00945,ko01100,ko01110	mws0017	Spermidine	Alkaloids	C00315	ko00330,ko00410,ko00480,ko00940,ko01100,ko02010	-0.922315	1.95369e-05	gene-meta
Solyc08g013930.4	K00430	ko00940,ko01100,ko01110	mws0017	Spermidine	Alkaloids	C00315	ko00330,ko00410,ko00480,ko00940,ko01100,ko02010	-0.966097	3.33251e-07	gene-meta
Solyc08g014490.1	K13065	ko00940,ko00941,ko00945,ko01100,ko01110	mws0017	Spermidine	Alkaloids	C00315	ko00330,ko00410,ko00480,ko00940,ko01100,ko02010	-0.865361	0.000276739	gene-meta
Solyc08g075830.4	K00430	ko00940,ko01100,ko01110	mws0017	Spermidine	Alkaloids	C00315	ko00330,ko00410,ko00480,ko00940,ko01100,ko02010	-0.941549	4.86864e-06	gene-meta
Solyc08g077080.1	K23260	ko00940,ko01110	mws0017	Spermidine	Alkaloids	C00315	ko00330,ko00410,ko00480,ko00940,ko01100,ko02010	0.913069	3.37388e-05	gene-meta
Solyc09g010000.4	K06892	ko00940,ko01110	mws0017	Spermidine	Alkaloids	C00315	ko00330,ko00410,ko00480,ko00940,ko01100,ko02010	0.876776	0.000181297	gene-meta
Solyc09g072660.4	K22395	ko00940,ko01100,ko01110	mws0017	Spermidine	Alkaloids	C00315	ko00330,ko00410,ko00480,ko00940,ko01100,ko02010	-0.844221	0.000552815	gene-meta
Solyc09g072700.4	K00430	ko00940,ko01100,ko01110	mws0017	Spermidine	Alkaloids	C00315	ko00330,ko00410,ko00480,ko00940,ko01100,ko02010	-0.98975	8.75686e-10	gene-meta
Solyc09g075060.3	K01188	ko00460,ko00500,ko00940,ko01100,ko01110	mws0017	Spermidine	Alkaloids	C00315	ko00330,ko00410,ko00480,ko00940,ko01100,ko02010	0.809057	0.00143654	gene-meta
Solyc09g075140.3	K18368	ko00940,ko01100,ko01110	mws0017	Spermidine	Alkaloids	C00315	ko00330,ko00410,ko00480,ko00940,ko01100,ko02010	0.940721	5.2164e-06	gene-meta
Solyc09g089690.3	K06892	ko00940,ko01110	mws0017	Spermidine	Alkaloids	C00315	ko00330,ko00410,ko00480,ko00940,ko01100,ko02010	-0.917731	2.58179e-05	gene-meta
Solyc09g089810.1	K06892	ko00940,ko01110	mws0017	Spermidine	Alkaloids	C00315	ko00330,ko00410,ko00480,ko00940,ko01100,ko02010	0.92333	1.8326e-05	gene-meta
Solyc10g011925.1	K10775	ko00360,ko00940,ko01100,ko01110	mws0017	Spermidine	Alkaloids	C00315	ko00330,ko00410,ko00480,ko00940,ko01100,ko02010	0.931631	1.04814e-05	gene-meta
Solyc10g011930.1	K10775	ko00360,ko00940,ko01100,ko01110	mws0017	Spermidine	Alkaloids	C00315	ko00330,ko00410,ko00480,ko00940,ko01100,ko02010	0.847196	0.000504657	gene-meta
Solyc10g032565.1	K06892	ko00940,ko01110	mws0017	Spermidine	Alkaloids	C00315	ko00330,ko00410,ko00480,ko00940,ko01100,ko02010	-0.966584	3.10247e-07	gene-meta
Solyc10g076190.2	K00430	ko00940,ko01100,ko01110	mws0017	Spermidine	Alkaloids	C00315	ko00330,ko00410,ko00480,ko00940,ko01100,ko02010	-0.904215	5.39647e-05	gene-meta
Solyc10g076210.2	K00430	ko00940,ko01100,ko01110	mws0017	Spermidine	Alkaloids	C00315	ko00330,ko00410,ko00480,ko00940,ko01100,ko02010	-0.949794	2.30855e-06	gene-meta
Solyc10g076220.3	K00430	ko00940,ko01100,ko01110	mws0017	Spermidine	Alkaloids	C00315	ko00330,ko00410,ko00480,ko00940,ko01100,ko02010	-0.973026	1.0749e-07	gene-meta
Solyc10g078220.2	K09754	ko00940,ko00941,ko00945,ko01100,ko01110	mws0017	Spermidine	Alkaloids	C00315	ko00330,ko00410,ko00480,ko00940,ko01100,ko02010	0.901666	6.12673e-05	gene-meta
Solyc10g078240.2	K09754	ko00940,ko00941,ko00945,ko01100,ko01110	mws0017	Spermidine	Alkaloids	C00315	ko00330,ko00410,ko00480,ko00940,ko01100,ko02010	-0.966255	3.25606e-07	gene-meta
Solyc10g085830.2	K13066	ko00380,ko00940,ko01100,ko01110	mws0017	Spermidine	Alkaloids	C00315	ko00330,ko00410,ko00480,ko00940,ko01100,ko02010	-0.98106	1.85925e-08	gene-meta
Solyc11g007220.2	K00430	ko00940,ko01100,ko01110	mws0017	Spermidine	Alkaloids	C00315	ko00330,ko00410,ko00480,ko00940,ko01100,ko02010	-0.880514	0.000156432	gene-meta
Solyc11g008720.3	K01188	ko00460,ko00500,ko00940,ko01100,ko01110	mws0017	Spermidine	Alkaloids	C00315	ko00330,ko00410,ko00480,ko00940,ko01100,ko02010	0.863338	0.000297106	gene-meta
Solyc11g018774.1	K00430	ko00940,ko01100,ko01110	mws0017	Spermidine	Alkaloids	C00315	ko00330,ko00410,ko00480,ko00940,ko01100,ko02010	0.846771	0.000511315	gene-meta
Solyc11g018800.3	K00430	ko00940,ko01100,ko01110	mws0017	Spermidine	Alkaloids	C00315	ko00330,ko00410,ko00480,ko00940,ko01100,ko02010	0.961499	6.24527e-07	gene-meta
Solyc11g018805.1	K00430	ko00940,ko01100,ko01110	mws0017	Spermidine	Alkaloids	C00315	ko00330,ko00410,ko00480,ko00940,ko01100,ko02010	0.897119	7.62036e-05	gene-meta
Solyc11g039570.3	K00430	ko00940,ko01100,ko01110	mws0017	Spermidine	Alkaloids	C00315	ko00330,ko00410,ko00480,ko00940,ko01100,ko02010	-0.855829	0.000383109	gene-meta
Solyc11g067290.1	K13065	ko00940,ko00941,ko00945,ko01100,ko01110	mws0017	Spermidine	Alkaloids	C00315	ko00330,ko00410,ko00480,ko00940,ko01100,ko02010	-0.839809	0.000630705	gene-meta
Solyc11g069680.1	K13065	ko00940,ko00941,ko00945,ko01100,ko01110	mws0017	Spermidine	Alkaloids	C00315	ko00330,ko00410,ko00480,ko00940,ko01100,ko02010	0.966191	3.28668e-07	gene-meta
Solyc11g071640.3	K05349	ko00460,ko00500,ko00940,ko01100,ko01110	mws0017	Spermidine	Alkaloids	C00315	ko00330,ko00410,ko00480,ko00940,ko01100,ko02010	-0.956292	1.16724e-06	gene-meta
Solyc11g072110.2	K06892	ko00940,ko01110	mws0017	Spermidine	Alkaloids	C00315	ko00330,ko00410,ko00480,ko00940,ko01100,ko02010	-0.903242	5.66668e-05	gene-meta
Solyc11g072120.2	K06892	ko00940,ko01110	mws0017	Spermidine	Alkaloids	C00315	ko00330,ko00410,ko00480,ko00940,ko01100,ko02010	-0.933582	9.09898e-06	gene-meta
Solyc11g072920.2	K00430	ko00940,ko01100,ko01110	mws0017	Spermidine	Alkaloids	C00315	ko00330,ko00410,ko00480,ko00940,ko01100,ko02010	-0.921327	2.07763e-05	gene-meta
Solyc12g005430.1	K13065	ko00940,ko00941,ko00945,ko01100,ko01110	mws0017	Spermidine	Alkaloids	C00315	ko00330,ko00410,ko00480,ko00940,ko01100,ko02010	-0.893395	9.04422e-05	gene-meta
Solyc12g005790.2	K00430	ko00940,ko01100,ko01110	mws0017	Spermidine	Alkaloids	C00315	ko00330,ko00410,ko00480,ko00940,ko01100,ko02010	-0.838269	0.000659806	gene-meta
Solyc12g006380.2	K06892	ko00940,ko01110	mws0017	Spermidine	Alkaloids	C00315	ko00330,ko00410,ko00480,ko00940,ko01100,ko02010	0.94803	2.73548e-06	gene-meta
Solyc12g007030.3	K12355	ko00940	mws0017	Spermidine	Alkaloids	C00315	ko00330,ko00410,ko00480,ko00940,ko01100,ko02010	0.908599	4.30197e-05	gene-meta
Solyc12g017870.2	K00430	ko00940,ko01100,ko01110	mws0017	Spermidine	Alkaloids	C00315	ko00330,ko00410,ko00480,ko00940,ko01100,ko02010	-0.886289	0.000123348	gene-meta
Solyc12g040640.2	K05350	ko00460,ko00500,ko00940,ko01100,ko01110	mws0017	Spermidine	Alkaloids	C00315	ko00330,ko00410,ko00480,ko00940,ko01100,ko02010	-0.845265	0.000535527	gene-meta
Solyc12g042460.2	K01904	ko00130,ko00940,ko01100,ko01110	mws0017	Spermidine	Alkaloids	C00315	ko00330,ko00410,ko00480,ko00940,ko01100,ko02010	0.975985	6.04177e-08	gene-meta
Solyc12g089360.1	K00430	ko00940,ko01100,ko01110	mws0017	Spermidine	Alkaloids	C00315	ko00330,ko00410,ko00480,ko00940,ko01100,ko02010	-0.914924	3.03865e-05	gene-meta
Solyc12g089370.2	K00430	ko00940,ko01100,ko01110	mws0017	Spermidine	Alkaloids	C00315	ko00330,ko00410,ko00480,ko00940,ko01100,ko02010	-0.926588	1.48318e-05	gene-meta
Solyc12g096080.2	K23260	ko00940,ko01110	mws0017	Spermidine	Alkaloids	C00315	ko00330,ko00410,ko00480,ko00940,ko01100,ko02010	0.847892	0.000493869	gene-meta
Solyc12g096770.1	K13065	ko00940,ko00941,ko00945,ko01100,ko01110	mws0017	Spermidine	Alkaloids	C00315	ko00330,ko00410,ko00480,ko00940,ko01100,ko02010	-0.814604	0.00125203	gene-meta
novel.7342	K00430	ko00940,ko01100,ko01110	mws0017	Spermidine	Alkaloids	C00315	ko00330,ko00410,ko00480,ko00940,ko01100,ko02010	0.966643	3.0752e-07	gene-meta
Solyc01g006310.3	K00430	ko00940,ko01100,ko01110	mws2212	Caffeic acid	Phenolic acids	C01197	ko00940,ko01100,ko01110	0.826653	0.000914221	gene-meta
Solyc01g007950.4	K00430	ko00940,ko01100,ko01110	mws2212	Caffeic acid	Phenolic acids	C01197	ko00940,ko01100,ko01110	-0.87328	0.000207245	gene-meta
Solyc01g009370.2	K09754	ko00940,ko00941,ko00945,ko01100,ko01110	mws2212	Caffeic acid	Phenolic acids	C01197	ko00940,ko01100,ko01110	-0.898671	7.08138e-05	gene-meta
Solyc01g010390.3	K01188	ko00460,ko00500,ko00940,ko01100,ko01110	mws2212	Caffeic acid	Phenolic acids	C01197	ko00940,ko01100,ko01110	0.900596	6.45542e-05	gene-meta
Solyc01g015080.3	K00430	ko00940,ko01100,ko01110	mws2212	Caffeic acid	Phenolic acids	C01197	ko00940,ko01100,ko01110	0.833941	0.000747165	gene-meta
Solyc01g068080.4	K09753	ko00940,ko01100,ko01110	mws2212	Caffeic acid	Phenolic acids	C01197	ko00940,ko01100,ko01110	0.905518	5.05068e-05	gene-meta
Solyc01g074030.3	K01188	ko00460,ko00500,ko00940,ko01100,ko01110	mws2212	Caffeic acid	Phenolic acids	C01197	ko00940,ko01100,ko01110	0.838443	0.000656466	gene-meta
Solyc01g097000.3	K05349	ko00460,ko00500,ko00940,ko01100,ko01110	mws2212	Caffeic acid	Phenolic acids	C01197	ko00940,ko01100,ko01110	0.816957	0.00117954	gene-meta
Solyc01g101050.3	K00430	ko00940,ko01100,ko01110	mws2212	Caffeic acid	Phenolic acids	C01197	ko00940,ko01100,ko01110	0.825883	0.000933416	gene-meta
Solyc01g108320.3	K00430	ko00940,ko01100,ko01110	mws2212	Caffeic acid	Phenolic acids	C01197	ko00940,ko01100,ko01110	0.88974	0.000106369	gene-meta
Solyc02g022850.1	K22395	ko00940,ko01100,ko01110	mws2212	Caffeic acid	Phenolic acids	C01197	ko00940,ko01100,ko01110	0.818947	0.00112078	gene-meta
Solyc02g064970.4	K00430	ko00940,ko01100,ko01110	mws2212	Caffeic acid	Phenolic acids	C01197	ko00940,ko01100,ko01110	0.894712	8.51863e-05	gene-meta
Solyc02g069690.1	K22395	ko00940,ko01100,ko01110	mws2212	Caffeic acid	Phenolic acids	C01197	ko00940,ko01100,ko01110	0.877274	0.000177812	gene-meta
Solyc02g070090.1	K22395	ko00940,ko01100,ko01110	mws2212	Caffeic acid	Phenolic acids	C01197	ko00940,ko01100,ko01110	-0.86233	0.000307688	gene-meta
Solyc02g070110.1	K22395	ko00940,ko01100,ko01110	mws2212	Caffeic acid	Phenolic acids	C01197	ko00940,ko01100,ko01110	-0.820219	0.00108444	gene-meta
Solyc02g070130.1	K22395	ko00940,ko01100,ko01110	mws2212	Caffeic acid	Phenolic acids	C01197	ko00940,ko01100,ko01110	-0.913734	3.25057e-05	gene-meta
Solyc02g077300.2	K00430	ko00940,ko01100,ko01110	mws2212	Caffeic acid	Phenolic acids	C01197	ko00940,ko01100,ko01110	-0.9141	3.18424e-05	gene-meta
Solyc02g078510.4	K13065	ko00940,ko00941,ko00945,ko01100,ko01110	mws2212	Caffeic acid	Phenolic acids	C01197	ko00940,ko01100,ko01110	-0.821178	0.00105762	gene-meta
Solyc02g079440.3	K22395	ko00940,ko01100,ko01110	mws2212	Caffeic acid	Phenolic acids	C01197	ko00940,ko01100,ko01110	-0.903981	5.46058e-05	gene-meta
Solyc02g079460.1	K22395	ko00940,ko01100,ko01110	mws2212	Caffeic acid	Phenolic acids	C01197	ko00940,ko01100,ko01110	-0.883826	0.000136708	gene-meta
Solyc02g079480.1	K22395	ko00940,ko01100,ko01110	mws2212	Caffeic acid	Phenolic acids	C01197	ko00940,ko01100,ko01110	0.80508	0.00158116	gene-meta
Solyc02g079500.4	K00430	ko00940,ko01100,ko01110	mws2212	Caffeic acid	Phenolic acids	C01197	ko00940,ko01100,ko01110	-0.804659	0.00159708	gene-meta
Solyc02g080530.3	K00430	ko00940,ko01100,ko01110	mws2212	Caffeic acid	Phenolic acids	C01197	ko00940,ko01100,ko01110	0.896566	7.81959e-05	gene-meta
Solyc02g083480.3	K00430	ko00940,ko01100,ko01110	mws2212	Caffeic acid	Phenolic acids	C01197	ko00940,ko01100,ko01110	0.854047	0.00040611	gene-meta
Solyc02g083490.3	K00430	ko00940,ko01100,ko01110	mws2212	Caffeic acid	Phenolic acids	C01197	ko00940,ko01100,ko01110	0.822496	0.00102161	gene-meta
Solyc02g084780.4	K00430	ko00940,ko01100,ko01110	mws2212	Caffeic acid	Phenolic acids	C01197	ko00940,ko01100,ko01110	0.823696	0.000989665	gene-meta
Solyc02g090450.3	K00430	ko00940,ko01100,ko01110	mws2212	Caffeic acid	Phenolic acids	C01197	ko00940,ko01100,ko01110	0.898929	6.99506e-05	gene-meta
Solyc03g031730.3	K05350	ko00460,ko00500,ko00940,ko01100,ko01110	mws2212	Caffeic acid	Phenolic acids	C01197	ko00940,ko01100,ko01110	0.917206	2.6629e-05	gene-meta
Solyc03g080150.3	K00430	ko00940,ko01100,ko01110	mws2212	Caffeic acid	Phenolic acids	C01197	ko00940,ko01100,ko01110	0.8708	0.000227339	gene-meta
Solyc03g111170.3	K01904	ko00130,ko00940,ko01100,ko01110	mws2212	Caffeic acid	Phenolic acids	C01197	ko00940,ko01100,ko01110	-0.91133	3.714e-05	gene-meta
Solyc03g114175.1	K23260	ko00940,ko01110	mws2212	Caffeic acid	Phenolic acids	C01197	ko00940,ko01100,ko01110	0.915536	2.93412e-05	gene-meta
Solyc05g009390.3	K18368	ko00940,ko01100,ko01110	mws2212	Caffeic acid	Phenolic acids	C01197	ko00940,ko01100,ko01110	0.819027	0.00111849	gene-meta
Solyc05g046010.4	K00430	ko00940,ko01100,ko01110	mws2212	Caffeic acid	Phenolic acids	C01197	ko00940,ko01100,ko01110	0.814232	0.00126382	gene-meta
Solyc05g050880.2	K00430	ko00940,ko01100,ko01110	mws2212	Caffeic acid	Phenolic acids	C01197	ko00940,ko01100,ko01110	0.85902	0.000344485	gene-meta
Solyc05g052280.3	K00430	ko00940,ko01100,ko01110	mws2212	Caffeic acid	Phenolic acids	C01197	ko00940,ko01100,ko01110	-0.839043	0.000645041	gene-meta
Solyc06g065060.1	K22395	ko00940,ko01100,ko01110	mws2212	Caffeic acid	Phenolic acids	C01197	ko00940,ko01100,ko01110	-0.809029	0.00143752	gene-meta
Solyc06g068440.4	K09753	ko00940,ko01100,ko01110	mws2212	Caffeic acid	Phenolic acids	C01197	ko00940,ko01100,ko01110	0.81111	0.00136598	gene-meta
Solyc06g076630.3	K00430	ko00940,ko01100,ko01110	mws2212	Caffeic acid	Phenolic acids	C01197	ko00940,ko01100,ko01110	0.865091	0.000279393	gene-meta
Solyc06g150137.1	K00487	ko00130,ko00940,ko00941,ko00945,ko01100,ko01110	mws2212	Caffeic acid	Phenolic acids	C01197	ko00940,ko01100,ko01110	-0.823722	0.000988993	gene-meta
Solyc07g006670.1	K13065	ko00940,ko00941,ko00945,ko01100,ko01110	mws2212	Caffeic acid	Phenolic acids	C01197	ko00940,ko01100,ko01110	-0.885164	0.000129316	gene-meta
Solyc07g008360.2	K01904	ko00130,ko00940,ko01100,ko01110	mws2212	Caffeic acid	Phenolic acids	C01197	ko00940,ko01100,ko01110	-0.82981	0.000838658	gene-meta
Solyc07g014580.3	K13065	ko00940,ko00941,ko00945,ko01100,ko01110	mws2212	Caffeic acid	Phenolic acids	C01197	ko00940,ko01100,ko01110	0.840069	0.000625892	gene-meta
Solyc07g049240.3	K00430	ko00940,ko01100,ko01110	mws2212	Caffeic acid	Phenolic acids	C01197	ko00940,ko01100,ko01110	0.800993	0.00174115	gene-meta
Solyc08g005120.3	K09753	ko00940,ko01100,ko01110	mws2212	Caffeic acid	Phenolic acids	C01197	ko00940,ko01100,ko01110	-0.890781	0.000101626	gene-meta
Solyc08g006830.3	K00588	ko00940,ko00941,ko00945,ko01100,ko01110	mws2212	Caffeic acid	Phenolic acids	C01197	ko00940,ko01100,ko01110	0.837189	0.00068083	gene-meta
Solyc08g076300.3	K01904	ko00130,ko00940,ko01100,ko01110	mws2212	Caffeic acid	Phenolic acids	C01197	ko00940,ko01100,ko01110	0.918606	2.4511e-05	gene-meta
Solyc08g077080.1	K23260	ko00940,ko01110	mws2212	Caffeic acid	Phenolic acids	C01197	ko00940,ko01100,ko01110	-0.915792	2.89108e-05	gene-meta
Solyc09g072660.4	K22395	ko00940,ko01100,ko01110	mws2212	Caffeic acid	Phenolic acids	C01197	ko00940,ko01100,ko01110	0.83601	0.000704357	gene-meta
Solyc09g089690.3	K06892	ko00940,ko01110	mws2212	Caffeic acid	Phenolic acids	C01197	ko00940,ko01100,ko01110	0.839304	0.000640128	gene-meta
Solyc10g076190.2	K00430	ko00940,ko01100,ko01110	mws2212	Caffeic acid	Phenolic acids	C01197	ko00940,ko01100,ko01110	0.861082	0.000321174	gene-meta
Solyc10g076220.3	K00430	ko00940,ko01100,ko01110	mws2212	Caffeic acid	Phenolic acids	C01197	ko00940,ko01100,ko01110	0.812215	0.00132911	gene-meta
Solyc10g078220.2	K09754	ko00940,ko00941,ko00945,ko01100,ko01110	mws2212	Caffeic acid	Phenolic acids	C01197	ko00940,ko01100,ko01110	-0.87017	0.00023268	gene-meta
Solyc10g078230.3	K09754	ko00940,ko00941,ko00945,ko01100,ko01110	mws2212	Caffeic acid	Phenolic acids	C01197	ko00940,ko01100,ko01110	-0.897572	7.4598e-05	gene-meta
Solyc11g067330.1	K13065	ko00940,ko00941,ko00945,ko01100,ko01110	mws2212	Caffeic acid	Phenolic acids	C01197	ko00940,ko01100,ko01110	-0.831824	0.000793027	gene-meta
Solyc11g069680.1	K13065	ko00940,ko00941,ko00945,ko01100,ko01110	mws2212	Caffeic acid	Phenolic acids	C01197	ko00940,ko01100,ko01110	-0.807752	0.00148281	gene-meta
Solyc11g071640.3	K05349	ko00460,ko00500,ko00940,ko01100,ko01110	mws2212	Caffeic acid	Phenolic acids	C01197	ko00940,ko01100,ko01110	0.877069	0.00017924	gene-meta
Solyc12g005430.1	K13065	ko00940,ko00941,ko00945,ko01100,ko01110	mws2212	Caffeic acid	Phenolic acids	C01197	ko00940,ko01100,ko01110	0.874948	0.000194522	gene-meta
Solyc12g005790.2	K00430	ko00940,ko01100,ko01110	mws2212	Caffeic acid	Phenolic acids	C01197	ko00940,ko01100,ko01110	0.860691	0.000325503	gene-meta
Solyc12g007030.3	K12355	ko00940	mws2212	Caffeic acid	Phenolic acids	C01197	ko00940,ko01100,ko01110	-0.931758	1.03865e-05	gene-meta
Solyc12g040640.2	K05350	ko00460,ko00500,ko00940,ko01100,ko01110	mws2212	Caffeic acid	Phenolic acids	C01197	ko00940,ko01100,ko01110	0.867875	0.000252966	gene-meta
Solyc12g042460.2	K01904	ko00130,ko00940,ko01100,ko01110	mws2212	Caffeic acid	Phenolic acids	C01197	ko00940,ko01100,ko01110	-0.814366	0.00125957	gene-meta
novel.7342	K00430	ko00940,ko01100,ko01110	mws2212	Caffeic acid	Phenolic acids	C01197	ko00940,ko01100,ko01110	-0.846854	0.000510013	gene-meta
Solyc01g006640.1	K01904	ko00130,ko00940,ko01100,ko01110	mws0014	Ferulic acid*	Phenolic acids	C01494	ko00940,ko01100,ko01110	-0.883914	0.000136214	gene-meta
Solyc01g007950.4	K00430	ko00940,ko01100,ko01110	mws0014	Ferulic acid*	Phenolic acids	C01494	ko00940,ko01100,ko01110	-0.81456	0.00125344	gene-meta
Solyc01g009370.2	K09754	ko00940,ko00941,ko00945,ko01100,ko01110	mws0014	Ferulic acid*	Phenolic acids	C01494	ko00940,ko01100,ko01110	-0.91618	2.82707e-05	gene-meta
Solyc01g010390.3	K01188	ko00460,ko00500,ko00940,ko01100,ko01110	mws0014	Ferulic acid*	Phenolic acids	C01494	ko00940,ko01100,ko01110	0.822229	0.00102884	gene-meta
Solyc01g015080.3	K00430	ko00940,ko01100,ko01110	mws0014	Ferulic acid*	Phenolic acids	C01494	ko00940,ko01100,ko01110	0.847859	0.000494373	gene-meta
Solyc01g068080.4	K09753	ko00940,ko01100,ko01110	mws0014	Ferulic acid*	Phenolic acids	C01494	ko00940,ko01100,ko01110	0.827809	0.000885967	gene-meta
Solyc01g074030.3	K01188	ko00460,ko00500,ko00940,ko01100,ko01110	mws0014	Ferulic acid*	Phenolic acids	C01494	ko00940,ko01100,ko01110	0.817804	0.00115424	gene-meta
Solyc01g101050.3	K00430	ko00940,ko01100,ko01110	mws0014	Ferulic acid*	Phenolic acids	C01494	ko00940,ko01100,ko01110	0.839734	0.000632095	gene-meta
Solyc01g108320.3	K00430	ko00940,ko01100,ko01110	mws0014	Ferulic acid*	Phenolic acids	C01494	ko00940,ko01100,ko01110	0.802315	0.00168809	gene-meta
Solyc02g064970.4	K00430	ko00940,ko01100,ko01110	mws0014	Ferulic acid*	Phenolic acids	C01494	ko00940,ko01100,ko01110	0.845745	0.000527706	gene-meta
Solyc02g069690.1	K22395	ko00940,ko01100,ko01110	mws0014	Ferulic acid*	Phenolic acids	C01494	ko00940,ko01100,ko01110	0.817516	0.00116281	gene-meta
Solyc02g070090.1	K22395	ko00940,ko01100,ko01110	mws0014	Ferulic acid*	Phenolic acids	C01494	ko00940,ko01100,ko01110	-0.860111	0.000331994	gene-meta
Solyc02g070110.1	K22395	ko00940,ko01100,ko01110	mws0014	Ferulic acid*	Phenolic acids	C01494	ko00940,ko01100,ko01110	-0.802927	0.00166397	gene-meta
Solyc02g070130.1	K22395	ko00940,ko01100,ko01110	mws0014	Ferulic acid*	Phenolic acids	C01494	ko00940,ko01100,ko01110	-0.917115	2.67707e-05	gene-meta
Solyc02g077300.2	K00430	ko00940,ko01100,ko01110	mws0014	Ferulic acid*	Phenolic acids	C01494	ko00940,ko01100,ko01110	-0.884434	0.000133312	gene-meta
Solyc02g079460.1	K22395	ko00940,ko01100,ko01110	mws0014	Ferulic acid*	Phenolic acids	C01494	ko00940,ko01100,ko01110	-0.816261	0.00120064	gene-meta
Solyc02g080530.3	K00430	ko00940,ko01100,ko01110	mws0014	Ferulic acid*	Phenolic acids	C01494	ko00940,ko01100,ko01110	0.893958	8.81662e-05	gene-meta
Solyc02g083480.3	K00430	ko00940,ko01100,ko01110	mws0014	Ferulic acid*	Phenolic acids	C01494	ko00940,ko01100,ko01110	0.837029	0.000683974	gene-meta
Solyc02g090450.3	K00430	ko00940,ko01100,ko01110	mws0014	Ferulic acid*	Phenolic acids	C01494	ko00940,ko01100,ko01110	0.900347	6.53397e-05	gene-meta
Solyc03g031730.3	K05350	ko00460,ko00500,ko00940,ko01100,ko01110	mws0014	Ferulic acid*	Phenolic acids	C01494	ko00940,ko01100,ko01110	0.87388	0.000202594	gene-meta
Solyc03g080150.3	K00430	ko00940,ko01100,ko01110	mws0014	Ferulic acid*	Phenolic acids	C01494	ko00940,ko01100,ko01110	0.861249	0.000319342	gene-meta
Solyc03g111170.3	K01904	ko00130,ko00940,ko01100,ko01110	mws0014	Ferulic acid*	Phenolic acids	C01494	ko00940,ko01100,ko01110	-0.881302	0.00015155	gene-meta
Solyc03g114175.1	K23260	ko00940,ko01110	mws0014	Ferulic acid*	Phenolic acids	C01494	ko00940,ko01100,ko01110	0.919795	2.28195e-05	gene-meta
Solyc05g046010.4	K00430	ko00940,ko01100,ko01110	mws0014	Ferulic acid*	Phenolic acids	C01494	ko00940,ko01100,ko01110	0.883335	0.0001395	gene-meta
Solyc05g050880.2	K00430	ko00940,ko01100,ko01110	mws0014	Ferulic acid*	Phenolic acids	C01494	ko00940,ko01100,ko01110	0.855717	0.000384523	gene-meta
Solyc05g052280.3	K00430	ko00940,ko01100,ko01110	mws0014	Ferulic acid*	Phenolic acids	C01494	ko00940,ko01100,ko01110	-0.80893	0.00144098	gene-meta
Solyc06g150137.1	K00487	ko00130,ko00940,ko00941,ko00945,ko01100,ko01110	mws0014	Ferulic acid*	Phenolic acids	C01494	ko00940,ko01100,ko01110	-0.848553	0.000483795	gene-meta
Solyc07g006670.1	K13065	ko00940,ko00941,ko00945,ko01100,ko01110	mws0014	Ferulic acid*	Phenolic acids	C01494	ko00940,ko01100,ko01110	-0.845321	0.00053461	gene-meta
Solyc07g014580.3	K13065	ko00940,ko00941,ko00945,ko01100,ko01110	mws0014	Ferulic acid*	Phenolic acids	C01494	ko00940,ko01100,ko01110	0.840462	0.000618676	gene-meta
Solyc08g005120.3	K09753	ko00940,ko01100,ko01110	mws0014	Ferulic acid*	Phenolic acids	C01494	ko00940,ko01100,ko01110	-0.892158	9.56055e-05	gene-meta
Solyc08g076300.3	K01904	ko00130,ko00940,ko01100,ko01110	mws0014	Ferulic acid*	Phenolic acids	C01494	ko00940,ko01100,ko01110	0.872119	0.000216472	gene-meta
Solyc08g077080.1	K23260	ko00940,ko01110	mws0014	Ferulic acid*	Phenolic acids	C01494	ko00940,ko01100,ko01110	-0.911954	3.58899e-05	gene-meta
Solyc09g089690.3	K06892	ko00940,ko01110	mws0014	Ferulic acid*	Phenolic acids	C01494	ko00940,ko01100,ko01110	0.829515	0.00084551	gene-meta
Solyc09g089810.1	K06892	ko00940,ko01110	mws0014	Ferulic acid*	Phenolic acids	C01494	ko00940,ko01100,ko01110	-0.845437	0.000532706	gene-meta
Solyc10g076190.2	K00430	ko00940,ko01100,ko01110	mws0014	Ferulic acid*	Phenolic acids	C01494	ko00940,ko01100,ko01110	0.800664	0.00175456	gene-meta
Solyc10g078220.2	K09754	ko00940,ko00941,ko00945,ko01100,ko01110	mws0014	Ferulic acid*	Phenolic acids	C01494	ko00940,ko01100,ko01110	-0.803907	0.00162588	gene-meta
Solyc10g078230.3	K09754	ko00940,ko00941,ko00945,ko01100,ko01110	mws0014	Ferulic acid*	Phenolic acids	C01494	ko00940,ko01100,ko01110	-0.819039	0.00111814	gene-meta
Solyc11g071640.3	K05349	ko00460,ko00500,ko00940,ko01100,ko01110	mws0014	Ferulic acid*	Phenolic acids	C01494	ko00940,ko01100,ko01110	0.860273	0.000330165	gene-meta
Solyc12g005430.1	K13065	ko00940,ko00941,ko00945,ko01100,ko01110	mws0014	Ferulic acid*	Phenolic acids	C01494	ko00940,ko01100,ko01110	0.848099	0.000490702	gene-meta
Solyc12g007030.3	K12355	ko00940	mws0014	Ferulic acid*	Phenolic acids	C01494	ko00940,ko01100,ko01110	-0.908335	4.36257e-05	gene-meta
Solyc12g040640.2	K05350	ko00460,ko00500,ko00940,ko01100,ko01110	mws0014	Ferulic acid*	Phenolic acids	C01494	ko00940,ko01100,ko01110	0.809842	0.00140921	gene-meta
Solyc12g042460.2	K01904	ko00130,ko00940,ko01100,ko01110	mws0014	Ferulic acid*	Phenolic acids	C01494	ko00940,ko01100,ko01110	-0.803098	0.00165728	gene-meta
novel.7342	K00430	ko00940,ko01100,ko01110	mws0014	Ferulic acid*	Phenolic acids	C01494	ko00940,ko01100,ko01110	-0.805365	0.00157041	gene-meta
Solyc01g009370.2	K09754	ko00940,ko00941,ko00945,ko01100,ko01110	mws0853	Sinapyl alcohol	Phenolic acids	C02325	ko00940,ko01100,ko01110	-0.806549	0.00152648	gene-meta
Solyc01g074030.3	K01188	ko00460,ko00500,ko00940,ko01100,ko01110	mws0853	Sinapyl alcohol	Phenolic acids	C02325	ko00940,ko01100,ko01110	0.827326	0.000897697	gene-meta
Solyc02g063160.4	K18368	ko00940,ko01100,ko01110	mws0853	Sinapyl alcohol	Phenolic acids	C02325	ko00940,ko01100,ko01110	-0.802706	0.00167266	gene-meta
Solyc02g070110.1	K22395	ko00940,ko01100,ko01110	mws0853	Sinapyl alcohol	Phenolic acids	C02325	ko00940,ko01100,ko01110	-0.803461	0.00164311	gene-meta
Solyc02g083490.3	K00430	ko00940,ko01100,ko01110	mws0853	Sinapyl alcohol	Phenolic acids	C02325	ko00940,ko01100,ko01110	0.81306	0.00130146	gene-meta
Solyc02g084780.4	K00430	ko00940,ko01100,ko01110	mws0853	Sinapyl alcohol	Phenolic acids	C02325	ko00940,ko01100,ko01110	0.868043	0.000251433	gene-meta
Solyc02g093230.4	K00588	ko00940,ko00941,ko00945,ko01100,ko01110	mws0853	Sinapyl alcohol	Phenolic acids	C02325	ko00940,ko01100,ko01110	0.83422	0.000741288	gene-meta
Solyc03g080150.3	K00430	ko00940,ko01100,ko01110	mws0853	Sinapyl alcohol	Phenolic acids	C02325	ko00940,ko01100,ko01110	0.837081	0.000682942	gene-meta
Solyc05g046030.4	K00430	ko00940,ko01100,ko01110	mws0853	Sinapyl alcohol	Phenolic acids	C02325	ko00940,ko01100,ko01110	0.819758	0.00109749	gene-meta
Solyc06g073740.3	K05349	ko00460,ko00500,ko00940,ko01100,ko01110	mws0853	Sinapyl alcohol	Phenolic acids	C02325	ko00940,ko01100,ko01110	-0.82752	0.000892957	gene-meta
Solyc06g074710.1	K13065	ko00940,ko00941,ko00945,ko01100,ko01110	mws0853	Sinapyl alcohol	Phenolic acids	C02325	ko00940,ko01100,ko01110	0.865524	0.000275152	gene-meta
Solyc07g014580.3	K13065	ko00940,ko00941,ko00945,ko01100,ko01110	mws0853	Sinapyl alcohol	Phenolic acids	C02325	ko00940,ko01100,ko01110	0.849663	0.000467242	gene-meta
Solyc07g043490.1	K23260	ko00940,ko01110	mws0853	Sinapyl alcohol	Phenolic acids	C02325	ko00940,ko01100,ko01110	0.803815	0.0016294	gene-meta
Solyc07g043710.4	K13065	ko00940,ko00941,ko00945,ko01100,ko01110	mws0853	Sinapyl alcohol	Phenolic acids	C02325	ko00940,ko01100,ko01110	0.844336	0.000550886	gene-meta
Solyc07g047740.3	K00430	ko00940,ko01100,ko01110	mws0853	Sinapyl alcohol	Phenolic acids	C02325	ko00940,ko01100,ko01110	0.853377	0.000415024	gene-meta
Solyc07g052510.4	K00430	ko00940,ko01100,ko01110	mws0853	Sinapyl alcohol	Phenolic acids	C02325	ko00940,ko01100,ko01110	0.846871	0.000509752	gene-meta
Solyc07g052540.3	K00430	ko00940,ko01100,ko01110	mws0853	Sinapyl alcohol	Phenolic acids	C02325	ko00940,ko01100,ko01110	0.841712	0.000596134	gene-meta
Solyc09g072700.4	K00430	ko00940,ko01100,ko01110	mws0853	Sinapyl alcohol	Phenolic acids	C02325	ko00940,ko01100,ko01110	0.825497	0.000943173	gene-meta
Solyc10g011925.1	K10775	ko00360,ko00940,ko01100,ko01110	mws0853	Sinapyl alcohol	Phenolic acids	C02325	ko00940,ko01100,ko01110	-0.809749	0.00141245	gene-meta
Solyc10g076210.2	K00430	ko00940,ko01100,ko01110	mws0853	Sinapyl alcohol	Phenolic acids	C02325	ko00940,ko01100,ko01110	0.848624	0.000482724	gene-meta
Solyc10g076220.3	K00430	ko00940,ko01100,ko01110	mws0853	Sinapyl alcohol	Phenolic acids	C02325	ko00940,ko01100,ko01110	0.872554	0.000212972	gene-meta
Solyc10g084200.2	K00430	ko00940,ko01100,ko01110	mws0853	Sinapyl alcohol	Phenolic acids	C02325	ko00940,ko01100,ko01110	0.862877	0.000301908	gene-meta
Solyc11g071640.3	K05349	ko00460,ko00500,ko00940,ko01100,ko01110	mws0853	Sinapyl alcohol	Phenolic acids	C02325	ko00940,ko01100,ko01110	0.82221	0.00102934	gene-meta
Solyc11g072920.2	K00430	ko00940,ko01100,ko01110	mws0853	Sinapyl alcohol	Phenolic acids	C02325	ko00940,ko01100,ko01110	0.817516	0.0011628	gene-meta
Solyc12g005430.1	K13065	ko00940,ko00941,ko00945,ko01100,ko01110	mws0853	Sinapyl alcohol	Phenolic acids	C02325	ko00940,ko01100,ko01110	0.887116	0.000119098	gene-meta
Solyc12g089360.1	K00430	ko00940,ko01100,ko01110	mws0853	Sinapyl alcohol	Phenolic acids	C02325	ko00940,ko01100,ko01110	0.806099	0.00154308	gene-meta
Solyc12g089370.2	K00430	ko00940,ko01100,ko01110	mws0853	Sinapyl alcohol	Phenolic acids	C02325	ko00940,ko01100,ko01110	0.876861	0.000180696	gene-meta
Solyc01g006310.3	K00430	ko00940,ko01100,ko01110	mws4085	Sinapic acid	Phenolic acids	C00482	ko00940,ko01100,ko01110	0.854596	0.000398906	gene-meta
Solyc01g008300.2	K13065	ko00940,ko00941,ko00945,ko01100,ko01110	mws4085	Sinapic acid	Phenolic acids	C00482	ko00940,ko01100,ko01110	-0.820256	0.00108338	gene-meta
Solyc01g009370.2	K09754	ko00940,ko00941,ko00945,ko01100,ko01110	mws4085	Sinapic acid	Phenolic acids	C00482	ko00940,ko01100,ko01110	-0.802183	0.00169336	gene-meta
Solyc01g068080.4	K09753	ko00940,ko01100,ko01110	mws4085	Sinapic acid	Phenolic acids	C00482	ko00940,ko01100,ko01110	0.869808	0.000235793	gene-meta
Solyc01g074030.3	K01188	ko00460,ko00500,ko00940,ko01100,ko01110	mws4085	Sinapic acid	Phenolic acids	C00482	ko00940,ko01100,ko01110	0.861954	0.000311697	gene-meta
Solyc01g108320.3	K00430	ko00940,ko01100,ko01110	mws4085	Sinapic acid	Phenolic acids	C00482	ko00940,ko01100,ko01110	0.842066	0.000589861	gene-meta
Solyc02g022850.1	K22395	ko00940,ko01100,ko01110	mws4085	Sinapic acid	Phenolic acids	C00482	ko00940,ko01100,ko01110	0.806325	0.00153473	gene-meta
Solyc02g069690.1	K22395	ko00940,ko01100,ko01110	mws4085	Sinapic acid	Phenolic acids	C00482	ko00940,ko01100,ko01110	0.860562	0.000326939	gene-meta
Solyc02g070110.1	K22395	ko00940,ko01100,ko01110	mws4085	Sinapic acid	Phenolic acids	C00482	ko00940,ko01100,ko01110	-0.823136	0.00100448	gene-meta
Solyc02g079460.1	K22395	ko00940,ko01100,ko01110	mws4085	Sinapic acid	Phenolic acids	C00482	ko00940,ko01100,ko01110	-0.846988	0.000507911	gene-meta
Solyc02g083490.3	K00430	ko00940,ko01100,ko01110	mws4085	Sinapic acid	Phenolic acids	C00482	ko00940,ko01100,ko01110	0.851065	0.000446961	gene-meta
Solyc02g084780.4	K00430	ko00940,ko01100,ko01110	mws4085	Sinapic acid	Phenolic acids	C00482	ko00940,ko01100,ko01110	0.891703	9.75655e-05	gene-meta
Solyc02g087190.1	K00430	ko00940,ko01100,ko01110	mws4085	Sinapic acid	Phenolic acids	C00482	ko00940,ko01100,ko01110	0.817009	0.00117798	gene-meta
Solyc03g006700.3	K00430	ko00940,ko01100,ko01110	mws4085	Sinapic acid	Phenolic acids	C00482	ko00940,ko01100,ko01110	-0.858474	0.000350868	gene-meta
Solyc03g031730.3	K05350	ko00460,ko00500,ko00940,ko01100,ko01110	mws4085	Sinapic acid	Phenolic acids	C00482	ko00940,ko01100,ko01110	0.84215	0.00058839	gene-meta
Solyc03g080150.3	K00430	ko00940,ko01100,ko01110	mws4085	Sinapic acid	Phenolic acids	C00482	ko00940,ko01100,ko01110	0.814771	0.00124677	gene-meta
Solyc03g114175.1	K23260	ko00940,ko01110	mws4085	Sinapic acid	Phenolic acids	C00482	ko00940,ko01100,ko01110	0.801043	0.00173914	gene-meta
Solyc03g114710.4	K23260	ko00940,ko01110	mws4085	Sinapic acid	Phenolic acids	C00482	ko00940,ko01100,ko01110	-0.85203	0.000433402	gene-meta
Solyc04g081860.3	K00430	ko00940,ko01100,ko01110	mws4085	Sinapic acid	Phenolic acids	C00482	ko00940,ko01100,ko01110	0.845585	0.000530301	gene-meta
Solyc05g009390.3	K18368	ko00940,ko01100,ko01110	mws4085	Sinapic acid	Phenolic acids	C00482	ko00940,ko01100,ko01110	0.8307	0.000818255	gene-meta
Solyc05g039950.2	K13065	ko00940,ko00941,ko00945,ko01100,ko01110	mws4085	Sinapic acid	Phenolic acids	C00482	ko00940,ko01100,ko01110	-0.806615	0.00152405	gene-meta
Solyc05g046020.3	K00430	ko00940,ko01100,ko01110	mws4085	Sinapic acid	Phenolic acids	C00482	ko00940,ko01100,ko01110	0.828289	0.000874436	gene-meta
Solyc05g046030.4	K00430	ko00940,ko01100,ko01110	mws4085	Sinapic acid	Phenolic acids	C00482	ko00940,ko01100,ko01110	0.821234	0.00105607	gene-meta
Solyc06g065060.1	K22395	ko00940,ko01100,ko01110	mws4085	Sinapic acid	Phenolic acids	C00482	ko00940,ko01100,ko01110	-0.822753	0.00101472	gene-meta
Solyc06g073740.3	K05349	ko00460,ko00500,ko00940,ko01100,ko01110	mws4085	Sinapic acid	Phenolic acids	C00482	ko00940,ko01100,ko01110	-0.870606	0.000228972	gene-meta
Solyc06g076630.3	K00430	ko00940,ko01100,ko01110	mws4085	Sinapic acid	Phenolic acids	C00482	ko00940,ko01100,ko01110	0.899097	6.93913e-05	gene-meta
Solyc07g006680.1	K13065	ko00940,ko00941,ko00945,ko01100,ko01110	mws4085	Sinapic acid	Phenolic acids	C00482	ko00940,ko01100,ko01110	0.813782	0.00127816	gene-meta
Solyc07g008360.2	K01904	ko00130,ko00940,ko01100,ko01110	mws4085	Sinapic acid	Phenolic acids	C00482	ko00940,ko01100,ko01110	-0.884418	0.000133401	gene-meta
Solyc07g014580.3	K13065	ko00940,ko00941,ko00945,ko01100,ko01110	mws4085	Sinapic acid	Phenolic acids	C00482	ko00940,ko01100,ko01110	0.861144	0.000320503	gene-meta
Solyc07g043490.1	K23260	ko00940,ko01110	mws4085	Sinapic acid	Phenolic acids	C00482	ko00940,ko01100,ko01110	0.869051	0.000242409	gene-meta
Solyc07g043710.4	K13065	ko00940,ko00941,ko00945,ko01100,ko01110	mws4085	Sinapic acid	Phenolic acids	C00482	ko00940,ko01100,ko01110	0.841913	0.000592558	gene-meta
Solyc07g047740.3	K00430	ko00940,ko01100,ko01110	mws4085	Sinapic acid	Phenolic acids	C00482	ko00940,ko01100,ko01110	0.885869	0.00012555	gene-meta
Solyc07g049240.3	K00430	ko00940,ko01100,ko01110	mws4085	Sinapic acid	Phenolic acids	C00482	ko00940,ko01100,ko01110	0.801438	0.00172317	gene-meta
Solyc07g052510.4	K00430	ko00940,ko01100,ko01110	mws4085	Sinapic acid	Phenolic acids	C00482	ko00940,ko01100,ko01110	0.812251	0.00132794	gene-meta
Solyc08g006830.3	K00588	ko00940,ko00941,ko00945,ko01100,ko01110	mws4085	Sinapic acid	Phenolic acids	C00482	ko00940,ko01100,ko01110	0.838086	0.000663336	gene-meta
Solyc08g013930.4	K00430	ko00940,ko01100,ko01110	mws4085	Sinapic acid	Phenolic acids	C00482	ko00940,ko01100,ko01110	0.829033	0.000856795	gene-meta
Solyc08g075830.4	K00430	ko00940,ko01100,ko01110	mws4085	Sinapic acid	Phenolic acids	C00482	ko00940,ko01100,ko01110	0.842322	0.00058536	gene-meta
Solyc09g072660.4	K22395	ko00940,ko01100,ko01110	mws4085	Sinapic acid	Phenolic acids	C00482	ko00940,ko01100,ko01110	0.834152	0.000742706	gene-meta
Solyc09g072700.4	K00430	ko00940,ko01100,ko01110	mws4085	Sinapic acid	Phenolic acids	C00482	ko00940,ko01100,ko01110	0.830429	0.000824424	gene-meta
Solyc09g075140.3	K18368	ko00940,ko01100,ko01110	mws4085	Sinapic acid	Phenolic acids	C00482	ko00940,ko01100,ko01110	-0.801803	0.0017085	gene-meta
Solyc09g089690.3	K06892	ko00940,ko01110	mws4085	Sinapic acid	Phenolic acids	C00482	ko00940,ko01100,ko01110	0.814446	0.00125703	gene-meta
Solyc10g011925.1	K10775	ko00360,ko00940,ko01100,ko01110	mws4085	Sinapic acid	Phenolic acids	C00482	ko00940,ko01100,ko01110	-0.857776	0.000359165	gene-meta
Solyc10g076190.2	K00430	ko00940,ko01100,ko01110	mws4085	Sinapic acid	Phenolic acids	C00482	ko00940,ko01100,ko01110	0.891015	0.000100583	gene-meta
Solyc10g076210.2	K00430	ko00940,ko01100,ko01110	mws4085	Sinapic acid	Phenolic acids	C00482	ko00940,ko01100,ko01110	0.844632	0.000545945	gene-meta
Solyc10g076220.3	K00430	ko00940,ko01100,ko01110	mws4085	Sinapic acid	Phenolic acids	C00482	ko00940,ko01100,ko01110	0.851806	0.000436518	gene-meta
Solyc10g078220.2	K09754	ko00940,ko00941,ko00945,ko01100,ko01110	mws4085	Sinapic acid	Phenolic acids	C00482	ko00940,ko01100,ko01110	-0.828513	0.000869093	gene-meta
Solyc10g078230.3	K09754	ko00940,ko00941,ko00945,ko01100,ko01110	mws4085	Sinapic acid	Phenolic acids	C00482	ko00940,ko01100,ko01110	-0.813982	0.00127177	gene-meta
Solyc11g008720.3	K01188	ko00460,ko00500,ko00940,ko01100,ko01110	mws4085	Sinapic acid	Phenolic acids	C00482	ko00940,ko01100,ko01110	-0.822846	0.00101222	gene-meta
Solyc11g069050.2	K01904	ko00130,ko00940,ko01100,ko01110	mws4085	Sinapic acid	Phenolic acids	C00482	ko00940,ko01100,ko01110	-0.846456	0.000516307	gene-meta
Solyc11g069680.1	K13065	ko00940,ko00941,ko00945,ko01100,ko01110	mws4085	Sinapic acid	Phenolic acids	C00482	ko00940,ko01100,ko01110	-0.81579	0.00121509	gene-meta
Solyc11g071640.3	K05349	ko00460,ko00500,ko00940,ko01100,ko01110	mws4085	Sinapic acid	Phenolic acids	C00482	ko00940,ko01100,ko01110	0.846148	0.000521228	gene-meta
Solyc11g072110.2	K06892	ko00940,ko01110	mws4085	Sinapic acid	Phenolic acids	C00482	ko00940,ko01100,ko01110	0.869145	0.000241577	gene-meta
Solyc11g072920.2	K00430	ko00940,ko01100,ko01110	mws4085	Sinapic acid	Phenolic acids	C00482	ko00940,ko01100,ko01110	0.847173	0.000505005	gene-meta
Solyc12g005430.1	K13065	ko00940,ko00941,ko00945,ko01100,ko01110	mws4085	Sinapic acid	Phenolic acids	C00482	ko00940,ko01100,ko01110	0.909152	4.17749e-05	gene-meta
Solyc12g005790.2	K00430	ko00940,ko01100,ko01110	mws4085	Sinapic acid	Phenolic acids	C00482	ko00940,ko01100,ko01110	0.866685	0.000264016	gene-meta
Solyc12g040640.2	K05350	ko00460,ko00500,ko00940,ko01100,ko01110	mws4085	Sinapic acid	Phenolic acids	C00482	ko00940,ko01100,ko01110	0.815471	0.00122495	gene-meta
Solyc12g089360.1	K00430	ko00940,ko01100,ko01110	mws4085	Sinapic acid	Phenolic acids	C00482	ko00940,ko01100,ko01110	0.866187	0.000268741	gene-meta
Solyc12g089370.2	K00430	ko00940,ko01100,ko01110	mws4085	Sinapic acid	Phenolic acids	C00482	ko00940,ko01100,ko01110	0.873265	0.00020736	gene-meta
novel.7342	K00430	ko00940,ko01100,ko01110	mws4085	Sinapic acid	Phenolic acids	C00482	ko00940,ko01100,ko01110	-0.823965	0.000982628	gene-meta
novel.8083	K13065	ko00940,ko00941,ko00945,ko01100,ko01110	mws4085	Sinapic acid	Phenolic acids	C00482	ko00940,ko01100,ko01110	0.8289	0.000859924	gene-meta
Solyc01g007950.4	K00430	ko00940,ko01100,ko01110	pmb3074	5-O-p-Coumaroylquinic acid*	Phenolic acids	C12208	ko00940,ko00941,ko00945,ko01110	-0.870874	0.000226718	gene-meta
Solyc01g008300.2	K13065	ko00940,ko00941,ko00945,ko01100,ko01110	pmb3074	5-O-p-Coumaroylquinic acid*	Phenolic acids	C12208	ko00940,ko00941,ko00945,ko01110	-0.906636	4.76814e-05	gene-meta
Solyc01g009370.2	K09754	ko00940,ko00941,ko00945,ko01100,ko01110	pmb3074	5-O-p-Coumaroylquinic acid*	Phenolic acids	C12208	ko00940,ko00941,ko00945,ko01110	-0.906516	4.79786e-05	gene-meta
Solyc01g010390.3	K01188	ko00460,ko00500,ko00940,ko01100,ko01110	pmb3074	5-O-p-Coumaroylquinic acid*	Phenolic acids	C12208	ko00940,ko00941,ko00945,ko01110	0.863481	0.000295636	gene-meta
Solyc01g015080.3	K00430	ko00940,ko01100,ko01110	pmb3074	5-O-p-Coumaroylquinic acid*	Phenolic acids	C12208	ko00940,ko00941,ko00945,ko01110	0.823005	0.00100797	gene-meta
Solyc01g067860.3	K00430	ko00940,ko01100,ko01110	pmb3074	5-O-p-Coumaroylquinic acid*	Phenolic acids	C12208	ko00940,ko00941,ko00945,ko01110	0.834453	0.000736384	gene-meta
Solyc01g068080.4	K09753	ko00940,ko01100,ko01110	pmb3074	5-O-p-Coumaroylquinic acid*	Phenolic acids	C12208	ko00940,ko00941,ko00945,ko01110	0.961896	5.93352e-07	gene-meta
Solyc01g074030.3	K01188	ko00460,ko00500,ko00940,ko01100,ko01110	pmb3074	5-O-p-Coumaroylquinic acid*	Phenolic acids	C12208	ko00940,ko00941,ko00945,ko01110	0.934737	8.35119e-06	gene-meta
Solyc01g097000.3	K05349	ko00460,ko00500,ko00940,ko01100,ko01110	pmb3074	5-O-p-Coumaroylquinic acid*	Phenolic acids	C12208	ko00940,ko00941,ko00945,ko01110	0.942951	4.32257e-06	gene-meta
Solyc01g101050.3	K00430	ko00940,ko01100,ko01110	pmb3074	5-O-p-Coumaroylquinic acid*	Phenolic acids	C12208	ko00940,ko00941,ko00945,ko01110	0.836454	0.000695415	gene-meta
Solyc01g107820.2	K23260	ko00940,ko01110	pmb3074	5-O-p-Coumaroylquinic acid*	Phenolic acids	C12208	ko00940,ko00941,ko00945,ko01110	-0.832262	0.000783381	gene-meta
Solyc01g108320.3	K00430	ko00940,ko01100,ko01110	pmb3074	5-O-p-Coumaroylquinic acid*	Phenolic acids	C12208	ko00940,ko00941,ko00945,ko01110	0.846013	0.000523388	gene-meta
Solyc02g022850.1	K22395	ko00940,ko01100,ko01110	pmb3074	5-O-p-Coumaroylquinic acid*	Phenolic acids	C12208	ko00940,ko00941,ko00945,ko01110	0.94213	4.63602e-06	gene-meta
Solyc02g063160.4	K18368	ko00940,ko01100,ko01110	pmb3074	5-O-p-Coumaroylquinic acid*	Phenolic acids	C12208	ko00940,ko00941,ko00945,ko01110	-0.854337	0.000402292	gene-meta
Solyc02g064970.4	K00430	ko00940,ko01100,ko01110	pmb3074	5-O-p-Coumaroylquinic acid*	Phenolic acids	C12208	ko00940,ko00941,ko00945,ko01110	0.873548	0.000205155	gene-meta
Solyc02g069690.1	K22395	ko00940,ko01100,ko01110	pmb3074	5-O-p-Coumaroylquinic acid*	Phenolic acids	C12208	ko00940,ko00941,ko00945,ko01110	0.953522	1.57954e-06	gene-meta
Solyc02g070090.1	K22395	ko00940,ko01100,ko01110	pmb3074	5-O-p-Coumaroylquinic acid*	Phenolic acids	C12208	ko00940,ko00941,ko00945,ko01110	-0.950149	2.22951e-06	gene-meta
Solyc02g070110.1	K22395	ko00940,ko01100,ko01110	pmb3074	5-O-p-Coumaroylquinic acid*	Phenolic acids	C12208	ko00940,ko00941,ko00945,ko01110	-0.94051	5.30762e-06	gene-meta
Solyc02g070130.1	K22395	ko00940,ko01100,ko01110	pmb3074	5-O-p-Coumaroylquinic acid*	Phenolic acids	C12208	ko00940,ko00941,ko00945,ko01110	-0.92079	2.14747e-05	gene-meta
Solyc02g077300.2	K00430	ko00940,ko01100,ko01110	pmb3074	5-O-p-Coumaroylquinic acid*	Phenolic acids	C12208	ko00940,ko00941,ko00945,ko01110	-0.953905	1.51661e-06	gene-meta
Solyc02g078510.4	K13065	ko00940,ko00941,ko00945,ko01100,ko01110	pmb3074	5-O-p-Coumaroylquinic acid*	Phenolic acids	C12208	ko00940,ko00941,ko00945,ko01110	-0.935503	7.88294e-06	gene-meta
Solyc02g079440.3	K22395	ko00940,ko01100,ko01110	pmb3074	5-O-p-Coumaroylquinic acid*	Phenolic acids	C12208	ko00940,ko00941,ko00945,ko01110	-0.839877	0.000629447	gene-meta
Solyc02g079460.1	K22395	ko00940,ko01100,ko01110	pmb3074	5-O-p-Coumaroylquinic acid*	Phenolic acids	C12208	ko00940,ko00941,ko00945,ko01110	-0.950285	2.19963e-06	gene-meta
Solyc02g079480.1	K22395	ko00940,ko01100,ko01110	pmb3074	5-O-p-Coumaroylquinic acid*	Phenolic acids	C12208	ko00940,ko00941,ko00945,ko01110	0.948485	2.61968e-06	gene-meta
Solyc02g080530.3	K00430	ko00940,ko01100,ko01110	pmb3074	5-O-p-Coumaroylquinic acid*	Phenolic acids	C12208	ko00940,ko00941,ko00945,ko01110	0.93713	6.95675e-06	gene-meta
Solyc02g083480.3	K00430	ko00940,ko01100,ko01110	pmb3074	5-O-p-Coumaroylquinic acid*	Phenolic acids	C12208	ko00940,ko00941,ko00945,ko01110	0.822605	0.00101869	gene-meta
Solyc02g083490.3	K00430	ko00940,ko01100,ko01110	pmb3074	5-O-p-Coumaroylquinic acid*	Phenolic acids	C12208	ko00940,ko00941,ko00945,ko01110	0.930753	1.11552e-05	gene-meta
Solyc02g087190.1	K00430	ko00940,ko01100,ko01110	pmb3074	5-O-p-Coumaroylquinic acid*	Phenolic acids	C12208	ko00940,ko00941,ko00945,ko01110	0.894611	8.55817e-05	gene-meta
Solyc02g090450.3	K00430	ko00940,ko01100,ko01110	pmb3074	5-O-p-Coumaroylquinic acid*	Phenolic acids	C12208	ko00940,ko00941,ko00945,ko01110	0.854735	0.000397102	gene-meta
Solyc02g093230.4	K00588	ko00940,ko00941,ko00945,ko01100,ko01110	pmb3074	5-O-p-Coumaroylquinic acid*	Phenolic acids	C12208	ko00940,ko00941,ko00945,ko01110	0.830588	0.00082079	gene-meta
Solyc03g006700.3	K00430	ko00940,ko01100,ko01110	pmb3074	5-O-p-Coumaroylquinic acid*	Phenolic acids	C12208	ko00940,ko00941,ko00945,ko01110	-0.869665	0.000237035	gene-meta
Solyc03g006810.3	K00430	ko00940,ko01100,ko01110	pmb3074	5-O-p-Coumaroylquinic acid*	Phenolic acids	C12208	ko00940,ko00941,ko00945,ko01110	0.808243	0.00146528	gene-meta
Solyc03g031730.3	K05350	ko00460,ko00500,ko00940,ko01100,ko01110	pmb3074	5-O-p-Coumaroylquinic acid*	Phenolic acids	C12208	ko00940,ko00941,ko00945,ko01110	0.862422	0.000306706	gene-meta
Solyc03g044100.4	K00430	ko00940,ko01100,ko01110	pmb3074	5-O-p-Coumaroylquinic acid*	Phenolic acids	C12208	ko00940,ko00941,ko00945,ko01110	0.805852	0.00155222	gene-meta
Solyc03g080150.3	K00430	ko00940,ko01100,ko01110	pmb3074	5-O-p-Coumaroylquinic acid*	Phenolic acids	C12208	ko00940,ko00941,ko00945,ko01110	0.907784	4.491e-05	gene-meta
Solyc03g111170.3	K01904	ko00130,ko00940,ko01100,ko01110	pmb3074	5-O-p-Coumaroylquinic acid*	Phenolic acids	C12208	ko00940,ko00941,ko00945,ko01110	-0.947561	2.85868e-06	gene-meta
Solyc03g114175.1	K23260	ko00940,ko01110	pmb3074	5-O-p-Coumaroylquinic acid*	Phenolic acids	C12208	ko00940,ko00941,ko00945,ko01110	0.884704	0.000131824	gene-meta
Solyc03g114710.4	K23260	ko00940,ko01110	pmb3074	5-O-p-Coumaroylquinic acid*	Phenolic acids	C12208	ko00940,ko00941,ko00945,ko01110	-0.862779	0.000302942	gene-meta
Solyc04g081860.3	K00430	ko00940,ko01100,ko01110	pmb3074	5-O-p-Coumaroylquinic acid*	Phenolic acids	C12208	ko00940,ko00941,ko00945,ko01110	0.939175	5.91721e-06	gene-meta
Solyc05g009390.3	K18368	ko00940,ko01100,ko01110	pmb3074	5-O-p-Coumaroylquinic acid*	Phenolic acids	C12208	ko00940,ko00941,ko00945,ko01110	0.816705	0.00118715	gene-meta
Solyc05g039950.2	K13065	ko00940,ko00941,ko00945,ko01100,ko01110	pmb3074	5-O-p-Coumaroylquinic acid*	Phenolic acids	C12208	ko00940,ko00941,ko00945,ko01110	-0.908859	4.24301e-05	gene-meta
Solyc05g046010.4	K00430	ko00940,ko01100,ko01110	pmb3074	5-O-p-Coumaroylquinic acid*	Phenolic acids	C12208	ko00940,ko00941,ko00945,ko01110	0.850113	0.000460654	gene-meta
Solyc05g046020.3	K00430	ko00940,ko01100,ko01110	pmb3074	5-O-p-Coumaroylquinic acid*	Phenolic acids	C12208	ko00940,ko00941,ko00945,ko01110	0.931608	1.04982e-05	gene-meta
Solyc05g046030.4	K00430	ko00940,ko01100,ko01110	pmb3074	5-O-p-Coumaroylquinic acid*	Phenolic acids	C12208	ko00940,ko00941,ko00945,ko01110	0.853989	0.000406876	gene-meta
Solyc05g047530.3	K00487	ko00130,ko00940,ko00941,ko00945,ko01100,ko01110	pmb3074	5-O-p-Coumaroylquinic acid*	Phenolic acids	C12208	ko00940,ko00941,ko00945,ko01110	-0.888048	0.000114445	gene-meta
Solyc05g050880.2	K00430	ko00940,ko01100,ko01110	pmb3074	5-O-p-Coumaroylquinic acid*	Phenolic acids	C12208	ko00940,ko00941,ko00945,ko01110	0.875703	0.000188972	gene-meta
Solyc05g052280.3	K00430	ko00940,ko01100,ko01110	pmb3074	5-O-p-Coumaroylquinic acid*	Phenolic acids	C12208	ko00940,ko00941,ko00945,ko01110	-0.963258	4.95749e-07	gene-meta
Solyc06g065060.1	K22395	ko00940,ko01100,ko01110	pmb3074	5-O-p-Coumaroylquinic acid*	Phenolic acids	C12208	ko00940,ko00941,ko00945,ko01110	-0.943529	4.11219e-06	gene-meta
Solyc06g068440.4	K09753	ko00940,ko01100,ko01110	pmb3074	5-O-p-Coumaroylquinic acid*	Phenolic acids	C12208	ko00940,ko00941,ko00945,ko01110	0.90517	5.1414e-05	gene-meta
Solyc06g073740.3	K05349	ko00460,ko00500,ko00940,ko01100,ko01110	pmb3074	5-O-p-Coumaroylquinic acid*	Phenolic acids	C12208	ko00940,ko00941,ko00945,ko01110	-0.829838	0.000838006	gene-meta
Solyc06g073760.3	K05349	ko00460,ko00500,ko00940,ko01100,ko01110	pmb3074	5-O-p-Coumaroylquinic acid*	Phenolic acids	C12208	ko00940,ko00941,ko00945,ko01110	-0.811779	0.00134356	gene-meta
Solyc06g076630.3	K00430	ko00940,ko01100,ko01110	pmb3074	5-O-p-Coumaroylquinic acid*	Phenolic acids	C12208	ko00940,ko00941,ko00945,ko01110	0.918252	2.50341e-05	gene-meta
Solyc06g082420.4	K00430	ko00940,ko01100,ko01110	pmb3074	5-O-p-Coumaroylquinic acid*	Phenolic acids	C12208	ko00940,ko00941,ko00945,ko01110	-0.857976	0.000356771	gene-meta
Solyc07g006670.1	K13065	ko00940,ko00941,ko00945,ko01100,ko01110	pmb3074	5-O-p-Coumaroylquinic acid*	Phenolic acids	C12208	ko00940,ko00941,ko00945,ko01110	-0.920833	2.1418e-05	gene-meta
Solyc07g006680.1	K13065	ko00940,ko00941,ko00945,ko01100,ko01110	pmb3074	5-O-p-Coumaroylquinic acid*	Phenolic acids	C12208	ko00940,ko00941,ko00945,ko01110	0.845918	0.000524921	gene-meta
Solyc07g008360.2	K01904	ko00130,ko00940,ko01100,ko01110	pmb3074	5-O-p-Coumaroylquinic acid*	Phenolic acids	C12208	ko00940,ko00941,ko00945,ko01110	-0.907926	4.45753e-05	gene-meta
Solyc07g014580.3	K13065	ko00940,ko00941,ko00945,ko01100,ko01110	pmb3074	5-O-p-Coumaroylquinic acid*	Phenolic acids	C12208	ko00940,ko00941,ko00945,ko01110	0.87609	0.000186173	gene-meta
Solyc07g043490.1	K23260	ko00940,ko01110	pmb3074	5-O-p-Coumaroylquinic acid*	Phenolic acids	C12208	ko00940,ko00941,ko00945,ko01110	0.915109	3.00678e-05	gene-meta
Solyc07g043710.4	K13065	ko00940,ko00941,ko00945,ko01100,ko01110	pmb3074	5-O-p-Coumaroylquinic acid*	Phenolic acids	C12208	ko00940,ko00941,ko00945,ko01110	0.837934	0.000666273	gene-meta
Solyc07g047740.3	K00430	ko00940,ko01100,ko01110	pmb3074	5-O-p-Coumaroylquinic acid*	Phenolic acids	C12208	ko00940,ko00941,ko00945,ko01110	0.90926	4.15348e-05	gene-meta
Solyc07g049240.3	K00430	ko00940,ko01100,ko01110	pmb3074	5-O-p-Coumaroylquinic acid*	Phenolic acids	C12208	ko00940,ko00941,ko00945,ko01110	0.861141	0.000320532	gene-meta
Solyc07g052510.4	K00430	ko00940,ko01100,ko01110	pmb3074	5-O-p-Coumaroylquinic acid*	Phenolic acids	C12208	ko00940,ko00941,ko00945,ko01110	0.889645	0.000106808	gene-meta
Solyc07g052530.3	K00430	ko00940,ko01100,ko01110	pmb3074	5-O-p-Coumaroylquinic acid*	Phenolic acids	C12208	ko00940,ko00941,ko00945,ko01110	0.86261	0.000304714	gene-meta
Solyc08g005120.3	K09753	ko00940,ko01100,ko01110	pmb3074	5-O-p-Coumaroylquinic acid*	Phenolic acids	C12208	ko00940,ko00941,ko00945,ko01110	-0.895636	8.1643e-05	gene-meta
Solyc08g006830.3	K00588	ko00940,ko00941,ko00945,ko01100,ko01110	pmb3074	5-O-p-Coumaroylquinic acid*	Phenolic acids	C12208	ko00940,ko00941,ko00945,ko01110	0.961022	6.63653e-07	gene-meta
Solyc08g013930.4	K00430	ko00940,ko01100,ko01110	pmb3074	5-O-p-Coumaroylquinic acid*	Phenolic acids	C12208	ko00940,ko00941,ko00945,ko01110	0.937488	6.76489e-06	gene-meta
Solyc08g014490.1	K13065	ko00940,ko00941,ko00945,ko01100,ko01110	pmb3074	5-O-p-Coumaroylquinic acid*	Phenolic acids	C12208	ko00940,ko00941,ko00945,ko01110	0.864144	0.000288863	gene-meta
Solyc08g075830.4	K00430	ko00940,ko01100,ko01110	pmb3074	5-O-p-Coumaroylquinic acid*	Phenolic acids	C12208	ko00940,ko00941,ko00945,ko01110	0.925663	1.57649e-05	gene-meta
Solyc08g076300.3	K01904	ko00130,ko00940,ko01100,ko01110	pmb3074	5-O-p-Coumaroylquinic acid*	Phenolic acids	C12208	ko00940,ko00941,ko00945,ko01110	0.916014	2.8543e-05	gene-meta
Solyc08g077080.1	K23260	ko00940,ko01110	pmb3074	5-O-p-Coumaroylquinic acid*	Phenolic acids	C12208	ko00940,ko00941,ko00945,ko01110	-0.941737	4.79262e-06	gene-meta
Solyc09g010000.4	K06892	ko00940,ko01110	pmb3074	5-O-p-Coumaroylquinic acid*	Phenolic acids	C12208	ko00940,ko00941,ko00945,ko01110	-0.896913	7.69401e-05	gene-meta
Solyc09g072660.4	K22395	ko00940,ko01100,ko01110	pmb3074	5-O-p-Coumaroylquinic acid*	Phenolic acids	C12208	ko00940,ko00941,ko00945,ko01110	0.925966	1.54545e-05	gene-meta
Solyc09g072700.4	K00430	ko00940,ko01100,ko01110	pmb3074	5-O-p-Coumaroylquinic acid*	Phenolic acids	C12208	ko00940,ko00941,ko00945,ko01110	0.929172	1.24537e-05	gene-meta
Solyc09g075140.3	K18368	ko00940,ko01100,ko01110	pmb3074	5-O-p-Coumaroylquinic acid*	Phenolic acids	C12208	ko00940,ko00941,ko00945,ko01110	-0.917368	2.63775e-05	gene-meta
Solyc09g089690.3	K06892	ko00940,ko01110	pmb3074	5-O-p-Coumaroylquinic acid*	Phenolic acids	C12208	ko00940,ko00941,ko00945,ko01110	0.949319	2.41785e-06	gene-meta
Solyc09g089810.1	K06892	ko00940,ko01110	pmb3074	5-O-p-Coumaroylquinic acid*	Phenolic acids	C12208	ko00940,ko00941,ko00945,ko01110	-0.856471	0.000375087	gene-meta
Solyc10g011925.1	K10775	ko00360,ko00940,ko01100,ko01110	pmb3074	5-O-p-Coumaroylquinic acid*	Phenolic acids	C12208	ko00940,ko00941,ko00945,ko01110	-0.874838	0.000195345	gene-meta
Solyc10g011930.1	K10775	ko00360,ko00940,ko01100,ko01110	pmb3074	5-O-p-Coumaroylquinic acid*	Phenolic acids	C12208	ko00940,ko00941,ko00945,ko01110	-0.820244	0.00108373	gene-meta
Solyc10g032565.1	K06892	ko00940,ko01110	pmb3074	5-O-p-Coumaroylquinic acid*	Phenolic acids	C12208	ko00940,ko00941,ko00945,ko01110	0.875946	0.00018721	gene-meta
Solyc10g044447.1	K06892	ko00940,ko01110	pmb3074	5-O-p-Coumaroylquinic acid*	Phenolic acids	C12208	ko00940,ko00941,ko00945,ko01110	0.86211	0.00031003	gene-meta
Solyc10g076190.2	K00430	ko00940,ko01100,ko01110	pmb3074	5-O-p-Coumaroylquinic acid*	Phenolic acids	C12208	ko00940,ko00941,ko00945,ko01110	0.919582	2.31151e-05	gene-meta
Solyc10g076210.2	K00430	ko00940,ko01100,ko01110	pmb3074	5-O-p-Coumaroylquinic acid*	Phenolic acids	C12208	ko00940,ko00941,ko00945,ko01110	0.851519	0.000440544	gene-meta
Solyc10g076220.3	K00430	ko00940,ko01100,ko01110	pmb3074	5-O-p-Coumaroylquinic acid*	Phenolic acids	C12208	ko00940,ko00941,ko00945,ko01110	0.881898	0.000147937	gene-meta
Solyc10g078220.2	K09754	ko00940,ko00941,ko00945,ko01100,ko01110	pmb3074	5-O-p-Coumaroylquinic acid*	Phenolic acids	C12208	ko00940,ko00941,ko00945,ko01110	-0.962648	5.37727e-07	gene-meta
Solyc10g078230.3	K09754	ko00940,ko00941,ko00945,ko01100,ko01110	pmb3074	5-O-p-Coumaroylquinic acid*	Phenolic acids	C12208	ko00940,ko00941,ko00945,ko01110	-0.924354	1.71638e-05	gene-meta
Solyc10g078240.2	K09754	ko00940,ko00941,ko00945,ko01100,ko01110	pmb3074	5-O-p-Coumaroylquinic acid*	Phenolic acids	C12208	ko00940,ko00941,ko00945,ko01110	0.885109	0.000129615	gene-meta
Solyc10g085830.2	K13066	ko00380,ko00940,ko01100,ko01110	pmb3074	5-O-p-Coumaroylquinic acid*	Phenolic acids	C12208	ko00940,ko00941,ko00945,ko01110	0.8908	0.000101538	gene-meta
Solyc11g007210.3	K00430	ko00940,ko01100,ko01110	pmb3074	5-O-p-Coumaroylquinic acid*	Phenolic acids	C12208	ko00940,ko00941,ko00945,ko01110	0.895754	8.11995e-05	gene-meta
Solyc11g008720.3	K01188	ko00460,ko00500,ko00940,ko01100,ko01110	pmb3074	5-O-p-Coumaroylquinic acid*	Phenolic acids	C12208	ko00940,ko00941,ko00945,ko01110	-0.871815	0.000218936	gene-meta
Solyc11g018774.1	K00430	ko00940,ko01100,ko01110	pmb3074	5-O-p-Coumaroylquinic acid*	Phenolic acids	C12208	ko00940,ko00941,ko00945,ko01110	-0.88216	0.000146371	gene-meta
Solyc11g018800.3	K00430	ko00940,ko01100,ko01110	pmb3074	5-O-p-Coumaroylquinic acid*	Phenolic acids	C12208	ko00940,ko00941,ko00945,ko01110	-0.94424	3.86427e-06	gene-meta
Solyc11g018805.1	K00430	ko00940,ko01100,ko01110	pmb3074	5-O-p-Coumaroylquinic acid*	Phenolic acids	C12208	ko00940,ko00941,ko00945,ko01110	-0.870426	0.000230503	gene-meta
Solyc11g069050.2	K01904	ko00130,ko00940,ko01100,ko01110	pmb3074	5-O-p-Coumaroylquinic acid*	Phenolic acids	C12208	ko00940,ko00941,ko00945,ko01110	-0.807349	0.00149734	gene-meta
Solyc11g069680.1	K13065	ko00940,ko00941,ko00945,ko01100,ko01110	pmb3074	5-O-p-Coumaroylquinic acid*	Phenolic acids	C12208	ko00940,ko00941,ko00945,ko01110	-0.941776	4.77695e-06	gene-meta
Solyc11g071640.3	K05349	ko00460,ko00500,ko00940,ko01100,ko01110	pmb3074	5-O-p-Coumaroylquinic acid*	Phenolic acids	C12208	ko00940,ko00941,ko00945,ko01110	0.95894	8.57837e-07	gene-meta
Solyc11g072110.2	K06892	ko00940,ko01110	pmb3074	5-O-p-Coumaroylquinic acid*	Phenolic acids	C12208	ko00940,ko00941,ko00945,ko01110	0.895539	8.20098e-05	gene-meta
Solyc11g072920.2	K00430	ko00940,ko01100,ko01110	pmb3074	5-O-p-Coumaroylquinic acid*	Phenolic acids	C12208	ko00940,ko00941,ko00945,ko01110	0.855367	0.000388978	gene-meta
Solyc12g005430.1	K13065	ko00940,ko00941,ko00945,ko01100,ko01110	pmb3074	5-O-p-Coumaroylquinic acid*	Phenolic acids	C12208	ko00940,ko00941,ko00945,ko01110	0.883521	0.000138437	gene-meta
Solyc12g005783.1	K00430	ko00940,ko01100,ko01110	pmb3074	5-O-p-Coumaroylquinic acid*	Phenolic acids	C12208	ko00940,ko00941,ko00945,ko01110	0.84581	0.000526667	gene-meta
Solyc12g005787.1	K00430	ko00940,ko01100,ko01110	pmb3074	5-O-p-Coumaroylquinic acid*	Phenolic acids	C12208	ko00940,ko00941,ko00945,ko01110	0.896294	7.91945e-05	gene-meta
Solyc12g005790.2	K00430	ko00940,ko01100,ko01110	pmb3074	5-O-p-Coumaroylquinic acid*	Phenolic acids	C12208	ko00940,ko00941,ko00945,ko01110	0.944927	3.63627e-06	gene-meta
Solyc12g007030.3	K12355	ko00940	pmb3074	5-O-p-Coumaroylquinic acid*	Phenolic acids	C12208	ko00940,ko00941,ko00945,ko01110	-0.94185	4.74699e-06	gene-meta
Solyc12g040640.2	K05350	ko00460,ko00500,ko00940,ko01100,ko01110	pmb3074	5-O-p-Coumaroylquinic acid*	Phenolic acids	C12208	ko00940,ko00941,ko00945,ko01110	0.945287	3.52112e-06	gene-meta
Solyc12g042460.2	K01904	ko00130,ko00940,ko01100,ko01110	pmb3074	5-O-p-Coumaroylquinic acid*	Phenolic acids	C12208	ko00940,ko00941,ko00945,ko01110	-0.93256	9.80368e-06	gene-meta
Solyc12g089360.1	K00430	ko00940,ko01100,ko01110	pmb3074	5-O-p-Coumaroylquinic acid*	Phenolic acids	C12208	ko00940,ko00941,ko00945,ko01110	0.867787	0.000253769	gene-meta
Solyc12g089370.2	K00430	ko00940,ko01100,ko01110	pmb3074	5-O-p-Coumaroylquinic acid*	Phenolic acids	C12208	ko00940,ko00941,ko00945,ko01110	0.842701	0.000578748	gene-meta
novel.4625	K13065	ko00940,ko00941,ko00945,ko01100,ko01110	pmb3074	5-O-p-Coumaroylquinic acid*	Phenolic acids	C12208	ko00940,ko00941,ko00945,ko01110	0.883364	0.000139334	gene-meta
novel.7342	K00430	ko00940,ko01100,ko01110	pmb3074	5-O-p-Coumaroylquinic acid*	Phenolic acids	C12208	ko00940,ko00941,ko00945,ko01110	-0.976908	4.97443e-08	gene-meta
novel.8083	K13065	ko00940,ko00941,ko00945,ko01100,ko01110	pmb3074	5-O-p-Coumaroylquinic acid*	Phenolic acids	C12208	ko00940,ko00941,ko00945,ko01110	0.816074	0.00120637	gene-meta
Solyc01g010390.3	K01188	ko00460,ko00500,ko00940,ko01100,ko01110	mws0011	Syringin	Phenolic acids	C01533	ko00940	0.829847	0.000837802	gene-meta
Solyc02g079440.3	K22395	ko00940,ko01100,ko01110	mws0011	Syringin	Phenolic acids	C01533	ko00940	-0.852876	0.000421792	gene-meta
Solyc02g080300.3	K05350	ko00460,ko00500,ko00940,ko01100,ko01110	mws0011	Syringin	Phenolic acids	C01533	ko00940	-0.802543	0.0016791	gene-meta
Solyc03g006810.3	K00430	ko00940,ko01100,ko01110	mws0011	Syringin	Phenolic acids	C01533	ko00940	0.811181	0.00136359	gene-meta
Solyc05g009390.3	K18368	ko00940,ko01100,ko01110	mws0011	Syringin	Phenolic acids	C01533	ko00940	0.865659	0.000273832	gene-meta
Solyc07g049240.3	K00430	ko00940,ko01100,ko01110	mws0011	Syringin	Phenolic acids	C01533	ko00940	0.910985	3.78458e-05	gene-meta
Solyc09g010020.2	K06892	ko00940,ko01110	mws0011	Syringin	Phenolic acids	C01533	ko00940	-0.858223	0.000353834	gene-meta
Solyc10g044447.1	K06892	ko00940,ko01110	mws0011	Syringin	Phenolic acids	C01533	ko00940	0.835284	0.000719161	gene-meta
Solyc10g076245.1	K00430	ko00940,ko01100,ko01110	mws0011	Syringin	Phenolic acids	C01533	ko00940	0.813758	0.00127892	gene-meta
Solyc10g078230.3	K09754	ko00940,ko00941,ko00945,ko01100,ko01110	mws0011	Syringin	Phenolic acids	C01533	ko00940	-0.83441	0.000737288	gene-meta
Solyc12g005790.2	K00430	ko00940,ko01100,ko01110	mws0011	Syringin	Phenolic acids	C01533	ko00940	0.807408	0.0014952	gene-meta
Solyc01g006310.3	K00430	ko00940,ko01100,ko01110	HJN003	1-O-Sinapoyl-D-glucose	Phenolic acids	C01175	ko00940	0.864414	0.000286137	gene-meta
Solyc01g007950.4	K00430	ko00940,ko01100,ko01110	HJN003	1-O-Sinapoyl-D-glucose	Phenolic acids	C01175	ko00940	-0.849358	0.000471738	gene-meta
Solyc01g008300.2	K13065	ko00940,ko00941,ko00945,ko01100,ko01110	HJN003	1-O-Sinapoyl-D-glucose	Phenolic acids	C01175	ko00940	-0.829261	0.000851442	gene-meta
Solyc01g010390.3	K01188	ko00460,ko00500,ko00940,ko01100,ko01110	HJN003	1-O-Sinapoyl-D-glucose	Phenolic acids	C01175	ko00940	0.830371	0.000825742	gene-meta
Solyc01g068080.4	K09753	ko00940,ko01100,ko01110	HJN003	1-O-Sinapoyl-D-glucose	Phenolic acids	C01175	ko00940	0.880042	0.000159417	gene-meta
Solyc01g074030.3	K01188	ko00460,ko00500,ko00940,ko01100,ko01110	HJN003	1-O-Sinapoyl-D-glucose	Phenolic acids	C01175	ko00940	0.843474	0.000565439	gene-meta
Solyc01g108320.3	K00430	ko00940,ko01100,ko01110	HJN003	1-O-Sinapoyl-D-glucose	Phenolic acids	C01175	ko00940	0.921249	2.08767e-05	gene-meta
Solyc02g022850.1	K22395	ko00940,ko01100,ko01110	HJN003	1-O-Sinapoyl-D-glucose	Phenolic acids	C01175	ko00940	0.851147	0.000445791	gene-meta
Solyc02g064970.4	K00430	ko00940,ko01100,ko01110	HJN003	1-O-Sinapoyl-D-glucose	Phenolic acids	C01175	ko00940	0.852311	0.00042952	gene-meta
Solyc02g069690.1	K22395	ko00940,ko01100,ko01110	HJN003	1-O-Sinapoyl-D-glucose	Phenolic acids	C01175	ko00940	0.909824	4.02978e-05	gene-meta
Solyc02g078510.4	K13065	ko00940,ko00941,ko00945,ko01100,ko01110	HJN003	1-O-Sinapoyl-D-glucose	Phenolic acids	C01175	ko00940	-0.804936	0.00158658	gene-meta
Solyc02g079460.1	K22395	ko00940,ko01100,ko01110	HJN003	1-O-Sinapoyl-D-glucose	Phenolic acids	C01175	ko00940	-0.861661	0.000314865	gene-meta
Solyc02g079480.1	K22395	ko00940,ko01100,ko01110	HJN003	1-O-Sinapoyl-D-glucose	Phenolic acids	C01175	ko00940	0.846961	0.000508331	gene-meta
Solyc02g080300.3	K05350	ko00460,ko00500,ko00940,ko01100,ko01110	HJN003	1-O-Sinapoyl-D-glucose	Phenolic acids	C01175	ko00940	-0.893432	9.02927e-05	gene-meta
Solyc02g083490.3	K00430	ko00940,ko01100,ko01110	HJN003	1-O-Sinapoyl-D-glucose	Phenolic acids	C01175	ko00940	0.834296	0.000739692	gene-meta
Solyc02g084780.4	K00430	ko00940,ko01100,ko01110	HJN003	1-O-Sinapoyl-D-glucose	Phenolic acids	C01175	ko00940	0.906022	4.92181e-05	gene-meta
Solyc02g087190.1	K00430	ko00940,ko01100,ko01110	HJN003	1-O-Sinapoyl-D-glucose	Phenolic acids	C01175	ko00940	0.814595	0.00125232	gene-meta
Solyc03g006700.3	K00430	ko00940,ko01100,ko01110	HJN003	1-O-Sinapoyl-D-glucose	Phenolic acids	C01175	ko00940	-0.881672	0.000149297	gene-meta
Solyc03g031730.3	K05350	ko00460,ko00500,ko00940,ko01100,ko01110	HJN003	1-O-Sinapoyl-D-glucose	Phenolic acids	C01175	ko00940	0.872478	0.000213579	gene-meta
Solyc03g114710.4	K23260	ko00940,ko01110	HJN003	1-O-Sinapoyl-D-glucose	Phenolic acids	C01175	ko00940	-0.812664	0.00131437	gene-meta
Solyc04g071890.3	K00430	ko00940,ko01100,ko01110	HJN003	1-O-Sinapoyl-D-glucose	Phenolic acids	C01175	ko00940	-0.818147	0.00114413	gene-meta
Solyc04g081860.3	K00430	ko00940,ko01100,ko01110	HJN003	1-O-Sinapoyl-D-glucose	Phenolic acids	C01175	ko00940	0.848802	0.000480049	gene-meta
Solyc05g009390.3	K18368	ko00940,ko01100,ko01110	HJN003	1-O-Sinapoyl-D-glucose	Phenolic acids	C01175	ko00940	0.883358	0.000139369	gene-meta
Solyc05g039950.2	K13065	ko00940,ko00941,ko00945,ko01100,ko01110	HJN003	1-O-Sinapoyl-D-glucose	Phenolic acids	C01175	ko00940	-0.81314	0.00129886	gene-meta
Solyc05g055320.3	K00430	ko00940,ko01100,ko01110	HJN003	1-O-Sinapoyl-D-glucose	Phenolic acids	C01175	ko00940	0.869258	0.000240585	gene-meta
Solyc06g065060.1	K22395	ko00940,ko01100,ko01110	HJN003	1-O-Sinapoyl-D-glucose	Phenolic acids	C01175	ko00940	-0.822737	0.00101514	gene-meta
Solyc06g073740.3	K05349	ko00460,ko00500,ko00940,ko01100,ko01110	HJN003	1-O-Sinapoyl-D-glucose	Phenolic acids	C01175	ko00940	-0.87421	0.000200076	gene-meta
Solyc06g076630.3	K00430	ko00940,ko01100,ko01110	HJN003	1-O-Sinapoyl-D-glucose	Phenolic acids	C01175	ko00940	0.918729	2.4332e-05	gene-meta
Solyc07g006680.1	K13065	ko00940,ko00941,ko00945,ko01100,ko01110	HJN003	1-O-Sinapoyl-D-glucose	Phenolic acids	C01175	ko00940	0.807462	0.00149327	gene-meta
Solyc07g008360.2	K01904	ko00130,ko00940,ko01100,ko01110	HJN003	1-O-Sinapoyl-D-glucose	Phenolic acids	C01175	ko00940	-0.879359	0.000163809	gene-meta
Solyc07g014580.3	K13065	ko00940,ko00941,ko00945,ko01100,ko01110	HJN003	1-O-Sinapoyl-D-glucose	Phenolic acids	C01175	ko00940	0.861008	0.000321997	gene-meta
Solyc07g043490.1	K23260	ko00940,ko01110	HJN003	1-O-Sinapoyl-D-glucose	Phenolic acids	C01175	ko00940	0.873656	0.000204323	gene-meta
Solyc07g047740.3	K00430	ko00940,ko01100,ko01110	HJN003	1-O-Sinapoyl-D-glucose	Phenolic acids	C01175	ko00940	0.894025	8.78956e-05	gene-meta
Solyc07g049240.3	K00430	ko00940,ko01100,ko01110	HJN003	1-O-Sinapoyl-D-glucose	Phenolic acids	C01175	ko00940	0.882335	0.000145332	gene-meta
Solyc08g006830.3	K00588	ko00940,ko00941,ko00945,ko01100,ko01110	HJN003	1-O-Sinapoyl-D-glucose	Phenolic acids	C01175	ko00940	0.809668	0.00141525	gene-meta
Solyc08g013930.4	K00430	ko00940,ko01100,ko01110	HJN003	1-O-Sinapoyl-D-glucose	Phenolic acids	C01175	ko00940	0.827769	0.00088693	gene-meta
Solyc08g075830.4	K00430	ko00940,ko01100,ko01110	HJN003	1-O-Sinapoyl-D-glucose	Phenolic acids	C01175	ko00940	0.844139	0.000554176	gene-meta
Solyc09g072660.4	K22395	ko00940,ko01100,ko01110	HJN003	1-O-Sinapoyl-D-glucose	Phenolic acids	C01175	ko00940	0.868081	0.000251092	gene-meta
Solyc09g075140.3	K18368	ko00940,ko01100,ko01110	HJN003	1-O-Sinapoyl-D-glucose	Phenolic acids	C01175	ko00940	-0.805411	0.00156872	gene-meta
Solyc10g011925.1	K10775	ko00360,ko00940,ko01100,ko01110	HJN003	1-O-Sinapoyl-D-glucose	Phenolic acids	C01175	ko00940	-0.832516	0.000777806	gene-meta
Solyc10g044447.1	K06892	ko00940,ko01110	HJN003	1-O-Sinapoyl-D-glucose	Phenolic acids	C01175	ko00940	0.854478	0.000400449	gene-meta
Solyc10g076190.2	K00430	ko00940,ko01100,ko01110	HJN003	1-O-Sinapoyl-D-glucose	Phenolic acids	C01175	ko00940	0.891978	9.6376e-05	gene-meta
Solyc10g076210.2	K00430	ko00940,ko01100,ko01110	HJN003	1-O-Sinapoyl-D-glucose	Phenolic acids	C01175	ko00940	0.800958	0.00174258	gene-meta
Solyc10g076245.1	K00430	ko00940,ko01100,ko01110	HJN003	1-O-Sinapoyl-D-glucose	Phenolic acids	C01175	ko00940	0.816967	0.00117923	gene-meta
Solyc10g078220.2	K09754	ko00940,ko00941,ko00945,ko01100,ko01110	HJN003	1-O-Sinapoyl-D-glucose	Phenolic acids	C01175	ko00940	-0.852613	0.000425379	gene-meta
Solyc10g078230.3	K09754	ko00940,ko00941,ko00945,ko01100,ko01110	HJN003	1-O-Sinapoyl-D-glucose	Phenolic acids	C01175	ko00940	-0.866997	0.000261079	gene-meta
Solyc11g008720.3	K01188	ko00460,ko00500,ko00940,ko01100,ko01110	HJN003	1-O-Sinapoyl-D-glucose	Phenolic acids	C01175	ko00940	-0.816108	0.00120531	gene-meta
Solyc11g069050.2	K01904	ko00130,ko00940,ko01100,ko01110	HJN003	1-O-Sinapoyl-D-glucose	Phenolic acids	C01175	ko00940	-0.949654	2.34036e-06	gene-meta
Solyc11g071640.3	K05349	ko00460,ko00500,ko00940,ko01100,ko01110	HJN003	1-O-Sinapoyl-D-glucose	Phenolic acids	C01175	ko00940	0.841352	0.000602545	gene-meta
Solyc11g072110.2	K06892	ko00940,ko01110	HJN003	1-O-Sinapoyl-D-glucose	Phenolic acids	C01175	ko00940	0.852457	0.000427514	gene-meta
Solyc11g072920.2	K00430	ko00940,ko01100,ko01110	HJN003	1-O-Sinapoyl-D-glucose	Phenolic acids	C01175	ko00940	0.841109	0.000606919	gene-meta
Solyc12g005430.1	K13065	ko00940,ko00941,ko00945,ko01100,ko01110	HJN003	1-O-Sinapoyl-D-glucose	Phenolic acids	C01175	ko00940	0.909335	4.13683e-05	gene-meta
Solyc12g005783.1	K00430	ko00940,ko01100,ko01110	HJN003	1-O-Sinapoyl-D-glucose	Phenolic acids	C01175	ko00940	0.860362	0.000329172	gene-meta
Solyc12g005790.2	K00430	ko00940,ko01100,ko01110	HJN003	1-O-Sinapoyl-D-glucose	Phenolic acids	C01175	ko00940	0.903208	5.67636e-05	gene-meta
Solyc12g040640.2	K05350	ko00460,ko00500,ko00940,ko01100,ko01110	HJN003	1-O-Sinapoyl-D-glucose	Phenolic acids	C01175	ko00940	0.863262	0.000297894	gene-meta
Solyc12g089360.1	K00430	ko00940,ko01100,ko01110	HJN003	1-O-Sinapoyl-D-glucose	Phenolic acids	C01175	ko00940	0.846398	0.00051723	gene-meta
Solyc12g089370.2	K00430	ko00940,ko01100,ko01110	HJN003	1-O-Sinapoyl-D-glucose	Phenolic acids	C01175	ko00940	0.866462	0.000266122	gene-meta
novel.7342	K00430	ko00940,ko01100,ko01110	HJN003	1-O-Sinapoyl-D-glucose	Phenolic acids	C01175	ko00940	-0.810489	0.00138702	gene-meta
novel.8083	K13065	ko00940,ko00941,ko00945,ko01100,ko01110	HJN003	1-O-Sinapoyl-D-glucose	Phenolic acids	C01175	ko00940	0.852698	0.000424206	gene-meta

## Sheet: 1 h vs. 12 h
Supplementary Table 2 The correlations between metabolites and genes in the phenylpropanoid biosynthesis pathway with |r| > 0.8 and P < 0.05 (The comparison group of 1 h vs. 12 h).
Gene	KO	KEGG_map_gene	Meta	Compounds	Class I	CID	KEGG_map_meta	Coefficient	p-value	Relation Type
Solyc01g006640.1	K01904	ko00130,ko00940,ko01100,ko01110	mws0017	Spermidine	Alkaloids	C00315	ko00330,ko00410,ko00480,ko00940,ko01100,ko02010	0.823925	0.000983655	gene-meta
Solyc01g008300.2	K13065	ko00940,ko00941,ko00945,ko01100,ko01110	mws0017	Spermidine	Alkaloids	C00315	ko00330,ko00410,ko00480,ko00940,ko01100,ko02010	0.902129	5.98852e-05	gene-meta
Solyc01g009370.2	K09754	ko00940,ko00941,ko00945,ko01100,ko01110	mws0017	Spermidine	Alkaloids	C00315	ko00330,ko00410,ko00480,ko00940,ko01100,ko02010	0.916129	2.83539e-05	gene-meta
Solyc01g009410.3	K00430	ko00940,ko01100,ko01110	mws0017	Spermidine	Alkaloids	C00315	ko00330,ko00410,ko00480,ko00940,ko01100,ko02010	-0.819309	0.00111035	gene-meta
Solyc01g015080.3	K00430	ko00940,ko01100,ko01110	mws0017	Spermidine	Alkaloids	C00315	ko00330,ko00410,ko00480,ko00940,ko01100,ko02010	-0.821715	0.00104283	gene-meta
Solyc01g067860.3	K00430	ko00940,ko01100,ko01110	mws0017	Spermidine	Alkaloids	C00315	ko00330,ko00410,ko00480,ko00940,ko01100,ko02010	-0.964484	4.19259e-07	gene-meta
Solyc01g068080.4	K09753	ko00940,ko01100,ko01110	mws0017	Spermidine	Alkaloids	C00315	ko00330,ko00410,ko00480,ko00940,ko01100,ko02010	-0.872319	0.000214854	gene-meta
Solyc01g074030.3	K01188	ko00460,ko00500,ko00940,ko01100,ko01110	mws0017	Spermidine	Alkaloids	C00315	ko00330,ko00410,ko00480,ko00940,ko01100,ko02010	-0.96669	3.05402e-07	gene-meta
Solyc01g097000.3	K05349	ko00460,ko00500,ko00940,ko01100,ko01110	mws0017	Spermidine	Alkaloids	C00315	ko00330,ko00410,ko00480,ko00940,ko01100,ko02010	-0.875478	0.000190615	gene-meta
Solyc01g101050.3	K00430	ko00940,ko01100,ko01110	mws0017	Spermidine	Alkaloids	C00315	ko00330,ko00410,ko00480,ko00940,ko01100,ko02010	-0.92134	2.07597e-05	gene-meta
Solyc01g107590.3	K00083	ko00940,ko01100,ko01110	mws0017	Spermidine	Alkaloids	C00315	ko00330,ko00410,ko00480,ko00940,ko01100,ko02010	-0.950457	2.1625e-06	gene-meta
Solyc01g107820.2	K23260	ko00940,ko01110	mws0017	Spermidine	Alkaloids	C00315	ko00330,ko00410,ko00480,ko00940,ko01100,ko02010	0.96111	6.56238e-07	gene-meta
Solyc01g107825.1	K23260	ko00940,ko01110	mws0017	Spermidine	Alkaloids	C00315	ko00330,ko00410,ko00480,ko00940,ko01100,ko02010	0.890473	0.00010301	gene-meta
Solyc02g022850.1	K22395	ko00940,ko01100,ko01110	mws0017	Spermidine	Alkaloids	C00315	ko00330,ko00410,ko00480,ko00940,ko01100,ko02010	-0.863554	0.00029488	gene-meta
Solyc02g063160.4	K18368	ko00940,ko01100,ko01110	mws0017	Spermidine	Alkaloids	C00315	ko00330,ko00410,ko00480,ko00940,ko01100,ko02010	0.957907	9.6961e-07	gene-meta
Solyc02g069690.1	K22395	ko00940,ko01100,ko01110	mws0017	Spermidine	Alkaloids	C00315	ko00330,ko00410,ko00480,ko00940,ko01100,ko02010	-0.883097	0.000140875	gene-meta
Solyc02g070090.1	K22395	ko00940,ko01100,ko01110	mws0017	Spermidine	Alkaloids	C00315	ko00330,ko00410,ko00480,ko00940,ko01100,ko02010	0.971761	1.34886e-07	gene-meta
Solyc02g070110.1	K22395	ko00940,ko01100,ko01110	mws0017	Spermidine	Alkaloids	C00315	ko00330,ko00410,ko00480,ko00940,ko01100,ko02010	0.982174	1.37593e-08	gene-meta
Solyc02g070120.1	K22395	ko00940,ko01100,ko01110	mws0017	Spermidine	Alkaloids	C00315	ko00330,ko00410,ko00480,ko00940,ko01100,ko02010	0.860708	0.000325317	gene-meta
Solyc02g070130.1	K22395	ko00940,ko01100,ko01110	mws0017	Spermidine	Alkaloids	C00315	ko00330,ko00410,ko00480,ko00940,ko01100,ko02010	0.895234	8.31692e-05	gene-meta
Solyc02g077300.2	K00430	ko00940,ko01100,ko01110	mws0017	Spermidine	Alkaloids	C00315	ko00330,ko00410,ko00480,ko00940,ko01100,ko02010	0.909427	4.11663e-05	gene-meta
Solyc02g078510.4	K13065	ko00940,ko00941,ko00945,ko01100,ko01110	mws0017	Spermidine	Alkaloids	C00315	ko00330,ko00410,ko00480,ko00940,ko01100,ko02010	0.950769	2.09638e-06	gene-meta
Solyc02g079460.1	K22395	ko00940,ko01100,ko01110	mws0017	Spermidine	Alkaloids	C00315	ko00330,ko00410,ko00480,ko00940,ko01100,ko02010	0.84726	0.000503646	gene-meta
Solyc02g079480.1	K22395	ko00940,ko01100,ko01110	mws0017	Spermidine	Alkaloids	C00315	ko00330,ko00410,ko00480,ko00940,ko01100,ko02010	-0.821423	0.00105085	gene-meta
Solyc02g080530.3	K00430	ko00940,ko01100,ko01110	mws0017	Spermidine	Alkaloids	C00315	ko00330,ko00410,ko00480,ko00940,ko01100,ko02010	-0.936832	7.11953e-06	gene-meta
Solyc02g083480.3	K00430	ko00940,ko01100,ko01110	mws0017	Spermidine	Alkaloids	C00315	ko00330,ko00410,ko00480,ko00940,ko01100,ko02010	-0.814932	0.00124175	gene-meta
Solyc02g083490.3	K00430	ko00940,ko01100,ko01110	mws0017	Spermidine	Alkaloids	C00315	ko00330,ko00410,ko00480,ko00940,ko01100,ko02010	-0.951262	1.99509e-06	gene-meta
Solyc02g087190.1	K00430	ko00940,ko01100,ko01110	mws0017	Spermidine	Alkaloids	C00315	ko00330,ko00410,ko00480,ko00940,ko01100,ko02010	-0.935881	7.65952e-06	gene-meta
Solyc02g088710.3	K01904	ko00130,ko00940,ko01100,ko01110	mws0017	Spermidine	Alkaloids	C00315	ko00330,ko00410,ko00480,ko00940,ko01100,ko02010	0.845613	0.000529851	gene-meta
Solyc02g090450.3	K00430	ko00940,ko01100,ko01110	mws0017	Spermidine	Alkaloids	C00315	ko00330,ko00410,ko00480,ko00940,ko01100,ko02010	-0.839659	0.000633496	gene-meta
Solyc02g093230.4	K00588	ko00940,ko00941,ko00945,ko01100,ko01110	mws0017	Spermidine	Alkaloids	C00315	ko00330,ko00410,ko00480,ko00940,ko01100,ko02010	-0.953874	1.52152e-06	gene-meta
Solyc02g093270.4	K00588	ko00940,ko00941,ko00945,ko01100,ko01110	mws0017	Spermidine	Alkaloids	C00315	ko00330,ko00410,ko00480,ko00940,ko01100,ko02010	0.849655	0.000467351	gene-meta
Solyc03g006700.3	K00430	ko00940,ko01100,ko01110	mws0017	Spermidine	Alkaloids	C00315	ko00330,ko00410,ko00480,ko00940,ko01100,ko02010	0.86182	0.000313148	gene-meta
Solyc03g031730.3	K05350	ko00460,ko00500,ko00940,ko01100,ko01110	mws0017	Spermidine	Alkaloids	C00315	ko00330,ko00410,ko00480,ko00940,ko01100,ko02010	-0.807531	0.00149076	gene-meta
Solyc03g044100.4	K00430	ko00940,ko01100,ko01110	mws0017	Spermidine	Alkaloids	C00315	ko00330,ko00410,ko00480,ko00940,ko01100,ko02010	-0.953201	1.63403e-06	gene-meta
Solyc03g080150.3	K00430	ko00940,ko01100,ko01110	mws0017	Spermidine	Alkaloids	C00315	ko00330,ko00410,ko00480,ko00940,ko01100,ko02010	-0.959736	7.78853e-07	gene-meta
Solyc03g111170.3	K01904	ko00130,ko00940,ko01100,ko01110	mws0017	Spermidine	Alkaloids	C00315	ko00330,ko00410,ko00480,ko00940,ko01100,ko02010	0.935297	8.00674e-06	gene-meta
Solyc03g114175.1	K23260	ko00940,ko01110	mws0017	Spermidine	Alkaloids	C00315	ko00330,ko00410,ko00480,ko00940,ko01100,ko02010	-0.881068	0.000152986	gene-meta
Solyc03g114710.4	K23260	ko00940,ko01110	mws0017	Spermidine	Alkaloids	C00315	ko00330,ko00410,ko00480,ko00940,ko01100,ko02010	0.875345	0.00019159	gene-meta
Solyc03g117870.3	K01904	ko00130,ko00940,ko01100,ko01110	mws0017	Spermidine	Alkaloids	C00315	ko00330,ko00410,ko00480,ko00940,ko01100,ko02010	0.8735	0.000205525	gene-meta
Solyc04g015560.4	K05349	ko00460,ko00500,ko00940,ko01100,ko01110	mws0017	Spermidine	Alkaloids	C00315	ko00330,ko00410,ko00480,ko00940,ko01100,ko02010	-0.883254	0.00013997	gene-meta
Solyc04g081860.3	K00430	ko00940,ko01100,ko01110	mws0017	Spermidine	Alkaloids	C00315	ko00330,ko00410,ko00480,ko00940,ko01100,ko02010	-0.956741	1.10927e-06	gene-meta
Solyc05g014330.1	K13065	ko00940,ko00941,ko00945,ko01100,ko01110	mws0017	Spermidine	Alkaloids	C00315	ko00330,ko00410,ko00480,ko00940,ko01100,ko02010	0.866621	0.000264616	gene-meta
Solyc05g039950.2	K13065	ko00940,ko00941,ko00945,ko01100,ko01110	mws0017	Spermidine	Alkaloids	C00315	ko00330,ko00410,ko00480,ko00940,ko01100,ko02010	0.934714	8.36537e-06	gene-meta
Solyc05g046010.4	K00430	ko00940,ko01100,ko01110	mws0017	Spermidine	Alkaloids	C00315	ko00330,ko00410,ko00480,ko00940,ko01100,ko02010	-0.894736	8.50915e-05	gene-meta
Solyc05g046020.3	K00430	ko00940,ko01100,ko01110	mws0017	Spermidine	Alkaloids	C00315	ko00330,ko00410,ko00480,ko00940,ko01100,ko02010	-0.968376	2.36218e-07	gene-meta
Solyc05g046030.4	K00430	ko00940,ko01100,ko01110	mws0017	Spermidine	Alkaloids	C00315	ko00330,ko00410,ko00480,ko00940,ko01100,ko02010	-0.954586	1.40942e-06	gene-meta
Solyc05g047530.3	K00487	ko00130,ko00940,ko00941,ko00945,ko01100,ko01110	mws0017	Spermidine	Alkaloids	C00315	ko00330,ko00410,ko00480,ko00940,ko01100,ko02010	0.918989	2.39559e-05	gene-meta
Solyc05g050880.2	K00430	ko00940,ko01100,ko01110	mws0017	Spermidine	Alkaloids	C00315	ko00330,ko00410,ko00480,ko00940,ko01100,ko02010	-0.857114	0.000367166	gene-meta
Solyc05g052280.3	K00430	ko00940,ko01100,ko01110	mws0017	Spermidine	Alkaloids	C00315	ko00330,ko00410,ko00480,ko00940,ko01100,ko02010	0.872031	0.000217179	gene-meta
Solyc06g065060.1	K22395	ko00940,ko01100,ko01110	mws0017	Spermidine	Alkaloids	C00315	ko00330,ko00410,ko00480,ko00940,ko01100,ko02010	0.9579	9.70371e-07	gene-meta
Solyc06g068440.4	K09753	ko00940,ko01100,ko01110	mws0017	Spermidine	Alkaloids	C00315	ko00330,ko00410,ko00480,ko00940,ko01100,ko02010	-0.936395	7.36385e-06	gene-meta
Solyc06g073740.3	K05349	ko00460,ko00500,ko00940,ko01100,ko01110	mws0017	Spermidine	Alkaloids	C00315	ko00330,ko00410,ko00480,ko00940,ko01100,ko02010	0.911415	3.69689e-05	gene-meta
Solyc06g073760.3	K05349	ko00460,ko00500,ko00940,ko01100,ko01110	mws0017	Spermidine	Alkaloids	C00315	ko00330,ko00410,ko00480,ko00940,ko01100,ko02010	0.895489	8.21983e-05	gene-meta
Solyc06g074710.1	K13065	ko00940,ko00941,ko00945,ko01100,ko01110	mws0017	Spermidine	Alkaloids	C00315	ko00330,ko00410,ko00480,ko00940,ko01100,ko02010	-0.883833	0.00013667	gene-meta
Solyc06g076630.3	K00430	ko00940,ko01100,ko01110	mws0017	Spermidine	Alkaloids	C00315	ko00330,ko00410,ko00480,ko00940,ko01100,ko02010	-0.86275	0.000303245	gene-meta
Solyc06g082420.4	K00430	ko00940,ko01100,ko01110	mws0017	Spermidine	Alkaloids	C00315	ko00330,ko00410,ko00480,ko00940,ko01100,ko02010	0.972114	1.26737e-07	gene-meta
Solyc07g005760.3	K13065	ko00940,ko00941,ko00945,ko01100,ko01110	mws0017	Spermidine	Alkaloids	C00315	ko00330,ko00410,ko00480,ko00940,ko01100,ko02010	-0.82089	0.00106563	gene-meta
Solyc07g006670.1	K13065	ko00940,ko00941,ko00945,ko01100,ko01110	mws0017	Spermidine	Alkaloids	C00315	ko00330,ko00410,ko00480,ko00940,ko01100,ko02010	0.85522	0.000390851	gene-meta
Solyc07g006680.1	K13065	ko00940,ko00941,ko00945,ko01100,ko01110	mws0017	Spermidine	Alkaloids	C00315	ko00330,ko00410,ko00480,ko00940,ko01100,ko02010	-0.93656	7.27104e-06	gene-meta
Solyc07g008360.2	K01904	ko00130,ko00940,ko01100,ko01110	mws0017	Spermidine	Alkaloids	C00315	ko00330,ko00410,ko00480,ko00940,ko01100,ko02010	0.838245	0.000660265	gene-meta
Solyc07g008380.2	K13065	ko00940,ko00941,ko00945,ko01100,ko01110	mws0017	Spermidine	Alkaloids	C00315	ko00330,ko00410,ko00480,ko00940,ko01100,ko02010	-0.848806	0.000479979	gene-meta
Solyc07g014580.3	K13065	ko00940,ko00941,ko00945,ko01100,ko01110	mws0017	Spermidine	Alkaloids	C00315	ko00330,ko00410,ko00480,ko00940,ko01100,ko02010	-0.898691	7.07473e-05	gene-meta
Solyc07g017880.4	K00430	ko00940,ko01100,ko01110	mws0017	Spermidine	Alkaloids	C00315	ko00330,ko00410,ko00480,ko00940,ko01100,ko02010	-0.888725	0.000111159	gene-meta
Solyc07g043490.1	K23260	ko00940,ko01110	mws0017	Spermidine	Alkaloids	C00315	ko00330,ko00410,ko00480,ko00940,ko01100,ko02010	-0.940793	5.18517e-06	gene-meta
Solyc07g043700.3	K13065	ko00940,ko00941,ko00945,ko01100,ko01110	mws0017	Spermidine	Alkaloids	C00315	ko00330,ko00410,ko00480,ko00940,ko01100,ko02010	-0.891464	9.86052e-05	gene-meta
Solyc07g043710.4	K13065	ko00940,ko00941,ko00945,ko01100,ko01110	mws0017	Spermidine	Alkaloids	C00315	ko00330,ko00410,ko00480,ko00940,ko01100,ko02010	-0.951531	1.94156e-06	gene-meta
Solyc07g047740.3	K00430	ko00940,ko01100,ko01110	mws0017	Spermidine	Alkaloids	C00315	ko00330,ko00410,ko00480,ko00940,ko01100,ko02010	-0.954444	1.43118e-06	gene-meta
Solyc07g052510.4	K00430	ko00940,ko01100,ko01110	mws0017	Spermidine	Alkaloids	C00315	ko00330,ko00410,ko00480,ko00940,ko01100,ko02010	-0.973882	9.16044e-08	gene-meta
Solyc07g052530.3	K00430	ko00940,ko01100,ko01110	mws0017	Spermidine	Alkaloids	C00315	ko00330,ko00410,ko00480,ko00940,ko01100,ko02010	-0.936474	7.31925e-06	gene-meta
Solyc07g052540.3	K00430	ko00940,ko01100,ko01110	mws0017	Spermidine	Alkaloids	C00315	ko00330,ko00410,ko00480,ko00940,ko01100,ko02010	-0.942812	4.37443e-06	gene-meta
Solyc08g005120.3	K09753	ko00940,ko01100,ko01110	mws0017	Spermidine	Alkaloids	C00315	ko00330,ko00410,ko00480,ko00940,ko01100,ko02010	0.828396	0.000871889	gene-meta
Solyc08g013930.4	K00430	ko00940,ko01100,ko01110	mws0017	Spermidine	Alkaloids	C00315	ko00330,ko00410,ko00480,ko00940,ko01100,ko02010	-0.966097	3.33251e-07	gene-meta
Solyc08g014490.1	K13065	ko00940,ko00941,ko00945,ko01100,ko01110	mws0017	Spermidine	Alkaloids	C00315	ko00330,ko00410,ko00480,ko00940,ko01100,ko02010	-0.865361	0.000276739	gene-meta
Solyc08g069040.3	K00430	ko00940,ko01100,ko01110	mws0017	Spermidine	Alkaloids	C00315	ko00330,ko00410,ko00480,ko00940,ko01100,ko02010	-0.841393	0.000601823	gene-meta
Solyc08g075830.4	K00430	ko00940,ko01100,ko01110	mws0017	Spermidine	Alkaloids	C00315	ko00330,ko00410,ko00480,ko00940,ko01100,ko02010	-0.941549	4.86864e-06	gene-meta
Solyc08g077080.1	K23260	ko00940,ko01110	mws0017	Spermidine	Alkaloids	C00315	ko00330,ko00410,ko00480,ko00940,ko01100,ko02010	0.913069	3.37388e-05	gene-meta
Solyc09g010000.4	K06892	ko00940,ko01110	mws0017	Spermidine	Alkaloids	C00315	ko00330,ko00410,ko00480,ko00940,ko01100,ko02010	0.876776	0.000181297	gene-meta
Solyc09g072660.4	K22395	ko00940,ko01100,ko01110	mws0017	Spermidine	Alkaloids	C00315	ko00330,ko00410,ko00480,ko00940,ko01100,ko02010	-0.844221	0.000552815	gene-meta
Solyc09g072700.4	K00430	ko00940,ko01100,ko01110	mws0017	Spermidine	Alkaloids	C00315	ko00330,ko00410,ko00480,ko00940,ko01100,ko02010	-0.98975	8.75686e-10	gene-meta
Solyc09g075060.3	K01188	ko00460,ko00500,ko00940,ko01100,ko01110	mws0017	Spermidine	Alkaloids	C00315	ko00330,ko00410,ko00480,ko00940,ko01100,ko02010	0.809057	0.00143654	gene-meta
Solyc09g075070.3	K01188	ko00460,ko00500,ko00940,ko01100,ko01110	mws0017	Spermidine	Alkaloids	C00315	ko00330,ko00410,ko00480,ko00940,ko01100,ko02010	-0.903444	5.60974e-05	gene-meta
Solyc09g075140.3	K18368	ko00940,ko01100,ko01110	mws0017	Spermidine	Alkaloids	C00315	ko00330,ko00410,ko00480,ko00940,ko01100,ko02010	0.940721	5.2164e-06	gene-meta
Solyc09g089690.3	K06892	ko00940,ko01110	mws0017	Spermidine	Alkaloids	C00315	ko00330,ko00410,ko00480,ko00940,ko01100,ko02010	-0.917731	2.58179e-05	gene-meta
Solyc09g089810.1	K06892	ko00940,ko01110	mws0017	Spermidine	Alkaloids	C00315	ko00330,ko00410,ko00480,ko00940,ko01100,ko02010	0.92333	1.8326e-05	gene-meta
Solyc10g011925.1	K10775	ko00360,ko00940,ko01100,ko01110	mws0017	Spermidine	Alkaloids	C00315	ko00330,ko00410,ko00480,ko00940,ko01100,ko02010	0.931631	1.04814e-05	gene-meta
Solyc10g011930.1	K10775	ko00360,ko00940,ko01100,ko01110	mws0017	Spermidine	Alkaloids	C00315	ko00330,ko00410,ko00480,ko00940,ko01100,ko02010	0.847196	0.000504657	gene-meta
Solyc10g032565.1	K06892	ko00940,ko01110	mws0017	Spermidine	Alkaloids	C00315	ko00330,ko00410,ko00480,ko00940,ko01100,ko02010	-0.966584	3.10247e-07	gene-meta
Solyc10g076190.2	K00430	ko00940,ko01100,ko01110	mws0017	Spermidine	Alkaloids	C00315	ko00330,ko00410,ko00480,ko00940,ko01100,ko02010	-0.904215	5.39647e-05	gene-meta
Solyc10g076210.2	K00430	ko00940,ko01100,ko01110	mws0017	Spermidine	Alkaloids	C00315	ko00330,ko00410,ko00480,ko00940,ko01100,ko02010	-0.949794	2.30855e-06	gene-meta
Solyc10g076220.3	K00430	ko00940,ko01100,ko01110	mws0017	Spermidine	Alkaloids	C00315	ko00330,ko00410,ko00480,ko00940,ko01100,ko02010	-0.973026	1.0749e-07	gene-meta
Solyc10g078220.2	K09754	ko00940,ko00941,ko00945,ko01100,ko01110	mws0017	Spermidine	Alkaloids	C00315	ko00330,ko00410,ko00480,ko00940,ko01100,ko02010	0.901666	6.12673e-05	gene-meta
Solyc10g078240.2	K09754	ko00940,ko00941,ko00945,ko01100,ko01110	mws0017	Spermidine	Alkaloids	C00315	ko00330,ko00410,ko00480,ko00940,ko01100,ko02010	-0.966255	3.25606e-07	gene-meta
Solyc10g085830.2	K13066	ko00380,ko00940,ko01100,ko01110	mws0017	Spermidine	Alkaloids	C00315	ko00330,ko00410,ko00480,ko00940,ko01100,ko02010	-0.98106	1.85925e-08	gene-meta
Solyc11g018774.1	K00430	ko00940,ko01100,ko01110	mws0017	Spermidine	Alkaloids	C00315	ko00330,ko00410,ko00480,ko00940,ko01100,ko02010	0.846771	0.000511315	gene-meta
Solyc11g018800.3	K00430	ko00940,ko01100,ko01110	mws0017	Spermidine	Alkaloids	C00315	ko00330,ko00410,ko00480,ko00940,ko01100,ko02010	0.961499	6.24527e-07	gene-meta
Solyc11g018805.1	K00430	ko00940,ko01100,ko01110	mws0017	Spermidine	Alkaloids	C00315	ko00330,ko00410,ko00480,ko00940,ko01100,ko02010	0.897119	7.62036e-05	gene-meta
Solyc11g067290.1	K13065	ko00940,ko00941,ko00945,ko01100,ko01110	mws0017	Spermidine	Alkaloids	C00315	ko00330,ko00410,ko00480,ko00940,ko01100,ko02010	-0.839809	0.000630705	gene-meta
Solyc11g069680.1	K13065	ko00940,ko00941,ko00945,ko01100,ko01110	mws0017	Spermidine	Alkaloids	C00315	ko00330,ko00410,ko00480,ko00940,ko01100,ko02010	0.966191	3.28668e-07	gene-meta
Solyc11g071640.3	K05349	ko00460,ko00500,ko00940,ko01100,ko01110	mws0017	Spermidine	Alkaloids	C00315	ko00330,ko00410,ko00480,ko00940,ko01100,ko02010	-0.956292	1.16724e-06	gene-meta
Solyc11g072110.2	K06892	ko00940,ko01110	mws0017	Spermidine	Alkaloids	C00315	ko00330,ko00410,ko00480,ko00940,ko01100,ko02010	-0.903242	5.66668e-05	gene-meta
Solyc11g072120.2	K06892	ko00940,ko01110	mws0017	Spermidine	Alkaloids	C00315	ko00330,ko00410,ko00480,ko00940,ko01100,ko02010	-0.933582	9.09898e-06	gene-meta
Solyc11g072920.2	K00430	ko00940,ko01100,ko01110	mws0017	Spermidine	Alkaloids	C00315	ko00330,ko00410,ko00480,ko00940,ko01100,ko02010	-0.921327	2.07763e-05	gene-meta
Solyc12g005430.1	K13065	ko00940,ko00941,ko00945,ko01100,ko01110	mws0017	Spermidine	Alkaloids	C00315	ko00330,ko00410,ko00480,ko00940,ko01100,ko02010	-0.893395	9.04422e-05	gene-meta
Solyc12g005790.2	K00430	ko00940,ko01100,ko01110	mws0017	Spermidine	Alkaloids	C00315	ko00330,ko00410,ko00480,ko00940,ko01100,ko02010	-0.838269	0.000659806	gene-meta
Solyc12g006380.2	K06892	ko00940,ko01110	mws0017	Spermidine	Alkaloids	C00315	ko00330,ko00410,ko00480,ko00940,ko01100,ko02010	0.94803	2.73548e-06	gene-meta
Solyc12g007030.3	K12355	ko00940	mws0017	Spermidine	Alkaloids	C00315	ko00330,ko00410,ko00480,ko00940,ko01100,ko02010	0.908599	4.30197e-05	gene-meta
Solyc12g017870.2	K00430	ko00940,ko01100,ko01110	mws0017	Spermidine	Alkaloids	C00315	ko00330,ko00410,ko00480,ko00940,ko01100,ko02010	-0.886289	0.000123348	gene-meta
Solyc12g040640.2	K05350	ko00460,ko00500,ko00940,ko01100,ko01110	mws0017	Spermidine	Alkaloids	C00315	ko00330,ko00410,ko00480,ko00940,ko01100,ko02010	-0.845265	0.000535527	gene-meta
Solyc12g042460.2	K01904	ko00130,ko00940,ko01100,ko01110	mws0017	Spermidine	Alkaloids	C00315	ko00330,ko00410,ko00480,ko00940,ko01100,ko02010	0.975985	6.04177e-08	gene-meta
Solyc12g089360.1	K00430	ko00940,ko01100,ko01110	mws0017	Spermidine	Alkaloids	C00315	ko00330,ko00410,ko00480,ko00940,ko01100,ko02010	-0.914924	3.03865e-05	gene-meta
Solyc12g089370.2	K00430	ko00940,ko01100,ko01110	mws0017	Spermidine	Alkaloids	C00315	ko00330,ko00410,ko00480,ko00940,ko01100,ko02010	-0.926588	1.48318e-05	gene-meta
Solyc12g096080.2	K23260	ko00940,ko01110	mws0017	Spermidine	Alkaloids	C00315	ko00330,ko00410,ko00480,ko00940,ko01100,ko02010	0.847892	0.000493869	gene-meta
Solyc01g006640.1	K01904	ko00130,ko00940,ko01100,ko01110	MWSCX015	Caffeic aldehyde	Phenolic acids	C10945	ko00940,ko01110	-0.873005	0.0002094	gene-meta
Solyc01g009370.2	K09754	ko00940,ko00941,ko00945,ko01100,ko01110	MWSCX015	Caffeic aldehyde	Phenolic acids	C10945	ko00940,ko01110	-0.898289	7.21118e-05	gene-meta
Solyc01g101050.3	K00430	ko00940,ko01100,ko01110	MWSCX015	Caffeic aldehyde	Phenolic acids	C10945	ko00940,ko01110	0.813555	0.00128546	gene-meta
Solyc02g070090.1	K22395	ko00940,ko01100,ko01110	MWSCX015	Caffeic aldehyde	Phenolic acids	C10945	ko00940,ko01110	-0.829047	0.000856473	gene-meta
Solyc02g070130.1	K22395	ko00940,ko01100,ko01110	MWSCX015	Caffeic aldehyde	Phenolic acids	C10945	ko00940,ko01110	-0.862154	0.000309565	gene-meta
Solyc02g077300.2	K00430	ko00940,ko01100,ko01110	MWSCX015	Caffeic aldehyde	Phenolic acids	C10945	ko00940,ko01110	-0.83444	0.000736662	gene-meta
Solyc02g080530.3	K00430	ko00940,ko01100,ko01110	MWSCX015	Caffeic aldehyde	Phenolic acids	C10945	ko00940,ko01110	0.837439	0.000675905	gene-meta
Solyc02g090450.3	K00430	ko00940,ko01100,ko01110	MWSCX015	Caffeic aldehyde	Phenolic acids	C10945	ko00940,ko01110	0.834428	0.000736914	gene-meta
Solyc03g031730.3	K05350	ko00460,ko00500,ko00940,ko01100,ko01110	MWSCX015	Caffeic aldehyde	Phenolic acids	C10945	ko00940,ko01110	0.826018	0.000930051	gene-meta
Solyc03g080150.3	K00430	ko00940,ko01100,ko01110	MWSCX015	Caffeic aldehyde	Phenolic acids	C10945	ko00940,ko01110	0.815873	0.00121253	gene-meta
Solyc03g111170.3	K01904	ko00130,ko00940,ko01100,ko01110	MWSCX015	Caffeic aldehyde	Phenolic acids	C10945	ko00940,ko01110	-0.818567	0.00113182	gene-meta
Solyc03g114175.1	K23260	ko00940,ko01110	MWSCX015	Caffeic aldehyde	Phenolic acids	C10945	ko00940,ko01110	0.905957	4.93828e-05	gene-meta
Solyc04g015560.4	K05349	ko00460,ko00500,ko00940,ko01100,ko01110	MWSCX015	Caffeic aldehyde	Phenolic acids	C10945	ko00940,ko01110	0.82499	0.000956079	gene-meta
Solyc05g046010.4	K00430	ko00940,ko01100,ko01110	MWSCX015	Caffeic aldehyde	Phenolic acids	C10945	ko00940,ko01110	0.817995	0.00114861	gene-meta
Solyc07g006670.1	K13065	ko00940,ko00941,ko00945,ko01100,ko01110	MWSCX015	Caffeic aldehyde	Phenolic acids	C10945	ko00940,ko01110	-0.813781	0.00127818	gene-meta
Solyc07g014580.3	K13065	ko00940,ko00941,ko00945,ko01100,ko01110	MWSCX015	Caffeic aldehyde	Phenolic acids	C10945	ko00940,ko01110	0.817071	0.00117611	gene-meta
Solyc08g005120.3	K09753	ko00940,ko01100,ko01110	MWSCX015	Caffeic aldehyde	Phenolic acids	C10945	ko00940,ko01110	-0.839902	0.000628971	gene-meta
Solyc08g077080.1	K23260	ko00940,ko01110	MWSCX015	Caffeic aldehyde	Phenolic acids	C10945	ko00940,ko01110	-0.854666	0.000398003	gene-meta
Solyc09g089810.1	K06892	ko00940,ko01110	MWSCX015	Caffeic aldehyde	Phenolic acids	C10945	ko00940,ko01110	-0.81912	0.00111579	gene-meta
Solyc11g071640.3	K05349	ko00460,ko00500,ko00940,ko01100,ko01110	MWSCX015	Caffeic aldehyde	Phenolic acids	C10945	ko00940,ko01110	0.841017	0.000608584	gene-meta
Solyc12g005430.1	K13065	ko00940,ko00941,ko00945,ko01100,ko01110	MWSCX015	Caffeic aldehyde	Phenolic acids	C10945	ko00940,ko01110	0.823986	0.000982073	gene-meta
Solyc12g007030.3	K12355	ko00940	MWSCX015	Caffeic aldehyde	Phenolic acids	C10945	ko00940,ko01110	-0.834635	0.000732584	gene-meta
Solyc01g006640.1	K01904	ko00130,ko00940,ko01100,ko01110	Lmmn001643	2-Hydroxycinnamic acid	Phenolic acids	C01772	ko00360,ko00940,ko01100,ko01110	-0.855603	0.000385973	gene-meta
Solyc01g009370.2	K09754	ko00940,ko00941,ko00945,ko01100,ko01110	Lmmn001643	2-Hydroxycinnamic acid	Phenolic acids	C01772	ko00360,ko00940,ko01100,ko01110	-0.886418	0.000122675	gene-meta
Solyc02g070090.1	K22395	ko00940,ko01100,ko01110	Lmmn001643	2-Hydroxycinnamic acid	Phenolic acids	C01772	ko00360,ko00940,ko01100,ko01110	-0.807217	0.00150213	gene-meta
Solyc02g070130.1	K22395	ko00940,ko01100,ko01110	Lmmn001643	2-Hydroxycinnamic acid	Phenolic acids	C01772	ko00360,ko00940,ko01100,ko01110	-0.857615	0.000361092	gene-meta
Solyc02g077300.2	K00430	ko00940,ko01100,ko01110	Lmmn001643	2-Hydroxycinnamic acid	Phenolic acids	C01772	ko00360,ko00940,ko01100,ko01110	-0.836118	0.000702181	gene-meta
Solyc02g080530.3	K00430	ko00940,ko01100,ko01110	Lmmn001643	2-Hydroxycinnamic acid	Phenolic acids	C01772	ko00360,ko00940,ko01100,ko01110	0.815704	0.00121773	gene-meta
Solyc02g090450.3	K00430	ko00940,ko01100,ko01110	Lmmn001643	2-Hydroxycinnamic acid	Phenolic acids	C01772	ko00360,ko00940,ko01100,ko01110	0.875459	0.00019075	gene-meta
Solyc03g111170.3	K01904	ko00130,ko00940,ko01100,ko01110	Lmmn001643	2-Hydroxycinnamic acid	Phenolic acids	C01772	ko00360,ko00940,ko01100,ko01110	-0.832647	0.000774961	gene-meta
Solyc03g114175.1	K23260	ko00940,ko01110	Lmmn001643	2-Hydroxycinnamic acid	Phenolic acids	C01772	ko00360,ko00940,ko01100,ko01110	0.885153	0.000129377	gene-meta
Solyc05g046010.4	K00430	ko00940,ko01100,ko01110	Lmmn001643	2-Hydroxycinnamic acid	Phenolic acids	C01772	ko00360,ko00940,ko01100,ko01110	0.820066	0.00108874	gene-meta
Solyc05g056170.3	K10775	ko00360,ko00940,ko01100,ko01110	Lmmn001643	2-Hydroxycinnamic acid	Phenolic acids	C01772	ko00360,ko00940,ko01100,ko01110	-0.805892	0.00155075	gene-meta
Solyc08g005120.3	K09753	ko00940,ko01100,ko01110	Lmmn001643	2-Hydroxycinnamic acid	Phenolic acids	C01772	ko00360,ko00940,ko01100,ko01110	-0.815378	0.00122782	gene-meta
Solyc08g076300.3	K01904	ko00130,ko00940,ko01100,ko01110	Lmmn001643	2-Hydroxycinnamic acid	Phenolic acids	C01772	ko00360,ko00940,ko01100,ko01110	0.800502	0.00176119	gene-meta
Solyc08g077080.1	K23260	ko00940,ko01110	Lmmn001643	2-Hydroxycinnamic acid	Phenolic acids	C01772	ko00360,ko00940,ko01100,ko01110	-0.83104	0.000810554	gene-meta
Solyc11g071640.3	K05349	ko00460,ko00500,ko00940,ko01100,ko01110	Lmmn001643	2-Hydroxycinnamic acid	Phenolic acids	C01772	ko00360,ko00940,ko01100,ko01110	0.803399	0.00164555	gene-meta
Solyc12g007030.3	K12355	ko00940	Lmmn001643	2-Hydroxycinnamic acid	Phenolic acids	C01772	ko00360,ko00940,ko01100,ko01110	-0.836275	0.000699016	gene-meta
Solyc01g007950.4	K00430	ko00940,ko01100,ko01110	mws2212	Caffeic acid	Phenolic acids	C01197	ko00940,ko01100,ko01110	-0.87328	0.000207245	gene-meta
Solyc01g009370.2	K09754	ko00940,ko00941,ko00945,ko01100,ko01110	mws2212	Caffeic acid	Phenolic acids	C01197	ko00940,ko01100,ko01110	-0.898671	7.08138e-05	gene-meta
Solyc01g015080.3	K00430	ko00940,ko01100,ko01110	mws2212	Caffeic acid	Phenolic acids	C01197	ko00940,ko01100,ko01110	0.833941	0.000747165	gene-meta
Solyc01g068080.4	K09753	ko00940,ko01100,ko01110	mws2212	Caffeic acid	Phenolic acids	C01197	ko00940,ko01100,ko01110	0.905518	5.05068e-05	gene-meta
Solyc01g074030.3	K01188	ko00460,ko00500,ko00940,ko01100,ko01110	mws2212	Caffeic acid	Phenolic acids	C01197	ko00940,ko01100,ko01110	0.838443	0.000656466	gene-meta
Solyc01g097000.3	K05349	ko00460,ko00500,ko00940,ko01100,ko01110	mws2212	Caffeic acid	Phenolic acids	C01197	ko00940,ko01100,ko01110	0.816957	0.00117954	gene-meta
Solyc01g101050.3	K00430	ko00940,ko01100,ko01110	mws2212	Caffeic acid	Phenolic acids	C01197	ko00940,ko01100,ko01110	0.825883	0.000933416	gene-meta
Solyc02g022850.1	K22395	ko00940,ko01100,ko01110	mws2212	Caffeic acid	Phenolic acids	C01197	ko00940,ko01100,ko01110	0.818947	0.00112078	gene-meta
Solyc02g064970.4	K00430	ko00940,ko01100,ko01110	mws2212	Caffeic acid	Phenolic acids	C01197	ko00940,ko01100,ko01110	0.894712	8.51863e-05	gene-meta
Solyc02g069690.1	K22395	ko00940,ko01100,ko01110	mws2212	Caffeic acid	Phenolic acids	C01197	ko00940,ko01100,ko01110	0.877274	0.000177812	gene-meta
Solyc02g070090.1	K22395	ko00940,ko01100,ko01110	mws2212	Caffeic acid	Phenolic acids	C01197	ko00940,ko01100,ko01110	-0.86233	0.000307688	gene-meta
Solyc02g070110.1	K22395	ko00940,ko01100,ko01110	mws2212	Caffeic acid	Phenolic acids	C01197	ko00940,ko01100,ko01110	-0.820219	0.00108444	gene-meta
Solyc02g070130.1	K22395	ko00940,ko01100,ko01110	mws2212	Caffeic acid	Phenolic acids	C01197	ko00940,ko01100,ko01110	-0.913734	3.25057e-05	gene-meta
Solyc02g077300.2	K00430	ko00940,ko01100,ko01110	mws2212	Caffeic acid	Phenolic acids	C01197	ko00940,ko01100,ko01110	-0.9141	3.18424e-05	gene-meta
Solyc02g078510.4	K13065	ko00940,ko00941,ko00945,ko01100,ko01110	mws2212	Caffeic acid	Phenolic acids	C01197	ko00940,ko01100,ko01110	-0.821178	0.00105762	gene-meta
Solyc02g079460.1	K22395	ko00940,ko01100,ko01110	mws2212	Caffeic acid	Phenolic acids	C01197	ko00940,ko01100,ko01110	-0.883826	0.000136708	gene-meta
Solyc02g079480.1	K22395	ko00940,ko01100,ko01110	mws2212	Caffeic acid	Phenolic acids	C01197	ko00940,ko01100,ko01110	0.80508	0.00158116	gene-meta
Solyc02g080530.3	K00430	ko00940,ko01100,ko01110	mws2212	Caffeic acid	Phenolic acids	C01197	ko00940,ko01100,ko01110	0.896566	7.81959e-05	gene-meta
Solyc02g083480.3	K00430	ko00940,ko01100,ko01110	mws2212	Caffeic acid	Phenolic acids	C01197	ko00940,ko01100,ko01110	0.854047	0.00040611	gene-meta
Solyc02g083490.3	K00430	ko00940,ko01100,ko01110	mws2212	Caffeic acid	Phenolic acids	C01197	ko00940,ko01100,ko01110	0.822496	0.00102161	gene-meta
Solyc02g090450.3	K00430	ko00940,ko01100,ko01110	mws2212	Caffeic acid	Phenolic acids	C01197	ko00940,ko01100,ko01110	0.898929	6.99506e-05	gene-meta
Solyc03g031730.3	K05350	ko00460,ko00500,ko00940,ko01100,ko01110	mws2212	Caffeic acid	Phenolic acids	C01197	ko00940,ko01100,ko01110	0.917206	2.6629e-05	gene-meta
Solyc03g080150.3	K00430	ko00940,ko01100,ko01110	mws2212	Caffeic acid	Phenolic acids	C01197	ko00940,ko01100,ko01110	0.8708	0.000227339	gene-meta
Solyc03g111170.3	K01904	ko00130,ko00940,ko01100,ko01110	mws2212	Caffeic acid	Phenolic acids	C01197	ko00940,ko01100,ko01110	-0.91133	3.714e-05	gene-meta
Solyc03g114175.1	K23260	ko00940,ko01110	mws2212	Caffeic acid	Phenolic acids	C01197	ko00940,ko01100,ko01110	0.915536	2.93412e-05	gene-meta
Solyc04g015560.4	K05349	ko00460,ko00500,ko00940,ko01100,ko01110	mws2212	Caffeic acid	Phenolic acids	C01197	ko00940,ko01100,ko01110	0.859373	0.000340398	gene-meta
Solyc05g046010.4	K00430	ko00940,ko01100,ko01110	mws2212	Caffeic acid	Phenolic acids	C01197	ko00940,ko01100,ko01110	0.814232	0.00126382	gene-meta
Solyc05g050880.2	K00430	ko00940,ko01100,ko01110	mws2212	Caffeic acid	Phenolic acids	C01197	ko00940,ko01100,ko01110	0.85902	0.000344485	gene-meta
Solyc05g052280.3	K00430	ko00940,ko01100,ko01110	mws2212	Caffeic acid	Phenolic acids	C01197	ko00940,ko01100,ko01110	-0.839043	0.000645041	gene-meta
Solyc06g065060.1	K22395	ko00940,ko01100,ko01110	mws2212	Caffeic acid	Phenolic acids	C01197	ko00940,ko01100,ko01110	-0.809029	0.00143752	gene-meta
Solyc06g068440.4	K09753	ko00940,ko01100,ko01110	mws2212	Caffeic acid	Phenolic acids	C01197	ko00940,ko01100,ko01110	0.81111	0.00136598	gene-meta
Solyc06g076630.3	K00430	ko00940,ko01100,ko01110	mws2212	Caffeic acid	Phenolic acids	C01197	ko00940,ko01100,ko01110	0.865091	0.000279393	gene-meta
Solyc07g006670.1	K13065	ko00940,ko00941,ko00945,ko01100,ko01110	mws2212	Caffeic acid	Phenolic acids	C01197	ko00940,ko01100,ko01110	-0.885164	0.000129316	gene-meta
Solyc07g008360.2	K01904	ko00130,ko00940,ko01100,ko01110	mws2212	Caffeic acid	Phenolic acids	C01197	ko00940,ko01100,ko01110	-0.82981	0.000838658	gene-meta
Solyc07g014580.3	K13065	ko00940,ko00941,ko00945,ko01100,ko01110	mws2212	Caffeic acid	Phenolic acids	C01197	ko00940,ko01100,ko01110	0.840069	0.000625892	gene-meta
Solyc08g005120.3	K09753	ko00940,ko01100,ko01110	mws2212	Caffeic acid	Phenolic acids	C01197	ko00940,ko01100,ko01110	-0.890781	0.000101626	gene-meta
Solyc08g076300.3	K01904	ko00130,ko00940,ko01100,ko01110	mws2212	Caffeic acid	Phenolic acids	C01197	ko00940,ko01100,ko01110	0.918606	2.4511e-05	gene-meta
Solyc08g077080.1	K23260	ko00940,ko01110	mws2212	Caffeic acid	Phenolic acids	C01197	ko00940,ko01100,ko01110	-0.915792	2.89108e-05	gene-meta
Solyc09g072660.4	K22395	ko00940,ko01100,ko01110	mws2212	Caffeic acid	Phenolic acids	C01197	ko00940,ko01100,ko01110	0.83601	0.000704357	gene-meta
Solyc09g089690.3	K06892	ko00940,ko01110	mws2212	Caffeic acid	Phenolic acids	C01197	ko00940,ko01100,ko01110	0.839304	0.000640128	gene-meta
Solyc10g076190.2	K00430	ko00940,ko01100,ko01110	mws2212	Caffeic acid	Phenolic acids	C01197	ko00940,ko01100,ko01110	0.861082	0.000321174	gene-meta
Solyc10g076220.3	K00430	ko00940,ko01100,ko01110	mws2212	Caffeic acid	Phenolic acids	C01197	ko00940,ko01100,ko01110	0.812215	0.00132911	gene-meta
Solyc10g078220.2	K09754	ko00940,ko00941,ko00945,ko01100,ko01110	mws2212	Caffeic acid	Phenolic acids	C01197	ko00940,ko01100,ko01110	-0.87017	0.00023268	gene-meta
Solyc10g078230.3	K09754	ko00940,ko00941,ko00945,ko01100,ko01110	mws2212	Caffeic acid	Phenolic acids	C01197	ko00940,ko01100,ko01110	-0.897572	7.4598e-05	gene-meta
Solyc11g069680.1	K13065	ko00940,ko00941,ko00945,ko01100,ko01110	mws2212	Caffeic acid	Phenolic acids	C01197	ko00940,ko01100,ko01110	-0.807752	0.00148281	gene-meta
Solyc11g071640.3	K05349	ko00460,ko00500,ko00940,ko01100,ko01110	mws2212	Caffeic acid	Phenolic acids	C01197	ko00940,ko01100,ko01110	0.877069	0.00017924	gene-meta
Solyc12g005430.1	K13065	ko00940,ko00941,ko00945,ko01100,ko01110	mws2212	Caffeic acid	Phenolic acids	C01197	ko00940,ko01100,ko01110	0.874948	0.000194522	gene-meta
Solyc12g005790.2	K00430	ko00940,ko01100,ko01110	mws2212	Caffeic acid	Phenolic acids	C01197	ko00940,ko01100,ko01110	0.860691	0.000325503	gene-meta
Solyc12g007030.3	K12355	ko00940	mws2212	Caffeic acid	Phenolic acids	C01197	ko00940,ko01100,ko01110	-0.931758	1.03865e-05	gene-meta
Solyc12g040640.2	K05350	ko00460,ko00500,ko00940,ko01100,ko01110	mws2212	Caffeic acid	Phenolic acids	C01197	ko00940,ko01100,ko01110	0.867875	0.000252966	gene-meta
Solyc12g042460.2	K01904	ko00130,ko00940,ko01100,ko01110	mws2212	Caffeic acid	Phenolic acids	C01197	ko00940,ko01100,ko01110	-0.814366	0.00125957	gene-meta
Solyc01g006640.1	K01904	ko00130,ko00940,ko01100,ko01110	mws0014	Ferulic acid*	Phenolic acids	C01494	ko00940,ko01100,ko01110	-0.883914	0.000136214	gene-meta
Solyc01g007950.4	K00430	ko00940,ko01100,ko01110	mws0014	Ferulic acid*	Phenolic acids	C01494	ko00940,ko01100,ko01110	-0.81456	0.00125344	gene-meta
Solyc01g009370.2	K09754	ko00940,ko00941,ko00945,ko01100,ko01110	mws0014	Ferulic acid*	Phenolic acids	C01494	ko00940,ko01100,ko01110	-0.91618	2.82707e-05	gene-meta
Solyc01g015080.3	K00430	ko00940,ko01100,ko01110	mws0014	Ferulic acid*	Phenolic acids	C01494	ko00940,ko01100,ko01110	0.847859	0.000494373	gene-meta
Solyc01g068080.4	K09753	ko00940,ko01100,ko01110	mws0014	Ferulic acid*	Phenolic acids	C01494	ko00940,ko01100,ko01110	0.827809	0.000885967	gene-meta
Solyc01g074030.3	K01188	ko00460,ko00500,ko00940,ko01100,ko01110	mws0014	Ferulic acid*	Phenolic acids	C01494	ko00940,ko01100,ko01110	0.817804	0.00115424	gene-meta
Solyc01g101050.3	K00430	ko00940,ko01100,ko01110	mws0014	Ferulic acid*	Phenolic acids	C01494	ko00940,ko01100,ko01110	0.839734	0.000632095	gene-meta
Solyc02g064970.4	K00430	ko00940,ko01100,ko01110	mws0014	Ferulic acid*	Phenolic acids	C01494	ko00940,ko01100,ko01110	0.845745	0.000527706	gene-meta
Solyc02g069690.1	K22395	ko00940,ko01100,ko01110	mws0014	Ferulic acid*	Phenolic acids	C01494	ko00940,ko01100,ko01110	0.817516	0.00116281	gene-meta
Solyc02g070090.1	K22395	ko00940,ko01100,ko01110	mws0014	Ferulic acid*	Phenolic acids	C01494	ko00940,ko01100,ko01110	-0.860111	0.000331994	gene-meta
Solyc02g070110.1	K22395	ko00940,ko01100,ko01110	mws0014	Ferulic acid*	Phenolic acids	C01494	ko00940,ko01100,ko01110	-0.802927	0.00166397	gene-meta
Solyc02g070130.1	K22395	ko00940,ko01100,ko01110	mws0014	Ferulic acid*	Phenolic acids	C01494	ko00940,ko01100,ko01110	-0.917115	2.67707e-05	gene-meta
Solyc02g077300.2	K00430	ko00940,ko01100,ko01110	mws0014	Ferulic acid*	Phenolic acids	C01494	ko00940,ko01100,ko01110	-0.884434	0.000133312	gene-meta
Solyc02g079460.1	K22395	ko00940,ko01100,ko01110	mws0014	Ferulic acid*	Phenolic acids	C01494	ko00940,ko01100,ko01110	-0.816261	0.00120064	gene-meta
Solyc02g080530.3	K00430	ko00940,ko01100,ko01110	mws0014	Ferulic acid*	Phenolic acids	C01494	ko00940,ko01100,ko01110	0.893958	8.81662e-05	gene-meta
Solyc02g083480.3	K00430	ko00940,ko01100,ko01110	mws0014	Ferulic acid*	Phenolic acids	C01494	ko00940,ko01100,ko01110	0.837029	0.000683974	gene-meta
Solyc02g090450.3	K00430	ko00940,ko01100,ko01110	mws0014	Ferulic acid*	Phenolic acids	C01494	ko00940,ko01100,ko01110	0.900347	6.53397e-05	gene-meta
Solyc03g031730.3	K05350	ko00460,ko00500,ko00940,ko01100,ko01110	mws0014	Ferulic acid*	Phenolic acids	C01494	ko00940,ko01100,ko01110	0.87388	0.000202594	gene-meta
Solyc03g080150.3	K00430	ko00940,ko01100,ko01110	mws0014	Ferulic acid*	Phenolic acids	C01494	ko00940,ko01100,ko01110	0.861249	0.000319342	gene-meta
Solyc03g111170.3	K01904	ko00130,ko00940,ko01100,ko01110	mws0014	Ferulic acid*	Phenolic acids	C01494	ko00940,ko01100,ko01110	-0.881302	0.00015155	gene-meta
Solyc03g114175.1	K23260	ko00940,ko01110	mws0014	Ferulic acid*	Phenolic acids	C01494	ko00940,ko01100,ko01110	0.919795	2.28195e-05	gene-meta
Solyc04g015560.4	K05349	ko00460,ko00500,ko00940,ko01100,ko01110	mws0014	Ferulic acid*	Phenolic acids	C01494	ko00940,ko01100,ko01110	0.834424	0.000737	gene-meta
Solyc05g046010.4	K00430	ko00940,ko01100,ko01110	mws0014	Ferulic acid*	Phenolic acids	C01494	ko00940,ko01100,ko01110	0.883335	0.0001395	gene-meta
Solyc05g050880.2	K00430	ko00940,ko01100,ko01110	mws0014	Ferulic acid*	Phenolic acids	C01494	ko00940,ko01100,ko01110	0.855717	0.000384523	gene-meta
Solyc05g052280.3	K00430	ko00940,ko01100,ko01110	mws0014	Ferulic acid*	Phenolic acids	C01494	ko00940,ko01100,ko01110	-0.80893	0.00144098	gene-meta
Solyc07g006670.1	K13065	ko00940,ko00941,ko00945,ko01100,ko01110	mws0014	Ferulic acid*	Phenolic acids	C01494	ko00940,ko01100,ko01110	-0.845321	0.00053461	gene-meta
Solyc07g014580.3	K13065	ko00940,ko00941,ko00945,ko01100,ko01110	mws0014	Ferulic acid*	Phenolic acids	C01494	ko00940,ko01100,ko01110	0.840462	0.000618676	gene-meta
Solyc08g005120.3	K09753	ko00940,ko01100,ko01110	mws0014	Ferulic acid*	Phenolic acids	C01494	ko00940,ko01100,ko01110	-0.892158	9.56055e-05	gene-meta
Solyc08g076300.3	K01904	ko00130,ko00940,ko01100,ko01110	mws0014	Ferulic acid*	Phenolic acids	C01494	ko00940,ko01100,ko01110	0.872119	0.000216472	gene-meta
Solyc08g077080.1	K23260	ko00940,ko01110	mws0014	Ferulic acid*	Phenolic acids	C01494	ko00940,ko01100,ko01110	-0.911954	3.58899e-05	gene-meta
Solyc09g089690.3	K06892	ko00940,ko01110	mws0014	Ferulic acid*	Phenolic acids	C01494	ko00940,ko01100,ko01110	0.829515	0.00084551	gene-meta
Solyc09g089810.1	K06892	ko00940,ko01110	mws0014	Ferulic acid*	Phenolic acids	C01494	ko00940,ko01100,ko01110	-0.845437	0.000532706	gene-meta
Solyc10g076190.2	K00430	ko00940,ko01100,ko01110	mws0014	Ferulic acid*	Phenolic acids	C01494	ko00940,ko01100,ko01110	0.800664	0.00175456	gene-meta
Solyc10g078220.2	K09754	ko00940,ko00941,ko00945,ko01100,ko01110	mws0014	Ferulic acid*	Phenolic acids	C01494	ko00940,ko01100,ko01110	-0.803907	0.00162588	gene-meta
Solyc10g078230.3	K09754	ko00940,ko00941,ko00945,ko01100,ko01110	mws0014	Ferulic acid*	Phenolic acids	C01494	ko00940,ko01100,ko01110	-0.819039	0.00111814	gene-meta
Solyc11g071640.3	K05349	ko00460,ko00500,ko00940,ko01100,ko01110	mws0014	Ferulic acid*	Phenolic acids	C01494	ko00940,ko01100,ko01110	0.860273	0.000330165	gene-meta
Solyc12g005430.1	K13065	ko00940,ko00941,ko00945,ko01100,ko01110	mws0014	Ferulic acid*	Phenolic acids	C01494	ko00940,ko01100,ko01110	0.848099	0.000490702	gene-meta
Solyc12g007030.3	K12355	ko00940	mws0014	Ferulic acid*	Phenolic acids	C01494	ko00940,ko01100,ko01110	-0.908335	4.36257e-05	gene-meta
Solyc12g040640.2	K05350	ko00460,ko00500,ko00940,ko01100,ko01110	mws0014	Ferulic acid*	Phenolic acids	C01494	ko00940,ko01100,ko01110	0.809842	0.00140921	gene-meta
Solyc12g042460.2	K01904	ko00130,ko00940,ko01100,ko01110	mws0014	Ferulic acid*	Phenolic acids	C01494	ko00940,ko01100,ko01110	-0.803098	0.00165728	gene-meta
Solyc01g009370.2	K09754	ko00940,ko00941,ko00945,ko01100,ko01110	mws0853	Sinapyl alcohol	Phenolic acids	C02325	ko00940,ko01100,ko01110	-0.806549	0.00152648	gene-meta
Solyc01g074030.3	K01188	ko00460,ko00500,ko00940,ko01100,ko01110	mws0853	Sinapyl alcohol	Phenolic acids	C02325	ko00940,ko01100,ko01110	0.827326	0.000897697	gene-meta
Solyc02g063160.4	K18368	ko00940,ko01100,ko01110	mws0853	Sinapyl alcohol	Phenolic acids	C02325	ko00940,ko01100,ko01110	-0.802706	0.00167266	gene-meta
Solyc02g070110.1	K22395	ko00940,ko01100,ko01110	mws0853	Sinapyl alcohol	Phenolic acids	C02325	ko00940,ko01100,ko01110	-0.803461	0.00164311	gene-meta
Solyc02g083490.3	K00430	ko00940,ko01100,ko01110	mws0853	Sinapyl alcohol	Phenolic acids	C02325	ko00940,ko01100,ko01110	0.81306	0.00130146	gene-meta
Solyc02g093230.4	K00588	ko00940,ko00941,ko00945,ko01100,ko01110	mws0853	Sinapyl alcohol	Phenolic acids	C02325	ko00940,ko01100,ko01110	0.83422	0.000741288	gene-meta
Solyc03g080150.3	K00430	ko00940,ko01100,ko01110	mws0853	Sinapyl alcohol	Phenolic acids	C02325	ko00940,ko01100,ko01110	0.837081	0.000682942	gene-meta
Solyc05g046030.4	K00430	ko00940,ko01100,ko01110	mws0853	Sinapyl alcohol	Phenolic acids	C02325	ko00940,ko01100,ko01110	0.819758	0.00109749	gene-meta
Solyc06g073740.3	K05349	ko00460,ko00500,ko00940,ko01100,ko01110	mws0853	Sinapyl alcohol	Phenolic acids	C02325	ko00940,ko01100,ko01110	-0.82752	0.000892957	gene-meta
Solyc06g074710.1	K13065	ko00940,ko00941,ko00945,ko01100,ko01110	mws0853	Sinapyl alcohol	Phenolic acids	C02325	ko00940,ko01100,ko01110	0.865524	0.000275152	gene-meta
Solyc07g014580.3	K13065	ko00940,ko00941,ko00945,ko01100,ko01110	mws0853	Sinapyl alcohol	Phenolic acids	C02325	ko00940,ko01100,ko01110	0.849663	0.000467242	gene-meta
Solyc07g043490.1	K23260	ko00940,ko01110	mws0853	Sinapyl alcohol	Phenolic acids	C02325	ko00940,ko01100,ko01110	0.803815	0.0016294	gene-meta
Solyc07g043710.4	K13065	ko00940,ko00941,ko00945,ko01100,ko01110	mws0853	Sinapyl alcohol	Phenolic acids	C02325	ko00940,ko01100,ko01110	0.844336	0.000550886	gene-meta
Solyc07g047740.3	K00430	ko00940,ko01100,ko01110	mws0853	Sinapyl alcohol	Phenolic acids	C02325	ko00940,ko01100,ko01110	0.853377	0.000415024	gene-meta
Solyc07g052510.4	K00430	ko00940,ko01100,ko01110	mws0853	Sinapyl alcohol	Phenolic acids	C02325	ko00940,ko01100,ko01110	0.846871	0.000509752	gene-meta
Solyc07g052540.3	K00430	ko00940,ko01100,ko01110	mws0853	Sinapyl alcohol	Phenolic acids	C02325	ko00940,ko01100,ko01110	0.841712	0.000596134	gene-meta
Solyc09g072700.4	K00430	ko00940,ko01100,ko01110	mws0853	Sinapyl alcohol	Phenolic acids	C02325	ko00940,ko01100,ko01110	0.825497	0.000943173	gene-meta
Solyc10g011925.1	K10775	ko00360,ko00940,ko01100,ko01110	mws0853	Sinapyl alcohol	Phenolic acids	C02325	ko00940,ko01100,ko01110	-0.809749	0.00141245	gene-meta
Solyc10g076210.2	K00430	ko00940,ko01100,ko01110	mws0853	Sinapyl alcohol	Phenolic acids	C02325	ko00940,ko01100,ko01110	0.848624	0.000482724	gene-meta
Solyc10g076220.3	K00430	ko00940,ko01100,ko01110	mws0853	Sinapyl alcohol	Phenolic acids	C02325	ko00940,ko01100,ko01110	0.872554	0.000212972	gene-meta
Solyc11g071640.3	K05349	ko00460,ko00500,ko00940,ko01100,ko01110	mws0853	Sinapyl alcohol	Phenolic acids	C02325	ko00940,ko01100,ko01110	0.82221	0.00102934	gene-meta
Solyc11g072920.2	K00430	ko00940,ko01100,ko01110	mws0853	Sinapyl alcohol	Phenolic acids	C02325	ko00940,ko01100,ko01110	0.817516	0.0011628	gene-meta
Solyc12g005430.1	K13065	ko00940,ko00941,ko00945,ko01100,ko01110	mws0853	Sinapyl alcohol	Phenolic acids	C02325	ko00940,ko01100,ko01110	0.887116	0.000119098	gene-meta
Solyc12g089360.1	K00430	ko00940,ko01100,ko01110	mws0853	Sinapyl alcohol	Phenolic acids	C02325	ko00940,ko01100,ko01110	0.806099	0.00154308	gene-meta
Solyc12g089370.2	K00430	ko00940,ko01100,ko01110	mws0853	Sinapyl alcohol	Phenolic acids	C02325	ko00940,ko01100,ko01110	0.876861	0.000180696	gene-meta
Solyc01g007950.4	K00430	ko00940,ko01100,ko01110	pmb3074	5-O-p-Coumaroylquinic acid*	Phenolic acids	C12208	ko00940,ko00941,ko00945,ko01110	-0.870874	0.000226718	gene-meta
Solyc01g008300.2	K13065	ko00940,ko00941,ko00945,ko01100,ko01110	pmb3074	5-O-p-Coumaroylquinic acid*	Phenolic acids	C12208	ko00940,ko00941,ko00945,ko01110	-0.906636	4.76814e-05	gene-meta
Solyc01g009370.2	K09754	ko00940,ko00941,ko00945,ko01100,ko01110	pmb3074	5-O-p-Coumaroylquinic acid*	Phenolic acids	C12208	ko00940,ko00941,ko00945,ko01110	-0.906516	4.79786e-05	gene-meta
Solyc01g015080.3	K00430	ko00940,ko01100,ko01110	pmb3074	5-O-p-Coumaroylquinic acid*	Phenolic acids	C12208	ko00940,ko00941,ko00945,ko01110	0.823005	0.00100797	gene-meta
Solyc01g067860.3	K00430	ko00940,ko01100,ko01110	pmb3074	5-O-p-Coumaroylquinic acid*	Phenolic acids	C12208	ko00940,ko00941,ko00945,ko01110	0.834453	0.000736384	gene-meta
Solyc01g068080.4	K09753	ko00940,ko01100,ko01110	pmb3074	5-O-p-Coumaroylquinic acid*	Phenolic acids	C12208	ko00940,ko00941,ko00945,ko01110	0.961896	5.93352e-07	gene-meta
Solyc01g074030.3	K01188	ko00460,ko00500,ko00940,ko01100,ko01110	pmb3074	5-O-p-Coumaroylquinic acid*	Phenolic acids	C12208	ko00940,ko00941,ko00945,ko01110	0.934737	8.35119e-06	gene-meta
Solyc01g097000.3	K05349	ko00460,ko00500,ko00940,ko01100,ko01110	pmb3074	5-O-p-Coumaroylquinic acid*	Phenolic acids	C12208	ko00940,ko00941,ko00945,ko01110	0.942951	4.32257e-06	gene-meta
Solyc01g101050.3	K00430	ko00940,ko01100,ko01110	pmb3074	5-O-p-Coumaroylquinic acid*	Phenolic acids	C12208	ko00940,ko00941,ko00945,ko01110	0.836454	0.000695415	gene-meta
Solyc01g107820.2	K23260	ko00940,ko01110	pmb3074	5-O-p-Coumaroylquinic acid*	Phenolic acids	C12208	ko00940,ko00941,ko00945,ko01110	-0.832262	0.000783381	gene-meta
Solyc02g022850.1	K22395	ko00940,ko01100,ko01110	pmb3074	5-O-p-Coumaroylquinic acid*	Phenolic acids	C12208	ko00940,ko00941,ko00945,ko01110	0.94213	4.63602e-06	gene-meta
Solyc02g063160.4	K18368	ko00940,ko01100,ko01110	pmb3074	5-O-p-Coumaroylquinic acid*	Phenolic acids	C12208	ko00940,ko00941,ko00945,ko01110	-0.854337	0.000402292	gene-meta
Solyc02g064970.4	K00430	ko00940,ko01100,ko01110	pmb3074	5-O-p-Coumaroylquinic acid*	Phenolic acids	C12208	ko00940,ko00941,ko00945,ko01110	0.873548	0.000205155	gene-meta
Solyc02g069690.1	K22395	ko00940,ko01100,ko01110	pmb3074	5-O-p-Coumaroylquinic acid*	Phenolic acids	C12208	ko00940,ko00941,ko00945,ko01110	0.953522	1.57954e-06	gene-meta
Solyc02g070090.1	K22395	ko00940,ko01100,ko01110	pmb3074	5-O-p-Coumaroylquinic acid*	Phenolic acids	C12208	ko00940,ko00941,ko00945,ko01110	-0.950149	2.22951e-06	gene-meta
Solyc02g070110.1	K22395	ko00940,ko01100,ko01110	pmb3074	5-O-p-Coumaroylquinic acid*	Phenolic acids	C12208	ko00940,ko00941,ko00945,ko01110	-0.94051	5.30762e-06	gene-meta
Solyc02g070130.1	K22395	ko00940,ko01100,ko01110	pmb3074	5-O-p-Coumaroylquinic acid*	Phenolic acids	C12208	ko00940,ko00941,ko00945,ko01110	-0.92079	2.14747e-05	gene-meta
Solyc02g077300.2	K00430	ko00940,ko01100,ko01110	pmb3074	5-O-p-Coumaroylquinic acid*	Phenolic acids	C12208	ko00940,ko00941,ko00945,ko01110	-0.953905	1.51661e-06	gene-meta
Solyc02g078510.4	K13065	ko00940,ko00941,ko00945,ko01100,ko01110	pmb3074	5-O-p-Coumaroylquinic acid*	Phenolic acids	C12208	ko00940,ko00941,ko00945,ko01110	-0.935503	7.88294e-06	gene-meta
Solyc02g079460.1	K22395	ko00940,ko01100,ko01110	pmb3074	5-O-p-Coumaroylquinic acid*	Phenolic acids	C12208	ko00940,ko00941,ko00945,ko01110	-0.950285	2.19963e-06	gene-meta
Solyc02g079480.1	K22395	ko00940,ko01100,ko01110	pmb3074	5-O-p-Coumaroylquinic acid*	Phenolic acids	C12208	ko00940,ko00941,ko00945,ko01110	0.948485	2.61968e-06	gene-meta
Solyc02g080530.3	K00430	ko00940,ko01100,ko01110	pmb3074	5-O-p-Coumaroylquinic acid*	Phenolic acids	C12208	ko00940,ko00941,ko00945,ko01110	0.93713	6.95675e-06	gene-meta
Solyc02g083480.3	K00430	ko00940,ko01100,ko01110	pmb3074	5-O-p-Coumaroylquinic acid*	Phenolic acids	C12208	ko00940,ko00941,ko00945,ko01110	0.822605	0.00101869	gene-meta
Solyc02g083490.3	K00430	ko00940,ko01100,ko01110	pmb3074	5-O-p-Coumaroylquinic acid*	Phenolic acids	C12208	ko00940,ko00941,ko00945,ko01110	0.930753	1.11552e-05	gene-meta
Solyc02g087190.1	K00430	ko00940,ko01100,ko01110	pmb3074	5-O-p-Coumaroylquinic acid*	Phenolic acids	C12208	ko00940,ko00941,ko00945,ko01110	0.894611	8.55817e-05	gene-meta
Solyc02g090450.3	K00430	ko00940,ko01100,ko01110	pmb3074	5-O-p-Coumaroylquinic acid*	Phenolic acids	C12208	ko00940,ko00941,ko00945,ko01110	0.854735	0.000397102	gene-meta
Solyc02g093230.4	K00588	ko00940,ko00941,ko00945,ko01100,ko01110	pmb3074	5-O-p-Coumaroylquinic acid*	Phenolic acids	C12208	ko00940,ko00941,ko00945,ko01110	0.830588	0.00082079	gene-meta
Solyc03g006700.3	K00430	ko00940,ko01100,ko01110	pmb3074	5-O-p-Coumaroylquinic acid*	Phenolic acids	C12208	ko00940,ko00941,ko00945,ko01110	-0.869665	0.000237035	gene-meta
Solyc03g031730.3	K05350	ko00460,ko00500,ko00940,ko01100,ko01110	pmb3074	5-O-p-Coumaroylquinic acid*	Phenolic acids	C12208	ko00940,ko00941,ko00945,ko01110	0.862422	0.000306706	gene-meta
Solyc03g044100.4	K00430	ko00940,ko01100,ko01110	pmb3074	5-O-p-Coumaroylquinic acid*	Phenolic acids	C12208	ko00940,ko00941,ko00945,ko01110	0.805852	0.00155222	gene-meta
Solyc03g080150.3	K00430	ko00940,ko01100,ko01110	pmb3074	5-O-p-Coumaroylquinic acid*	Phenolic acids	C12208	ko00940,ko00941,ko00945,ko01110	0.907784	4.491e-05	gene-meta
Solyc03g111170.3	K01904	ko00130,ko00940,ko01100,ko01110	pmb3074	5-O-p-Coumaroylquinic acid*	Phenolic acids	C12208	ko00940,ko00941,ko00945,ko01110	-0.947561	2.85868e-06	gene-meta
Solyc03g114175.1	K23260	ko00940,ko01110	pmb3074	5-O-p-Coumaroylquinic acid*	Phenolic acids	C12208	ko00940,ko00941,ko00945,ko01110	0.884704	0.000131824	gene-meta
Solyc03g114710.4	K23260	ko00940,ko01110	pmb3074	5-O-p-Coumaroylquinic acid*	Phenolic acids	C12208	ko00940,ko00941,ko00945,ko01110	-0.862779	0.000302942	gene-meta
Solyc04g015560.4	K05349	ko00460,ko00500,ko00940,ko01100,ko01110	pmb3074	5-O-p-Coumaroylquinic acid*	Phenolic acids	C12208	ko00940,ko00941,ko00945,ko01110	0.932312	9.98118e-06	gene-meta
Solyc04g081860.3	K00430	ko00940,ko01100,ko01110	pmb3074	5-O-p-Coumaroylquinic acid*	Phenolic acids	C12208	ko00940,ko00941,ko00945,ko01110	0.939175	5.91721e-06	gene-meta
Solyc05g039950.2	K13065	ko00940,ko00941,ko00945,ko01100,ko01110	pmb3074	5-O-p-Coumaroylquinic acid*	Phenolic acids	C12208	ko00940,ko00941,ko00945,ko01110	-0.908859	4.24301e-05	gene-meta
Solyc05g046010.4	K00430	ko00940,ko01100,ko01110	pmb3074	5-O-p-Coumaroylquinic acid*	Phenolic acids	C12208	ko00940,ko00941,ko00945,ko01110	0.850113	0.000460654	gene-meta
Solyc05g046020.3	K00430	ko00940,ko01100,ko01110	pmb3074	5-O-p-Coumaroylquinic acid*	Phenolic acids	C12208	ko00940,ko00941,ko00945,ko01110	0.931608	1.04982e-05	gene-meta
Solyc05g046030.4	K00430	ko00940,ko01100,ko01110	pmb3074	5-O-p-Coumaroylquinic acid*	Phenolic acids	C12208	ko00940,ko00941,ko00945,ko01110	0.853989	0.000406876	gene-meta
Solyc05g047530.3	K00487	ko00130,ko00940,ko00941,ko00945,ko01100,ko01110	pmb3074	5-O-p-Coumaroylquinic acid*	Phenolic acids	C12208	ko00940,ko00941,ko00945,ko01110	-0.888048	0.000114445	gene-meta
Solyc05g050880.2	K00430	ko00940,ko01100,ko01110	pmb3074	5-O-p-Coumaroylquinic acid*	Phenolic acids	C12208	ko00940,ko00941,ko00945,ko01110	0.875703	0.000188972	gene-meta
Solyc05g052280.3	K00430	ko00940,ko01100,ko01110	pmb3074	5-O-p-Coumaroylquinic acid*	Phenolic acids	C12208	ko00940,ko00941,ko00945,ko01110	-0.963258	4.95749e-07	gene-meta
Solyc06g065060.1	K22395	ko00940,ko01100,ko01110	pmb3074	5-O-p-Coumaroylquinic acid*	Phenolic acids	C12208	ko00940,ko00941,ko00945,ko01110	-0.943529	4.11219e-06	gene-meta
Solyc06g068440.4	K09753	ko00940,ko01100,ko01110	pmb3074	5-O-p-Coumaroylquinic acid*	Phenolic acids	C12208	ko00940,ko00941,ko00945,ko01110	0.90517	5.1414e-05	gene-meta
Solyc06g073740.3	K05349	ko00460,ko00500,ko00940,ko01100,ko01110	pmb3074	5-O-p-Coumaroylquinic acid*	Phenolic acids	C12208	ko00940,ko00941,ko00945,ko01110	-0.829838	0.000838006	gene-meta
Solyc06g073760.3	K05349	ko00460,ko00500,ko00940,ko01100,ko01110	pmb3074	5-O-p-Coumaroylquinic acid*	Phenolic acids	C12208	ko00940,ko00941,ko00945,ko01110	-0.811779	0.00134356	gene-meta
Solyc06g076630.3	K00430	ko00940,ko01100,ko01110	pmb3074	5-O-p-Coumaroylquinic acid*	Phenolic acids	C12208	ko00940,ko00941,ko00945,ko01110	0.918252	2.50341e-05	gene-meta
Solyc06g082420.4	K00430	ko00940,ko01100,ko01110	pmb3074	5-O-p-Coumaroylquinic acid*	Phenolic acids	C12208	ko00940,ko00941,ko00945,ko01110	-0.857976	0.000356771	gene-meta
Solyc07g006670.1	K13065	ko00940,ko00941,ko00945,ko01100,ko01110	pmb3074	5-O-p-Coumaroylquinic acid*	Phenolic acids	C12208	ko00940,ko00941,ko00945,ko01110	-0.920833	2.1418e-05	gene-meta
Solyc07g006680.1	K13065	ko00940,ko00941,ko00945,ko01100,ko01110	pmb3074	5-O-p-Coumaroylquinic acid*	Phenolic acids	C12208	ko00940,ko00941,ko00945,ko01110	0.845918	0.000524921	gene-meta
Solyc07g008360.2	K01904	ko00130,ko00940,ko01100,ko01110	pmb3074	5-O-p-Coumaroylquinic acid*	Phenolic acids	C12208	ko00940,ko00941,ko00945,ko01110	-0.907926	4.45753e-05	gene-meta
Solyc07g014580.3	K13065	ko00940,ko00941,ko00945,ko01100,ko01110	pmb3074	5-O-p-Coumaroylquinic acid*	Phenolic acids	C12208	ko00940,ko00941,ko00945,ko01110	0.87609	0.000186173	gene-meta
Solyc07g043490.1	K23260	ko00940,ko01110	pmb3074	5-O-p-Coumaroylquinic acid*	Phenolic acids	C12208	ko00940,ko00941,ko00945,ko01110	0.915109	3.00678e-05	gene-meta
Solyc07g043710.4	K13065	ko00940,ko00941,ko00945,ko01100,ko01110	pmb3074	5-O-p-Coumaroylquinic acid*	Phenolic acids	C12208	ko00940,ko00941,ko00945,ko01110	0.837934	0.000666273	gene-meta
Solyc07g047740.3	K00430	ko00940,ko01100,ko01110	pmb3074	5-O-p-Coumaroylquinic acid*	Phenolic acids	C12208	ko00940,ko00941,ko00945,ko01110	0.90926	4.15348e-05	gene-meta
Solyc07g052510.4	K00430	ko00940,ko01100,ko01110	pmb3074	5-O-p-Coumaroylquinic acid*	Phenolic acids	C12208	ko00940,ko00941,ko00945,ko01110	0.889645	0.000106808	gene-meta
Solyc07g052530.3	K00430	ko00940,ko01100,ko01110	pmb3074	5-O-p-Coumaroylquinic acid*	Phenolic acids	C12208	ko00940,ko00941,ko00945,ko01110	0.86261	0.000304714	gene-meta
Solyc08g005120.3	K09753	ko00940,ko01100,ko01110	pmb3074	5-O-p-Coumaroylquinic acid*	Phenolic acids	C12208	ko00940,ko00941,ko00945,ko01110	-0.895636	8.1643e-05	gene-meta
Solyc08g013930.4	K00430	ko00940,ko01100,ko01110	pmb3074	5-O-p-Coumaroylquinic acid*	Phenolic acids	C12208	ko00940,ko00941,ko00945,ko01110	0.937488	6.76489e-06	gene-meta
Solyc08g014490.1	K13065	ko00940,ko00941,ko00945,ko01100,ko01110	pmb3074	5-O-p-Coumaroylquinic acid*	Phenolic acids	C12208	ko00940,ko00941,ko00945,ko01110	0.864144	0.000288863	gene-meta
Solyc08g075830.4	K00430	ko00940,ko01100,ko01110	pmb3074	5-O-p-Coumaroylquinic acid*	Phenolic acids	C12208	ko00940,ko00941,ko00945,ko01110	0.925663	1.57649e-05	gene-meta
Solyc08g076300.3	K01904	ko00130,ko00940,ko01100,ko01110	pmb3074	5-O-p-Coumaroylquinic acid*	Phenolic acids	C12208	ko00940,ko00941,ko00945,ko01110	0.916014	2.8543e-05	gene-meta
Solyc08g077080.1	K23260	ko00940,ko01110	pmb3074	5-O-p-Coumaroylquinic acid*	Phenolic acids	C12208	ko00940,ko00941,ko00945,ko01110	-0.941737	4.79262e-06	gene-meta
Solyc09g010000.4	K06892	ko00940,ko01110	pmb3074	5-O-p-Coumaroylquinic acid*	Phenolic acids	C12208	ko00940,ko00941,ko00945,ko01110	-0.896913	7.69401e-05	gene-meta
Solyc09g072660.4	K22395	ko00940,ko01100,ko01110	pmb3074	5-O-p-Coumaroylquinic acid*	Phenolic acids	C12208	ko00940,ko00941,ko00945,ko01110	0.925966	1.54545e-05	gene-meta
Solyc09g072700.4	K00430	ko00940,ko01100,ko01110	pmb3074	5-O-p-Coumaroylquinic acid*	Phenolic acids	C12208	ko00940,ko00941,ko00945,ko01110	0.929172	1.24537e-05	gene-meta
Solyc09g075140.3	K18368	ko00940,ko01100,ko01110	pmb3074	5-O-p-Coumaroylquinic acid*	Phenolic acids	C12208	ko00940,ko00941,ko00945,ko01110	-0.917368	2.63775e-05	gene-meta
Solyc09g089690.3	K06892	ko00940,ko01110	pmb3074	5-O-p-Coumaroylquinic acid*	Phenolic acids	C12208	ko00940,ko00941,ko00945,ko01110	0.949319	2.41785e-06	gene-meta
Solyc09g089810.1	K06892	ko00940,ko01110	pmb3074	5-O-p-Coumaroylquinic acid*	Phenolic acids	C12208	ko00940,ko00941,ko00945,ko01110	-0.856471	0.000375087	gene-meta
Solyc10g011925.1	K10775	ko00360,ko00940,ko01100,ko01110	pmb3074	5-O-p-Coumaroylquinic acid*	Phenolic acids	C12208	ko00940,ko00941,ko00945,ko01110	-0.874838	0.000195345	gene-meta
Solyc10g011930.1	K10775	ko00360,ko00940,ko01100,ko01110	pmb3074	5-O-p-Coumaroylquinic acid*	Phenolic acids	C12208	ko00940,ko00941,ko00945,ko01110	-0.820244	0.00108373	gene-meta
Solyc10g032565.1	K06892	ko00940,ko01110	pmb3074	5-O-p-Coumaroylquinic acid*	Phenolic acids	C12208	ko00940,ko00941,ko00945,ko01110	0.875946	0.00018721	gene-meta
Solyc10g044447.1	K06892	ko00940,ko01110	pmb3074	5-O-p-Coumaroylquinic acid*	Phenolic acids	C12208	ko00940,ko00941,ko00945,ko01110	0.86211	0.00031003	gene-meta
Solyc10g076190.2	K00430	ko00940,ko01100,ko01110	pmb3074	5-O-p-Coumaroylquinic acid*	Phenolic acids	C12208	ko00940,ko00941,ko00945,ko01110	0.919582	2.31151e-05	gene-meta
Solyc10g076210.2	K00430	ko00940,ko01100,ko01110	pmb3074	5-O-p-Coumaroylquinic acid*	Phenolic acids	C12208	ko00940,ko00941,ko00945,ko01110	0.851519	0.000440544	gene-meta
Solyc10g076220.3	K00430	ko00940,ko01100,ko01110	pmb3074	5-O-p-Coumaroylquinic acid*	Phenolic acids	C12208	ko00940,ko00941,ko00945,ko01110	0.881898	0.000147937	gene-meta
Solyc10g078220.2	K09754	ko00940,ko00941,ko00945,ko01100,ko01110	pmb3074	5-O-p-Coumaroylquinic acid*	Phenolic acids	C12208	ko00940,ko00941,ko00945,ko01110	-0.962648	5.37727e-07	gene-meta
Solyc10g078230.3	K09754	ko00940,ko00941,ko00945,ko01100,ko01110	pmb3074	5-O-p-Coumaroylquinic acid*	Phenolic acids	C12208	ko00940,ko00941,ko00945,ko01110	-0.924354	1.71638e-05	gene-meta
Solyc10g078240.2	K09754	ko00940,ko00941,ko00945,ko01100,ko01110	pmb3074	5-O-p-Coumaroylquinic acid*	Phenolic acids	C12208	ko00940,ko00941,ko00945,ko01110	0.885109	0.000129615	gene-meta
Solyc10g085830.2	K13066	ko00380,ko00940,ko01100,ko01110	pmb3074	5-O-p-Coumaroylquinic acid*	Phenolic acids	C12208	ko00940,ko00941,ko00945,ko01110	0.8908	0.000101538	gene-meta
Solyc11g007210.3	K00430	ko00940,ko01100,ko01110	pmb3074	5-O-p-Coumaroylquinic acid*	Phenolic acids	C12208	ko00940,ko00941,ko00945,ko01110	0.895754	8.11995e-05	gene-meta
Solyc11g018774.1	K00430	ko00940,ko01100,ko01110	pmb3074	5-O-p-Coumaroylquinic acid*	Phenolic acids	C12208	ko00940,ko00941,ko00945,ko01110	-0.88216	0.000146371	gene-meta
Solyc11g018800.3	K00430	ko00940,ko01100,ko01110	pmb3074	5-O-p-Coumaroylquinic acid*	Phenolic acids	C12208	ko00940,ko00941,ko00945,ko01110	-0.94424	3.86427e-06	gene-meta
Solyc11g018805.1	K00430	ko00940,ko01100,ko01110	pmb3074	5-O-p-Coumaroylquinic acid*	Phenolic acids	C12208	ko00940,ko00941,ko00945,ko01110	-0.870426	0.000230503	gene-meta
Solyc11g069680.1	K13065	ko00940,ko00941,ko00945,ko01100,ko01110	pmb3074	5-O-p-Coumaroylquinic acid*	Phenolic acids	C12208	ko00940,ko00941,ko00945,ko01110	-0.941776	4.77695e-06	gene-meta
Solyc11g071640.3	K05349	ko00460,ko00500,ko00940,ko01100,ko01110	pmb3074	5-O-p-Coumaroylquinic acid*	Phenolic acids	C12208	ko00940,ko00941,ko00945,ko01110	0.95894	8.57837e-07	gene-meta
Solyc11g072110.2	K06892	ko00940,ko01110	pmb3074	5-O-p-Coumaroylquinic acid*	Phenolic acids	C12208	ko00940,ko00941,ko00945,ko01110	0.895539	8.20098e-05	gene-meta
Solyc11g072920.2	K00430	ko00940,ko01100,ko01110	pmb3074	5-O-p-Coumaroylquinic acid*	Phenolic acids	C12208	ko00940,ko00941,ko00945,ko01110	0.855367	0.000388978	gene-meta
Solyc12g005430.1	K13065	ko00940,ko00941,ko00945,ko01100,ko01110	pmb3074	5-O-p-Coumaroylquinic acid*	Phenolic acids	C12208	ko00940,ko00941,ko00945,ko01110	0.883521	0.000138437	gene-meta
Solyc12g005783.1	K00430	ko00940,ko01100,ko01110	pmb3074	5-O-p-Coumaroylquinic acid*	Phenolic acids	C12208	ko00940,ko00941,ko00945,ko01110	0.84581	0.000526667	gene-meta
Solyc12g005787.1	K00430	ko00940,ko01100,ko01110	pmb3074	5-O-p-Coumaroylquinic acid*	Phenolic acids	C12208	ko00940,ko00941,ko00945,ko01110	0.896294	7.91945e-05	gene-meta
Solyc12g005790.2	K00430	ko00940,ko01100,ko01110	pmb3074	5-O-p-Coumaroylquinic acid*	Phenolic acids	C12208	ko00940,ko00941,ko00945,ko01110	0.944927	3.63627e-06	gene-meta
Solyc12g007030.3	K12355	ko00940	pmb3074	5-O-p-Coumaroylquinic acid*	Phenolic acids	C12208	ko00940,ko00941,ko00945,ko01110	-0.94185	4.74699e-06	gene-meta
Solyc12g040640.2	K05350	ko00460,ko00500,ko00940,ko01100,ko01110	pmb3074	5-O-p-Coumaroylquinic acid*	Phenolic acids	C12208	ko00940,ko00941,ko00945,ko01110	0.945287	3.52112e-06	gene-meta
Solyc12g042460.2	K01904	ko00130,ko00940,ko01100,ko01110	pmb3074	5-O-p-Coumaroylquinic acid*	Phenolic acids	C12208	ko00940,ko00941,ko00945,ko01110	-0.93256	9.80368e-06	gene-meta
Solyc12g089360.1	K00430	ko00940,ko01100,ko01110	pmb3074	5-O-p-Coumaroylquinic acid*	Phenolic acids	C12208	ko00940,ko00941,ko00945,ko01110	0.867787	0.000253769	gene-meta
Solyc12g089370.2	K00430	ko00940,ko01100,ko01110	pmb3074	5-O-p-Coumaroylquinic acid*	Phenolic acids	C12208	ko00940,ko00941,ko00945,ko01110	0.842701	0.000578748	gene-meta
novel.4625	K13065	ko00940,ko00941,ko00945,ko01100,ko01110	pmb3074	5-O-p-Coumaroylquinic acid*	Phenolic acids	C12208	ko00940,ko00941,ko00945,ko01110	0.883364	0.000139334	gene-meta

## Sheet: 1 h vs. 24 h
Supplementary Table 2 The correlations between metabolites and genes in the phenylpropanoid biosynthesis pathway with |r| > 0.8 and P < 0.05 (The comparison group of 1 h vs. 24 h).
Gene	KO	KEGG_map_gene	Meta	Compounds	Class I	CID	KEGG_map_meta	Coefficient	p-value	Relation Type
Solyc01g006640.1	K01904	ko00130,ko00940,ko01100,ko01110	mws0017	Spermidine	Alkaloids	C00315	ko00330,ko00410,ko00480,ko00940,ko01100,ko02010	0.823925	0.000983655	gene-meta
Solyc01g008300.2	K13065	ko00940,ko00941,ko00945,ko01100,ko01110	mws0017	Spermidine	Alkaloids	C00315	ko00330,ko00410,ko00480,ko00940,ko01100,ko02010	0.902129	5.98852e-05	gene-meta
Solyc01g008550.4	K09753	ko00940,ko01100,ko01110	mws0017	Spermidine	Alkaloids	C00315	ko00330,ko00410,ko00480,ko00940,ko01100,ko02010	0.89123	9.96303e-05	gene-meta
Solyc01g009370.2	K09754	ko00940,ko00941,ko00945,ko01100,ko01110	mws0017	Spermidine	Alkaloids	C00315	ko00330,ko00410,ko00480,ko00940,ko01100,ko02010	0.916129	2.83539e-05	gene-meta
Solyc01g009410.3	K00430	ko00940,ko01100,ko01110	mws0017	Spermidine	Alkaloids	C00315	ko00330,ko00410,ko00480,ko00940,ko01100,ko02010	-0.819309	0.00111035	gene-meta
Solyc01g015080.3	K00430	ko00940,ko01100,ko01110	mws0017	Spermidine	Alkaloids	C00315	ko00330,ko00410,ko00480,ko00940,ko01100,ko02010	-0.821715	0.00104283	gene-meta
Solyc01g067860.3	K00430	ko00940,ko01100,ko01110	mws0017	Spermidine	Alkaloids	C00315	ko00330,ko00410,ko00480,ko00940,ko01100,ko02010	-0.964484	4.19259e-07	gene-meta
Solyc01g068080.4	K09753	ko00940,ko01100,ko01110	mws0017	Spermidine	Alkaloids	C00315	ko00330,ko00410,ko00480,ko00940,ko01100,ko02010	-0.872319	0.000214854	gene-meta
Solyc01g074030.3	K01188	ko00460,ko00500,ko00940,ko01100,ko01110	mws0017	Spermidine	Alkaloids	C00315	ko00330,ko00410,ko00480,ko00940,ko01100,ko02010	-0.96669	3.05402e-07	gene-meta
Solyc01g097000.3	K05349	ko00460,ko00500,ko00940,ko01100,ko01110	mws0017	Spermidine	Alkaloids	C00315	ko00330,ko00410,ko00480,ko00940,ko01100,ko02010	-0.875478	0.000190615	gene-meta
Solyc01g101050.3	K00430	ko00940,ko01100,ko01110	mws0017	Spermidine	Alkaloids	C00315	ko00330,ko00410,ko00480,ko00940,ko01100,ko02010	-0.92134	2.07597e-05	gene-meta
Solyc01g107820.2	K23260	ko00940,ko01110	mws0017	Spermidine	Alkaloids	C00315	ko00330,ko00410,ko00480,ko00940,ko01100,ko02010	0.96111	6.56238e-07	gene-meta
Solyc01g107825.1	K23260	ko00940,ko01110	mws0017	Spermidine	Alkaloids	C00315	ko00330,ko00410,ko00480,ko00940,ko01100,ko02010	0.890473	0.00010301	gene-meta
Solyc02g022850.1	K22395	ko00940,ko01100,ko01110	mws0017	Spermidine	Alkaloids	C00315	ko00330,ko00410,ko00480,ko00940,ko01100,ko02010	-0.863554	0.00029488	gene-meta
Solyc02g063160.4	K18368	ko00940,ko01100,ko01110	mws0017	Spermidine	Alkaloids	C00315	ko00330,ko00410,ko00480,ko00940,ko01100,ko02010	0.957907	9.6961e-07	gene-meta
Solyc02g069690.1	K22395	ko00940,ko01100,ko01110	mws0017	Spermidine	Alkaloids	C00315	ko00330,ko00410,ko00480,ko00940,ko01100,ko02010	-0.883097	0.000140875	gene-meta
Solyc02g070090.1	K22395	ko00940,ko01100,ko01110	mws0017	Spermidine	Alkaloids	C00315	ko00330,ko00410,ko00480,ko00940,ko01100,ko02010	0.971761	1.34886e-07	gene-meta
Solyc02g070110.1	K22395	ko00940,ko01100,ko01110	mws0017	Spermidine	Alkaloids	C00315	ko00330,ko00410,ko00480,ko00940,ko01100,ko02010	0.982174	1.37593e-08	gene-meta
Solyc02g070120.1	K22395	ko00940,ko01100,ko01110	mws0017	Spermidine	Alkaloids	C00315	ko00330,ko00410,ko00480,ko00940,ko01100,ko02010	0.860708	0.000325317	gene-meta
Solyc02g070130.1	K22395	ko00940,ko01100,ko01110	mws0017	Spermidine	Alkaloids	C00315	ko00330,ko00410,ko00480,ko00940,ko01100,ko02010	0.895234	8.31692e-05	gene-meta
Solyc02g077300.2	K00430	ko00940,ko01100,ko01110	mws0017	Spermidine	Alkaloids	C00315	ko00330,ko00410,ko00480,ko00940,ko01100,ko02010	0.909427	4.11663e-05	gene-meta
Solyc02g078510.4	K13065	ko00940,ko00941,ko00945,ko01100,ko01110	mws0017	Spermidine	Alkaloids	C00315	ko00330,ko00410,ko00480,ko00940,ko01100,ko02010	0.950769	2.09638e-06	gene-meta
Solyc02g079460.1	K22395	ko00940,ko01100,ko01110	mws0017	Spermidine	Alkaloids	C00315	ko00330,ko00410,ko00480,ko00940,ko01100,ko02010	0.84726	0.000503646	gene-meta
Solyc02g079480.1	K22395	ko00940,ko01100,ko01110	mws0017	Spermidine	Alkaloids	C00315	ko00330,ko00410,ko00480,ko00940,ko01100,ko02010	-0.821423	0.00105085	gene-meta
Solyc02g080530.3	K00430	ko00940,ko01100,ko01110	mws0017	Spermidine	Alkaloids	C00315	ko00330,ko00410,ko00480,ko00940,ko01100,ko02010	-0.936832	7.11953e-06	gene-meta
Solyc02g083480.3	K00430	ko00940,ko01100,ko01110	mws0017	Spermidine	Alkaloids	C00315	ko00330,ko00410,ko00480,ko00940,ko01100,ko02010	-0.814932	0.00124175	gene-meta
Solyc02g083490.3	K00430	ko00940,ko01100,ko01110	mws0017	Spermidine	Alkaloids	C00315	ko00330,ko00410,ko00480,ko00940,ko01100,ko02010	-0.951262	1.99509e-06	gene-meta
Solyc02g084780.4	K00430	ko00940,ko01100,ko01110	mws0017	Spermidine	Alkaloids	C00315	ko00330,ko00410,ko00480,ko00940,ko01100,ko02010	-0.814259	0.00126294	gene-meta
Solyc02g087190.1	K00430	ko00940,ko01100,ko01110	mws0017	Spermidine	Alkaloids	C00315	ko00330,ko00410,ko00480,ko00940,ko01100,ko02010	-0.935881	7.65952e-06	gene-meta
Solyc02g088710.3	K01904	ko00130,ko00940,ko01100,ko01110	mws0017	Spermidine	Alkaloids	C00315	ko00330,ko00410,ko00480,ko00940,ko01100,ko02010	0.845613	0.000529851	gene-meta
Solyc02g090450.3	K00430	ko00940,ko01100,ko01110	mws0017	Spermidine	Alkaloids	C00315	ko00330,ko00410,ko00480,ko00940,ko01100,ko02010	-0.839659	0.000633496	gene-meta
Solyc02g093230.4	K00588	ko00940,ko00941,ko00945,ko01100,ko01110	mws0017	Spermidine	Alkaloids	C00315	ko00330,ko00410,ko00480,ko00940,ko01100,ko02010	-0.953874	1.52152e-06	gene-meta
Solyc02g093270.4	K00588	ko00940,ko00941,ko00945,ko01100,ko01110	mws0017	Spermidine	Alkaloids	C00315	ko00330,ko00410,ko00480,ko00940,ko01100,ko02010	0.849655	0.000467351	gene-meta
Solyc03g006700.3	K00430	ko00940,ko01100,ko01110	mws0017	Spermidine	Alkaloids	C00315	ko00330,ko00410,ko00480,ko00940,ko01100,ko02010	0.86182	0.000313148	gene-meta
Solyc03g031730.3	K05350	ko00460,ko00500,ko00940,ko01100,ko01110	mws0017	Spermidine	Alkaloids	C00315	ko00330,ko00410,ko00480,ko00940,ko01100,ko02010	-0.807531	0.00149076	gene-meta
Solyc03g044100.4	K00430	ko00940,ko01100,ko01110	mws0017	Spermidine	Alkaloids	C00315	ko00330,ko00410,ko00480,ko00940,ko01100,ko02010	-0.953201	1.63403e-06	gene-meta
Solyc03g080150.3	K00430	ko00940,ko01100,ko01110	mws0017	Spermidine	Alkaloids	C00315	ko00330,ko00410,ko00480,ko00940,ko01100,ko02010	-0.959736	7.78853e-07	gene-meta
Solyc03g111170.3	K01904	ko00130,ko00940,ko01100,ko01110	mws0017	Spermidine	Alkaloids	C00315	ko00330,ko00410,ko00480,ko00940,ko01100,ko02010	0.935297	8.00674e-06	gene-meta
Solyc03g114175.1	K23260	ko00940,ko01110	mws0017	Spermidine	Alkaloids	C00315	ko00330,ko00410,ko00480,ko00940,ko01100,ko02010	-0.881068	0.000152986	gene-meta
Solyc03g114710.4	K23260	ko00940,ko01110	mws0017	Spermidine	Alkaloids	C00315	ko00330,ko00410,ko00480,ko00940,ko01100,ko02010	0.875345	0.00019159	gene-meta
Solyc03g117870.3	K01904	ko00130,ko00940,ko01100,ko01110	mws0017	Spermidine	Alkaloids	C00315	ko00330,ko00410,ko00480,ko00940,ko01100,ko02010	0.8735	0.000205525	gene-meta
Solyc04g015560.4	K05349	ko00460,ko00500,ko00940,ko01100,ko01110	mws0017	Spermidine	Alkaloids	C00315	ko00330,ko00410,ko00480,ko00940,ko01100,ko02010	-0.883254	0.00013997	gene-meta
Solyc04g081860.3	K00430	ko00940,ko01100,ko01110	mws0017	Spermidine	Alkaloids	C00315	ko00330,ko00410,ko00480,ko00940,ko01100,ko02010	-0.956741	1.10927e-06	gene-meta
Solyc05g014330.1	K13065	ko00940,ko00941,ko00945,ko01100,ko01110	mws0017	Spermidine	Alkaloids	C00315	ko00330,ko00410,ko00480,ko00940,ko01100,ko02010	0.866621	0.000264616	gene-meta
Solyc05g039950.2	K13065	ko00940,ko00941,ko00945,ko01100,ko01110	mws0017	Spermidine	Alkaloids	C00315	ko00330,ko00410,ko00480,ko00940,ko01100,ko02010	0.934714	8.36537e-06	gene-meta
Solyc05g046010.4	K00430	ko00940,ko01100,ko01110	mws0017	Spermidine	Alkaloids	C00315	ko00330,ko00410,ko00480,ko00940,ko01100,ko02010	-0.894736	8.50915e-05	gene-meta
Solyc05g046020.3	K00430	ko00940,ko01100,ko01110	mws0017	Spermidine	Alkaloids	C00315	ko00330,ko00410,ko00480,ko00940,ko01100,ko02010	-0.968376	2.36218e-07	gene-meta
Solyc05g046030.4	K00430	ko00940,ko01100,ko01110	mws0017	Spermidine	Alkaloids	C00315	ko00330,ko00410,ko00480,ko00940,ko01100,ko02010	-0.954586	1.40942e-06	gene-meta
Solyc05g047530.3	K00487	ko00130,ko00940,ko00941,ko00945,ko01100,ko01110	mws0017	Spermidine	Alkaloids	C00315	ko00330,ko00410,ko00480,ko00940,ko01100,ko02010	0.918989	2.39559e-05	gene-meta
Solyc05g050880.2	K00430	ko00940,ko01100,ko01110	mws0017	Spermidine	Alkaloids	C00315	ko00330,ko00410,ko00480,ko00940,ko01100,ko02010	-0.857114	0.000367166	gene-meta
Solyc05g052280.3	K00430	ko00940,ko01100,ko01110	mws0017	Spermidine	Alkaloids	C00315	ko00330,ko00410,ko00480,ko00940,ko01100,ko02010	0.872031	0.000217179	gene-meta
Solyc06g065060.1	K22395	ko00940,ko01100,ko01110	mws0017	Spermidine	Alkaloids	C00315	ko00330,ko00410,ko00480,ko00940,ko01100,ko02010	0.9579	9.70371e-07	gene-meta
Solyc06g068440.4	K09753	ko00940,ko01100,ko01110	mws0017	Spermidine	Alkaloids	C00315	ko00330,ko00410,ko00480,ko00940,ko01100,ko02010	-0.936395	7.36385e-06	gene-meta
Solyc06g073740.3	K05349	ko00460,ko00500,ko00940,ko01100,ko01110	mws0017	Spermidine	Alkaloids	C00315	ko00330,ko00410,ko00480,ko00940,ko01100,ko02010	0.911415	3.69689e-05	gene-meta
Solyc06g073760.3	K05349	ko00460,ko00500,ko00940,ko01100,ko01110	mws0017	Spermidine	Alkaloids	C00315	ko00330,ko00410,ko00480,ko00940,ko01100,ko02010	0.895489	8.21983e-05	gene-meta
Solyc06g076630.3	K00430	ko00940,ko01100,ko01110	mws0017	Spermidine	Alkaloids	C00315	ko00330,ko00410,ko00480,ko00940,ko01100,ko02010	-0.86275	0.000303245	gene-meta
Solyc06g082420.4	K00430	ko00940,ko01100,ko01110	mws0017	Spermidine	Alkaloids	C00315	ko00330,ko00410,ko00480,ko00940,ko01100,ko02010	0.972114	1.26737e-07	gene-meta
Solyc07g006670.1	K13065	ko00940,ko00941,ko00945,ko01100,ko01110	mws0017	Spermidine	Alkaloids	C00315	ko00330,ko00410,ko00480,ko00940,ko01100,ko02010	0.85522	0.000390851	gene-meta
Solyc07g006680.1	K13065	ko00940,ko00941,ko00945,ko01100,ko01110	mws0017	Spermidine	Alkaloids	C00315	ko00330,ko00410,ko00480,ko00940,ko01100,ko02010	-0.93656	7.27104e-06	gene-meta
Solyc07g008360.2	K01904	ko00130,ko00940,ko01100,ko01110	mws0017	Spermidine	Alkaloids	C00315	ko00330,ko00410,ko00480,ko00940,ko01100,ko02010	0.838245	0.000660265	gene-meta
Solyc07g008380.2	K13065	ko00940,ko00941,ko00945,ko01100,ko01110	mws0017	Spermidine	Alkaloids	C00315	ko00330,ko00410,ko00480,ko00940,ko01100,ko02010	-0.848806	0.000479979	gene-meta
Solyc07g014580.3	K13065	ko00940,ko00941,ko00945,ko01100,ko01110	mws0017	Spermidine	Alkaloids	C00315	ko00330,ko00410,ko00480,ko00940,ko01100,ko02010	-0.898691	7.07473e-05	gene-meta
Solyc07g017880.4	K00430	ko00940,ko01100,ko01110	mws0017	Spermidine	Alkaloids	C00315	ko00330,ko00410,ko00480,ko00940,ko01100,ko02010	-0.888725	0.000111159	gene-meta
Solyc07g043490.1	K23260	ko00940,ko01110	mws0017	Spermidine	Alkaloids	C00315	ko00330,ko00410,ko00480,ko00940,ko01100,ko02010	-0.940793	5.18517e-06	gene-meta
Solyc07g043700.3	K13065	ko00940,ko00941,ko00945,ko01100,ko01110	mws0017	Spermidine	Alkaloids	C00315	ko00330,ko00410,ko00480,ko00940,ko01100,ko02010	-0.891464	9.86052e-05	gene-meta
Solyc07g043710.4	K13065	ko00940,ko00941,ko00945,ko01100,ko01110	mws0017	Spermidine	Alkaloids	C00315	ko00330,ko00410,ko00480,ko00940,ko01100,ko02010	-0.951531	1.94156e-06	gene-meta
Solyc07g047740.3	K00430	ko00940,ko01100,ko01110	mws0017	Spermidine	Alkaloids	C00315	ko00330,ko00410,ko00480,ko00940,ko01100,ko02010	-0.954444	1.43118e-06	gene-meta
Solyc07g052510.4	K00430	ko00940,ko01100,ko01110	mws0017	Spermidine	Alkaloids	C00315	ko00330,ko00410,ko00480,ko00940,ko01100,ko02010	-0.973882	9.16044e-08	gene-meta
Solyc07g052530.3	K00430	ko00940,ko01100,ko01110	mws0017	Spermidine	Alkaloids	C00315	ko00330,ko00410,ko00480,ko00940,ko01100,ko02010	-0.936474	7.31925e-06	gene-meta
Solyc07g052540.3	K00430	ko00940,ko01100,ko01110	mws0017	Spermidine	Alkaloids	C00315	ko00330,ko00410,ko00480,ko00940,ko01100,ko02010	-0.942812	4.37443e-06	gene-meta
Solyc08g005120.3	K09753	ko00940,ko01100,ko01110	mws0017	Spermidine	Alkaloids	C00315	ko00330,ko00410,ko00480,ko00940,ko01100,ko02010	0.828396	0.000871889	gene-meta
Solyc08g006830.3	K00588	ko00940,ko00941,ko00945,ko01100,ko01110	mws0017	Spermidine	Alkaloids	C00315	ko00330,ko00410,ko00480,ko00940,ko01100,ko02010	-0.922315	1.95369e-05	gene-meta
Solyc08g013930.4	K00430	ko00940,ko01100,ko01110	mws0017	Spermidine	Alkaloids	C00315	ko00330,ko00410,ko00480,ko00940,ko01100,ko02010	-0.966097	3.33251e-07	gene-meta
Solyc08g014490.1	K13065	ko00940,ko00941,ko00945,ko01100,ko01110	mws0017	Spermidine	Alkaloids	C00315	ko00330,ko00410,ko00480,ko00940,ko01100,ko02010	-0.865361	0.000276739	gene-meta
Solyc08g075830.4	K00430	ko00940,ko01100,ko01110	mws0017	Spermidine	Alkaloids	C00315	ko00330,ko00410,ko00480,ko00940,ko01100,ko02010	-0.941549	4.86864e-06	gene-meta
Solyc08g077080.1	K23260	ko00940,ko01110	mws0017	Spermidine	Alkaloids	C00315	ko00330,ko00410,ko00480,ko00940,ko01100,ko02010	0.913069	3.37388e-05	gene-meta
Solyc09g010000.4	K06892	ko00940,ko01110	mws0017	Spermidine	Alkaloids	C00315	ko00330,ko00410,ko00480,ko00940,ko01100,ko02010	0.876776	0.000181297	gene-meta
Solyc09g072660.4	K22395	ko00940,ko01100,ko01110	mws0017	Spermidine	Alkaloids	C00315	ko00330,ko00410,ko00480,ko00940,ko01100,ko02010	-0.844221	0.000552815	gene-meta
Solyc09g072700.4	K00430	ko00940,ko01100,ko01110	mws0017	Spermidine	Alkaloids	C00315	ko00330,ko00410,ko00480,ko00940,ko01100,ko02010	-0.98975	8.75686e-10	gene-meta
Solyc09g075140.3	K18368	ko00940,ko01100,ko01110	mws0017	Spermidine	Alkaloids	C00315	ko00330,ko00410,ko00480,ko00940,ko01100,ko02010	0.940721	5.2164e-06	gene-meta
Solyc09g089690.3	K06892	ko00940,ko01110	mws0017	Spermidine	Alkaloids	C00315	ko00330,ko00410,ko00480,ko00940,ko01100,ko02010	-0.917731	2.58179e-05	gene-meta
Solyc09g089810.1	K06892	ko00940,ko01110	mws0017	Spermidine	Alkaloids	C00315	ko00330,ko00410,ko00480,ko00940,ko01100,ko02010	0.92333	1.8326e-05	gene-meta
Solyc10g011925.1	K10775	ko00360,ko00940,ko01100,ko01110	mws0017	Spermidine	Alkaloids	C00315	ko00330,ko00410,ko00480,ko00940,ko01100,ko02010	0.931631	1.04814e-05	gene-meta
Solyc10g011930.1	K10775	ko00360,ko00940,ko01100,ko01110	mws0017	Spermidine	Alkaloids	C00315	ko00330,ko00410,ko00480,ko00940,ko01100,ko02010	0.847196	0.000504657	gene-meta
Solyc10g032565.1	K06892	ko00940,ko01110	mws0017	Spermidine	Alkaloids	C00315	ko00330,ko00410,ko00480,ko00940,ko01100,ko02010	-0.966584	3.10247e-07	gene-meta
Solyc10g076190.2	K00430	ko00940,ko01100,ko01110	mws0017	Spermidine	Alkaloids	C00315	ko00330,ko00410,ko00480,ko00940,ko01100,ko02010	-0.904215	5.39647e-05	gene-meta
Solyc10g076210.2	K00430	ko00940,ko01100,ko01110	mws0017	Spermidine	Alkaloids	C00315	ko00330,ko00410,ko00480,ko00940,ko01100,ko02010	-0.949794	2.30855e-06	gene-meta
Solyc10g076220.3	K00430	ko00940,ko01100,ko01110	mws0017	Spermidine	Alkaloids	C00315	ko00330,ko00410,ko00480,ko00940,ko01100,ko02010	-0.973026	1.0749e-07	gene-meta
Solyc10g078220.2	K09754	ko00940,ko00941,ko00945,ko01100,ko01110	mws0017	Spermidine	Alkaloids	C00315	ko00330,ko00410,ko00480,ko00940,ko01100,ko02010	0.901666	6.12673e-05	gene-meta
Solyc10g078240.2	K09754	ko00940,ko00941,ko00945,ko01100,ko01110	mws0017	Spermidine	Alkaloids	C00315	ko00330,ko00410,ko00480,ko00940,ko01100,ko02010	-0.966255	3.25606e-07	gene-meta
Solyc10g085830.2	K13066	ko00380,ko00940,ko01100,ko01110	mws0017	Spermidine	Alkaloids	C00315	ko00330,ko00410,ko00480,ko00940,ko01100,ko02010	-0.98106	1.85925e-08	gene-meta
Solyc11g008720.3	K01188	ko00460,ko00500,ko00940,ko01100,ko01110	mws0017	Spermidine	Alkaloids	C00315	ko00330,ko00410,ko00480,ko00940,ko01100,ko02010	0.863338	0.000297106	gene-meta
Solyc11g018774.1	K00430	ko00940,ko01100,ko01110	mws0017	Spermidine	Alkaloids	C00315	ko00330,ko00410,ko00480,ko00940,ko01100,ko02010	0.846771	0.000511315	gene-meta
Solyc11g018800.3	K00430	ko00940,ko01100,ko01110	mws0017	Spermidine	Alkaloids	C00315	ko00330,ko00410,ko00480,ko00940,ko01100,ko02010	0.961499	6.24527e-07	gene-meta
Solyc11g018805.1	K00430	ko00940,ko01100,ko01110	mws0017	Spermidine	Alkaloids	C00315	ko00330,ko00410,ko00480,ko00940,ko01100,ko02010	0.897119	7.62036e-05	gene-meta
Solyc11g067290.1	K13065	ko00940,ko00941,ko00945,ko01100,ko01110	mws0017	Spermidine	Alkaloids	C00315	ko00330,ko00410,ko00480,ko00940,ko01100,ko02010	-0.839809	0.000630705	gene-meta
Solyc11g069680.1	K13065	ko00940,ko00941,ko00945,ko01100,ko01110	mws0017	Spermidine	Alkaloids	C00315	ko00330,ko00410,ko00480,ko00940,ko01100,ko02010	0.966191	3.28668e-07	gene-meta
Solyc11g071640.3	K05349	ko00460,ko00500,ko00940,ko01100,ko01110	mws0017	Spermidine	Alkaloids	C00315	ko00330,ko00410,ko00480,ko00940,ko01100,ko02010	-0.956292	1.16724e-06	gene-meta
Solyc11g072110.2	K06892	ko00940,ko01110	mws0017	Spermidine	Alkaloids	C00315	ko00330,ko00410,ko00480,ko00940,ko01100,ko02010	-0.903242	5.66668e-05	gene-meta
Solyc11g072120.2	K06892	ko00940,ko01110	mws0017	Spermidine	Alkaloids	C00315	ko00330,ko00410,ko00480,ko00940,ko01100,ko02010	-0.933582	9.09898e-06	gene-meta
Solyc11g072920.2	K00430	ko00940,ko01100,ko01110	mws0017	Spermidine	Alkaloids	C00315	ko00330,ko00410,ko00480,ko00940,ko01100,ko02010	-0.921327	2.07763e-05	gene-meta
Solyc12g005430.1	K13065	ko00940,ko00941,ko00945,ko01100,ko01110	mws0017	Spermidine	Alkaloids	C00315	ko00330,ko00410,ko00480,ko00940,ko01100,ko02010	-0.893395	9.04422e-05	gene-meta
Solyc12g005790.2	K00430	ko00940,ko01100,ko01110	mws0017	Spermidine	Alkaloids	C00315	ko00330,ko00410,ko00480,ko00940,ko01100,ko02010	-0.838269	0.000659806	gene-meta
Solyc12g006380.2	K06892	ko00940,ko01110	mws0017	Spermidine	Alkaloids	C00315	ko00330,ko00410,ko00480,ko00940,ko01100,ko02010	0.94803	2.73548e-06	gene-meta
Solyc12g007030.3	K12355	ko00940	mws0017	Spermidine	Alkaloids	C00315	ko00330,ko00410,ko00480,ko00940,ko01100,ko02010	0.908599	4.30197e-05	gene-meta
Solyc12g017870.2	K00430	ko00940,ko01100,ko01110	mws0017	Spermidine	Alkaloids	C00315	ko00330,ko00410,ko00480,ko00940,ko01100,ko02010	-0.886289	0.000123348	gene-meta
Solyc12g040640.2	K05350	ko00460,ko00500,ko00940,ko01100,ko01110	mws0017	Spermidine	Alkaloids	C00315	ko00330,ko00410,ko00480,ko00940,ko01100,ko02010	-0.845265	0.000535527	gene-meta
Solyc12g042460.2	K01904	ko00130,ko00940,ko01100,ko01110	mws0017	Spermidine	Alkaloids	C00315	ko00330,ko00410,ko00480,ko00940,ko01100,ko02010	0.975985	6.04177e-08	gene-meta
Solyc12g055820.3	K00083	ko00940,ko01100,ko01110	mws0017	Spermidine	Alkaloids	C00315	ko00330,ko00410,ko00480,ko00940,ko01100,ko02010	-0.895435	8.24052e-05	gene-meta
Solyc12g089360.1	K00430	ko00940,ko01100,ko01110	mws0017	Spermidine	Alkaloids	C00315	ko00330,ko00410,ko00480,ko00940,ko01100,ko02010	-0.914924	3.03865e-05	gene-meta
Solyc12g089370.2	K00430	ko00940,ko01100,ko01110	mws0017	Spermidine	Alkaloids	C00315	ko00330,ko00410,ko00480,ko00940,ko01100,ko02010	-0.926588	1.48318e-05	gene-meta
Solyc12g096080.2	K23260	ko00940,ko01110	mws0017	Spermidine	Alkaloids	C00315	ko00330,ko00410,ko00480,ko00940,ko01100,ko02010	0.847892	0.000493869	gene-meta
novel.7342	K00430	ko00940,ko01100,ko01110	mws0017	Spermidine	Alkaloids	C00315	ko00330,ko00410,ko00480,ko00940,ko01100,ko02010	0.966643	3.0752e-07	gene-meta
Solyc01g006640.1	K01904	ko00130,ko00940,ko01100,ko01110	MWSCX015	Caffeic aldehyde	Phenolic acids	C10945	ko00940,ko01110	-0.873005	0.0002094	gene-meta
Solyc01g009370.2	K09754	ko00940,ko00941,ko00945,ko01100,ko01110	MWSCX015	Caffeic aldehyde	Phenolic acids	C10945	ko00940,ko01110	-0.898289	7.21118e-05	gene-meta
Solyc01g101050.3	K00430	ko00940,ko01100,ko01110	MWSCX015	Caffeic aldehyde	Phenolic acids	C10945	ko00940,ko01110	0.813555	0.00128546	gene-meta
Solyc02g070090.1	K22395	ko00940,ko01100,ko01110	MWSCX015	Caffeic aldehyde	Phenolic acids	C10945	ko00940,ko01110	-0.829047	0.000856473	gene-meta
Solyc02g070130.1	K22395	ko00940,ko01100,ko01110	MWSCX015	Caffeic aldehyde	Phenolic acids	C10945	ko00940,ko01110	-0.862154	0.000309565	gene-meta
Solyc02g077300.2	K00430	ko00940,ko01100,ko01110	MWSCX015	Caffeic aldehyde	Phenolic acids	C10945	ko00940,ko01110	-0.83444	0.000736662	gene-meta
Solyc02g080530.3	K00430	ko00940,ko01100,ko01110	MWSCX015	Caffeic aldehyde	Phenolic acids	C10945	ko00940,ko01110	0.837439	0.000675905	gene-meta
Solyc02g090450.3	K00430	ko00940,ko01100,ko01110	MWSCX015	Caffeic aldehyde	Phenolic acids	C10945	ko00940,ko01110	0.834428	0.000736914	gene-meta
Solyc03g031730.3	K05350	ko00460,ko00500,ko00940,ko01100,ko01110	MWSCX015	Caffeic aldehyde	Phenolic acids	C10945	ko00940,ko01110	0.826018	0.000930051	gene-meta
Solyc03g080150.3	K00430	ko00940,ko01100,ko01110	MWSCX015	Caffeic aldehyde	Phenolic acids	C10945	ko00940,ko01110	0.815873	0.00121253	gene-meta
Solyc03g111170.3	K01904	ko00130,ko00940,ko01100,ko01110	MWSCX015	Caffeic aldehyde	Phenolic acids	C10945	ko00940,ko01110	-0.818567	0.00113182	gene-meta
Solyc03g114175.1	K23260	ko00940,ko01110	MWSCX015	Caffeic aldehyde	Phenolic acids	C10945	ko00940,ko01110	0.905957	4.93828e-05	gene-meta
Solyc03g117600.3	K13065	ko00940,ko00941,ko00945,ko01100,ko01110	MWSCX015	Caffeic aldehyde	Phenolic acids	C10945	ko00940,ko01110	-0.816144	0.0012042	gene-meta
Solyc03g119080.4	K05350	ko00460,ko00500,ko00940,ko01100,ko01110	MWSCX015	Caffeic aldehyde	Phenolic acids	C10945	ko00940,ko01110	0.864189	0.000288405	gene-meta
Solyc04g015560.4	K05349	ko00460,ko00500,ko00940,ko01100,ko01110	MWSCX015	Caffeic aldehyde	Phenolic acids	C10945	ko00940,ko01110	0.82499	0.000956079	gene-meta
Solyc05g013350.4	K00430	ko00940,ko01100,ko01110	MWSCX015	Caffeic aldehyde	Phenolic acids	C10945	ko00940,ko01110	-0.815813	0.00121437	gene-meta
Solyc05g046010.4	K00430	ko00940,ko01100,ko01110	MWSCX015	Caffeic aldehyde	Phenolic acids	C10945	ko00940,ko01110	0.817995	0.00114861	gene-meta
Solyc07g006670.1	K13065	ko00940,ko00941,ko00945,ko01100,ko01110	MWSCX015	Caffeic aldehyde	Phenolic acids	C10945	ko00940,ko01110	-0.813781	0.00127818	gene-meta
Solyc07g014580.3	K13065	ko00940,ko00941,ko00945,ko01100,ko01110	MWSCX015	Caffeic aldehyde	Phenolic acids	C10945	ko00940,ko01110	0.817071	0.00117611	gene-meta
Solyc08g005120.3	K09753	ko00940,ko01100,ko01110	MWSCX015	Caffeic aldehyde	Phenolic acids	C10945	ko00940,ko01110	-0.839902	0.000628971	gene-meta
Solyc08g077080.1	K23260	ko00940,ko01110	MWSCX015	Caffeic aldehyde	Phenolic acids	C10945	ko00940,ko01110	-0.854666	0.000398003	gene-meta
Solyc09g089810.1	K06892	ko00940,ko01110	MWSCX015	Caffeic aldehyde	Phenolic acids	C10945	ko00940,ko01110	-0.81912	0.00111579	gene-meta
Solyc11g071640.3	K05349	ko00460,ko00500,ko00940,ko01100,ko01110	MWSCX015	Caffeic aldehyde	Phenolic acids	C10945	ko00940,ko01110	0.841017	0.000608584	gene-meta
Solyc12g005430.1	K13065	ko00940,ko00941,ko00945,ko01100,ko01110	MWSCX015	Caffeic aldehyde	Phenolic acids	C10945	ko00940,ko01110	0.823986	0.000982073	gene-meta
Solyc12g007030.3	K12355	ko00940	MWSCX015	Caffeic aldehyde	Phenolic acids	C10945	ko00940,ko01110	-0.834635	0.000732584	gene-meta
Solyc12g055820.3	K00083	ko00940,ko01100,ko01110	MWSCX015	Caffeic aldehyde	Phenolic acids	C10945	ko00940,ko01110	0.838722	0.000651143	gene-meta
Solyc01g006640.1	K01904	ko00130,ko00940,ko01100,ko01110	Lmmn001643	2-Hydroxycinnamic acid	Phenolic acids	C01772	ko00360,ko00940,ko01100,ko01110	-0.855603	0.000385973	gene-meta
Solyc01g009370.2	K09754	ko00940,ko00941,ko00945,ko01100,ko01110	Lmmn001643	2-Hydroxycinnamic acid	Phenolic acids	C01772	ko00360,ko00940,ko01100,ko01110	-0.886418	0.000122675	gene-meta
Solyc01g107780.4	K23260	ko00940,ko01110	Lmmn001643	2-Hydroxycinnamic acid	Phenolic acids	C01772	ko00360,ko00940,ko01100,ko01110	-0.843127	0.000571385	gene-meta
Solyc02g070090.1	K22395	ko00940,ko01100,ko01110	Lmmn001643	2-Hydroxycinnamic acid	Phenolic acids	C01772	ko00360,ko00940,ko01100,ko01110	-0.807217	0.00150213	gene-meta
Solyc02g070130.1	K22395	ko00940,ko01100,ko01110	Lmmn001643	2-Hydroxycinnamic acid	Phenolic acids	C01772	ko00360,ko00940,ko01100,ko01110	-0.857615	0.000361092	gene-meta
Solyc02g077300.2	K00430	ko00940,ko01100,ko01110	Lmmn001643	2-Hydroxycinnamic acid	Phenolic acids	C01772	ko00360,ko00940,ko01100,ko01110	-0.836118	0.000702181	gene-meta
Solyc02g080530.3	K00430	ko00940,ko01100,ko01110	Lmmn001643	2-Hydroxycinnamic acid	Phenolic acids	C01772	ko00360,ko00940,ko01100,ko01110	0.815704	0.00121773	gene-meta
Solyc02g086770.3	K09753	ko00940,ko01100,ko01110	Lmmn001643	2-Hydroxycinnamic acid	Phenolic acids	C01772	ko00360,ko00940,ko01100,ko01110	0.809496	0.00142121	gene-meta
Solyc02g090450.3	K00430	ko00940,ko01100,ko01110	Lmmn001643	2-Hydroxycinnamic acid	Phenolic acids	C01772	ko00360,ko00940,ko01100,ko01110	0.875459	0.00019075	gene-meta
Solyc03g111170.3	K01904	ko00130,ko00940,ko01100,ko01110	Lmmn001643	2-Hydroxycinnamic acid	Phenolic acids	C01772	ko00360,ko00940,ko01100,ko01110	-0.832647	0.000774961	gene-meta
Solyc03g114175.1	K23260	ko00940,ko01110	Lmmn001643	2-Hydroxycinnamic acid	Phenolic acids	C01772	ko00360,ko00940,ko01100,ko01110	0.885153	0.000129377	gene-meta
Solyc03g117600.3	K13065	ko00940,ko00941,ko00945,ko01100,ko01110	Lmmn001643	2-Hydroxycinnamic acid	Phenolic acids	C01772	ko00360,ko00940,ko01100,ko01110	-0.83552	0.000714318	gene-meta
Solyc03g119080.4	K05350	ko00460,ko00500,ko00940,ko01100,ko01110	Lmmn001643	2-Hydroxycinnamic acid	Phenolic acids	C01772	ko00360,ko00940,ko01100,ko01110	0.873864	0.00020272	gene-meta
Solyc05g013350.4	K00430	ko00940,ko01100,ko01110	Lmmn001643	2-Hydroxycinnamic acid	Phenolic acids	C01772	ko00360,ko00940,ko01100,ko01110	-0.827769	0.000886935	gene-meta
Solyc05g046010.4	K00430	ko00940,ko01100,ko01110	Lmmn001643	2-Hydroxycinnamic acid	Phenolic acids	C01772	ko00360,ko00940,ko01100,ko01110	0.820066	0.00108874	gene-meta
Solyc05g056170.3	K10775	ko00360,ko00940,ko01100,ko01110	Lmmn001643	2-Hydroxycinnamic acid	Phenolic acids	C01772	ko00360,ko00940,ko01100,ko01110	-0.805892	0.00155075	gene-meta
Solyc06g150137.1	K00487	ko00130,ko00940,ko00941,ko00945,ko01100,ko01110	Lmmn001643	2-Hydroxycinnamic acid	Phenolic acids	C01772	ko00360,ko00940,ko01100,ko01110	-0.827511	0.000893196	gene-meta
Solyc08g005120.3	K09753	ko00940,ko01100,ko01110	Lmmn001643	2-Hydroxycinnamic acid	Phenolic acids	C01772	ko00360,ko00940,ko01100,ko01110	-0.815378	0.00122782	gene-meta
Solyc08g076300.3	K01904	ko00130,ko00940,ko01100,ko01110	Lmmn001643	2-Hydroxycinnamic acid	Phenolic acids	C01772	ko00360,ko00940,ko01100,ko01110	0.800502	0.00176119	gene-meta
Solyc08g077080.1	K23260	ko00940,ko01110	Lmmn001643	2-Hydroxycinnamic acid	Phenolic acids	C01772	ko00360,ko00940,ko01100,ko01110	-0.83104	0.000810554	gene-meta
Solyc11g071640.3	K05349	ko00460,ko00500,ko00940,ko01100,ko01110	Lmmn001643	2-Hydroxycinnamic acid	Phenolic acids	C01772	ko00360,ko00940,ko01100,ko01110	0.803399	0.00164555	gene-meta
Solyc12g007030.3	K12355	ko00940	Lmmn001643	2-Hydroxycinnamic acid	Phenolic acids	C01772	ko00360,ko00940,ko01100,ko01110	-0.836275	0.000699016	gene-meta
Solyc12g055820.3	K00083	ko00940,ko01100,ko01110	Lmmn001643	2-Hydroxycinnamic acid	Phenolic acids	C01772	ko00360,ko00940,ko01100,ko01110	0.808601	0.00145256	gene-meta
Solyc01g006310.3	K00430	ko00940,ko01100,ko01110	mws2212	Caffeic acid	Phenolic acids	C01197	ko00940,ko01100,ko01110	0.826653	0.000914221	gene-meta
Solyc01g007950.4	K00430	ko00940,ko01100,ko01110	mws2212	Caffeic acid	Phenolic acids	C01197	ko00940,ko01100,ko01110	-0.87328	0.000207245	gene-meta
Solyc01g009370.2	K09754	ko00940,ko00941,ko00945,ko01100,ko01110	mws2212	Caffeic acid	Phenolic acids	C01197	ko00940,ko01100,ko01110	-0.898671	7.08138e-05	gene-meta
Solyc01g010390.3	K01188	ko00460,ko00500,ko00940,ko01100,ko01110	mws2212	Caffeic acid	Phenolic acids	C01197	ko00940,ko01100,ko01110	0.900596	6.45542e-05	gene-meta
Solyc01g015080.3	K00430	ko00940,ko01100,ko01110	mws2212	Caffeic acid	Phenolic acids	C01197	ko00940,ko01100,ko01110	0.833941	0.000747165	gene-meta
Solyc01g068080.4	K09753	ko00940,ko01100,ko01110	mws2212	Caffeic acid	Phenolic acids	C01197	ko00940,ko01100,ko01110	0.905518	5.05068e-05	gene-meta
Solyc01g074030.3	K01188	ko00460,ko00500,ko00940,ko01100,ko01110	mws2212	Caffeic acid	Phenolic acids	C01197	ko00940,ko01100,ko01110	0.838443	0.000656466	gene-meta
Solyc01g097000.3	K05349	ko00460,ko00500,ko00940,ko01100,ko01110	mws2212	Caffeic acid	Phenolic acids	C01197	ko00940,ko01100,ko01110	0.816957	0.00117954	gene-meta
Solyc01g101050.3	K00430	ko00940,ko01100,ko01110	mws2212	Caffeic acid	Phenolic acids	C01197	ko00940,ko01100,ko01110	0.825883	0.000933416	gene-meta
Solyc01g108320.3	K00430	ko00940,ko01100,ko01110	mws2212	Caffeic acid	Phenolic acids	C01197	ko00940,ko01100,ko01110	0.88974	0.000106369	gene-meta
Solyc02g022850.1	K22395	ko00940,ko01100,ko01110	mws2212	Caffeic acid	Phenolic acids	C01197	ko00940,ko01100,ko01110	0.818947	0.00112078	gene-meta
Solyc02g064970.4	K00430	ko00940,ko01100,ko01110	mws2212	Caffeic acid	Phenolic acids	C01197	ko00940,ko01100,ko01110	0.894712	8.51863e-05	gene-meta
Solyc02g069690.1	K22395	ko00940,ko01100,ko01110	mws2212	Caffeic acid	Phenolic acids	C01197	ko00940,ko01100,ko01110	0.877274	0.000177812	gene-meta
Solyc02g070090.1	K22395	ko00940,ko01100,ko01110	mws2212	Caffeic acid	Phenolic acids	C01197	ko00940,ko01100,ko01110	-0.86233	0.000307688	gene-meta
Solyc02g070110.1	K22395	ko00940,ko01100,ko01110	mws2212	Caffeic acid	Phenolic acids	C01197	ko00940,ko01100,ko01110	-0.820219	0.00108444	gene-meta
Solyc02g070130.1	K22395	ko00940,ko01100,ko01110	mws2212	Caffeic acid	Phenolic acids	C01197	ko00940,ko01100,ko01110	-0.913734	3.25057e-05	gene-meta
Solyc02g077300.2	K00430	ko00940,ko01100,ko01110	mws2212	Caffeic acid	Phenolic acids	C01197	ko00940,ko01100,ko01110	-0.9141	3.18424e-05	gene-meta
Solyc02g078510.4	K13065	ko00940,ko00941,ko00945,ko01100,ko01110	mws2212	Caffeic acid	Phenolic acids	C01197	ko00940,ko01100,ko01110	-0.821178	0.00105762	gene-meta
Solyc02g079440.3	K22395	ko00940,ko01100,ko01110	mws2212	Caffeic acid	Phenolic acids	C01197	ko00940,ko01100,ko01110	-0.903981	5.46058e-05	gene-meta
Solyc02g079460.1	K22395	ko00940,ko01100,ko01110	mws2212	Caffeic acid	Phenolic acids	C01197	ko00940,ko01100,ko01110	-0.883826	0.000136708	gene-meta
Solyc02g079480.1	K22395	ko00940,ko01100,ko01110	mws2212	Caffeic acid	Phenolic acids	C01197	ko00940,ko01100,ko01110	0.80508	0.00158116	gene-meta
Solyc02g079500.4	K00430	ko00940,ko01100,ko01110	mws2212	Caffeic acid	Phenolic acids	C01197	ko00940,ko01100,ko01110	-0.804659	0.00159708	gene-meta
Solyc02g080530.3	K00430	ko00940,ko01100,ko01110	mws2212	Caffeic acid	Phenolic acids	C01197	ko00940,ko01100,ko01110	0.896566	7.81959e-05	gene-meta
Solyc02g083480.3	K00430	ko00940,ko01100,ko01110	mws2212	Caffeic acid	Phenolic acids	C01197	ko00940,ko01100,ko01110	0.854047	0.00040611	gene-meta
Solyc02g083490.3	K00430	ko00940,ko01100,ko01110	mws2212	Caffeic acid	Phenolic acids	C01197	ko00940,ko01100,ko01110	0.822496	0.00102161	gene-meta
Solyc02g084780.4	K00430	ko00940,ko01100,ko01110	mws2212	Caffeic acid	Phenolic acids	C01197	ko00940,ko01100,ko01110	0.823696	0.000989665	gene-meta
Solyc02g084790.3	K00430	ko00940,ko01100,ko01110	mws2212	Caffeic acid	Phenolic acids	C01197	ko00940,ko01100,ko01110	0.8655	0.000275379	gene-meta
Solyc02g086770.3	K09753	ko00940,ko01100,ko01110	mws2212	Caffeic acid	Phenolic acids	C01197	ko00940,ko01100,ko01110	0.871294	0.000223222	gene-meta
Solyc02g090450.3	K00430	ko00940,ko01100,ko01110	mws2212	Caffeic acid	Phenolic acids	C01197	ko00940,ko01100,ko01110	0.898929	6.99506e-05	gene-meta
Solyc03g031730.3	K05350	ko00460,ko00500,ko00940,ko01100,ko01110	mws2212	Caffeic acid	Phenolic acids	C01197	ko00940,ko01100,ko01110	0.917206	2.6629e-05	gene-meta
Solyc03g080150.3	K00430	ko00940,ko01100,ko01110	mws2212	Caffeic acid	Phenolic acids	C01197	ko00940,ko01100,ko01110	0.8708	0.000227339	gene-meta
Solyc03g111170.3	K01904	ko00130,ko00940,ko01100,ko01110	mws2212	Caffeic acid	Phenolic acids	C01197	ko00940,ko01100,ko01110	-0.91133	3.714e-05	gene-meta
Solyc03g114175.1	K23260	ko00940,ko01110	mws2212	Caffeic acid	Phenolic acids	C01197	ko00940,ko01100,ko01110	0.915536	2.93412e-05	gene-meta
Solyc03g117600.3	K13065	ko00940,ko00941,ko00945,ko01100,ko01110	mws2212	Caffeic acid	Phenolic acids	C01197	ko00940,ko01100,ko01110	-0.878195	0.000171515	gene-meta
Solyc03g119080.4	K05350	ko00460,ko00500,ko00940,ko01100,ko01110	mws2212	Caffeic acid	Phenolic acids	C01197	ko00940,ko01100,ko01110	0.951639	1.92045e-06	gene-meta
Solyc04g015560.4	K05349	ko00460,ko00500,ko00940,ko01100,ko01110	mws2212	Caffeic acid	Phenolic acids	C01197	ko00940,ko01100,ko01110	0.859373	0.000340398	gene-meta
Solyc05g009390.3	K18368	ko00940,ko01100,ko01110	mws2212	Caffeic acid	Phenolic acids	C01197	ko00940,ko01100,ko01110	0.819027	0.00111849	gene-meta
Solyc05g046010.4	K00430	ko00940,ko01100,ko01110	mws2212	Caffeic acid	Phenolic acids	C01197	ko00940,ko01100,ko01110	0.814232	0.00126382	gene-meta
Solyc05g050880.2	K00430	ko00940,ko01100,ko01110	mws2212	Caffeic acid	Phenolic acids	C01197	ko00940,ko01100,ko01110	0.85902	0.000344485	gene-meta
Solyc05g052280.3	K00430	ko00940,ko01100,ko01110	mws2212	Caffeic acid	Phenolic acids	C01197	ko00940,ko01100,ko01110	-0.839043	0.000645041	gene-meta
Solyc06g065060.1	K22395	ko00940,ko01100,ko01110	mws2212	Caffeic acid	Phenolic acids	C01197	ko00940,ko01100,ko01110	-0.809029	0.00143752	gene-meta
Solyc06g068440.4	K09753	ko00940,ko01100,ko01110	mws2212	Caffeic acid	Phenolic acids	C01197	ko00940,ko01100,ko01110	0.81111	0.00136598	gene-meta
Solyc06g076630.3	K00430	ko00940,ko01100,ko01110	mws2212	Caffeic acid	Phenolic acids	C01197	ko00940,ko01100,ko01110	0.865091	0.000279393	gene-meta
Solyc06g150137.1	K00487	ko00130,ko00940,ko00941,ko00945,ko01100,ko01110	mws2212	Caffeic acid	Phenolic acids	C01197	ko00940,ko01100,ko01110	-0.823722	0.000988993	gene-meta
Solyc07g006670.1	K13065	ko00940,ko00941,ko00945,ko01100,ko01110	mws2212	Caffeic acid	Phenolic acids	C01197	ko00940,ko01100,ko01110	-0.885164	0.000129316	gene-meta
Solyc07g008360.2	K01904	ko00130,ko00940,ko01100,ko01110	mws2212	Caffeic acid	Phenolic acids	C01197	ko00940,ko01100,ko01110	-0.82981	0.000838658	gene-meta
Solyc07g014580.3	K13065	ko00940,ko00941,ko00945,ko01100,ko01110	mws2212	Caffeic acid	Phenolic acids	C01197	ko00940,ko01100,ko01110	0.840069	0.000625892	gene-meta
Solyc07g049240.3	K00430	ko00940,ko01100,ko01110	mws2212	Caffeic acid	Phenolic acids	C01197	ko00940,ko01100,ko01110	0.800993	0.00174115	gene-meta
Solyc08g005120.3	K09753	ko00940,ko01100,ko01110	mws2212	Caffeic acid	Phenolic acids	C01197	ko00940,ko01100,ko01110	-0.890781	0.000101626	gene-meta
Solyc08g006830.3	K00588	ko00940,ko00941,ko00945,ko01100,ko01110	mws2212	Caffeic acid	Phenolic acids	C01197	ko00940,ko01100,ko01110	0.837189	0.00068083	gene-meta
Solyc08g076300.3	K01904	ko00130,ko00940,ko01100,ko01110	mws2212	Caffeic acid	Phenolic acids	C01197	ko00940,ko01100,ko01110	0.918606	2.4511e-05	gene-meta
Solyc08g077080.1	K23260	ko00940,ko01110	mws2212	Caffeic acid	Phenolic acids	C01197	ko00940,ko01100,ko01110	-0.915792	2.89108e-05	gene-meta
Solyc09g072660.4	K22395	ko00940,ko01100,ko01110	mws2212	Caffeic acid	Phenolic acids	C01197	ko00940,ko01100,ko01110	0.83601	0.000704357	gene-meta
Solyc09g089690.3	K06892	ko00940,ko01110	mws2212	Caffeic acid	Phenolic acids	C01197	ko00940,ko01100,ko01110	0.839304	0.000640128	gene-meta
Solyc10g076190.2	K00430	ko00940,ko01100,ko01110	mws2212	Caffeic acid	Phenolic acids	C01197	ko00940,ko01100,ko01110	0.861082	0.000321174	gene-meta
Solyc10g076220.3	K00430	ko00940,ko01100,ko01110	mws2212	Caffeic acid	Phenolic acids	C01197	ko00940,ko01100,ko01110	0.812215	0.00132911	gene-meta
Solyc10g078220.2	K09754	ko00940,ko00941,ko00945,ko01100,ko01110	mws2212	Caffeic acid	Phenolic acids	C01197	ko00940,ko01100,ko01110	-0.87017	0.00023268	gene-meta
Solyc10g078230.3	K09754	ko00940,ko00941,ko00945,ko01100,ko01110	mws2212	Caffeic acid	Phenolic acids	C01197	ko00940,ko01100,ko01110	-0.897572	7.4598e-05	gene-meta
Solyc11g067330.1	K13065	ko00940,ko00941,ko00945,ko01100,ko01110	mws2212	Caffeic acid	Phenolic acids	C01197	ko00940,ko01100,ko01110	-0.831824	0.000793027	gene-meta
Solyc11g069680.1	K13065	ko00940,ko00941,ko00945,ko01100,ko01110	mws2212	Caffeic acid	Phenolic acids	C01197	ko00940,ko01100,ko01110	-0.807752	0.00148281	gene-meta
Solyc11g071640.3	K05349	ko00460,ko00500,ko00940,ko01100,ko01110	mws2212	Caffeic acid	Phenolic acids	C01197	ko00940,ko01100,ko01110	0.877069	0.00017924	gene-meta
Solyc11g072510.3	K09753	ko00940,ko01100,ko01110	mws2212	Caffeic acid	Phenolic acids	C01197	ko00940,ko01100,ko01110	0.922025	1.98949e-05	gene-meta
Solyc12g005430.1	K13065	ko00940,ko00941,ko00945,ko01100,ko01110	mws2212	Caffeic acid	Phenolic acids	C01197	ko00940,ko01100,ko01110	0.874948	0.000194522	gene-meta
Solyc12g005790.2	K00430	ko00940,ko01100,ko01110	mws2212	Caffeic acid	Phenolic acids	C01197	ko00940,ko01100,ko01110	0.860691	0.000325503	gene-meta
Solyc12g007030.3	K12355	ko00940	mws2212	Caffeic acid	Phenolic acids	C01197	ko00940,ko01100,ko01110	-0.931758	1.03865e-05	gene-meta
Solyc12g040640.2	K05350	ko00460,ko00500,ko00940,ko01100,ko01110	mws2212	Caffeic acid	Phenolic acids	C01197	ko00940,ko01100,ko01110	0.867875	0.000252966	gene-meta
Solyc12g042460.2	K01904	ko00130,ko00940,ko01100,ko01110	mws2212	Caffeic acid	Phenolic acids	C01197	ko00940,ko01100,ko01110	-0.814366	0.00125957	gene-meta
Solyc12g055820.3	K00083	ko00940,ko01100,ko01110	mws2212	Caffeic acid	Phenolic acids	C01197	ko00940,ko01100,ko01110	0.907358	4.59237e-05	gene-meta
novel.7342	K00430	ko00940,ko01100,ko01110	mws2212	Caffeic acid	Phenolic acids	C01197	ko00940,ko01100,ko01110	-0.846854	0.000510013	gene-meta
Solyc01g006640.1	K01904	ko00130,ko00940,ko01100,ko01110	mws0014	Ferulic acid*	Phenolic acids	C01494	ko00940,ko01100,ko01110	-0.883914	0.000136214	gene-meta
Solyc01g007950.4	K00430	ko00940,ko01100,ko01110	mws0014	Ferulic acid*	Phenolic acids	C01494	ko00940,ko01100,ko01110	-0.81456	0.00125344	gene-meta
Solyc01g009370.2	K09754	ko00940,ko00941,ko00945,ko01100,ko01110	mws0014	Ferulic acid*	Phenolic acids	C01494	ko00940,ko01100,ko01110	-0.91618	2.82707e-05	gene-meta
Solyc01g010390.3	K01188	ko00460,ko00500,ko00940,ko01100,ko01110	mws0014	Ferulic acid*	Phenolic acids	C01494	ko00940,ko01100,ko01110	0.822229	0.00102884	gene-meta
Solyc01g015080.3	K00430	ko00940,ko01100,ko01110	mws0014	Ferulic acid*	Phenolic acids	C01494	ko00940,ko01100,ko01110	0.847859	0.000494373	gene-meta
Solyc01g068080.4	K09753	ko00940,ko01100,ko01110	mws0014	Ferulic acid*	Phenolic acids	C01494	ko00940,ko01100,ko01110	0.827809	0.000885967	gene-meta
Solyc01g074030.3	K01188	ko00460,ko00500,ko00940,ko01100,ko01110	mws0014	Ferulic acid*	Phenolic acids	C01494	ko00940,ko01100,ko01110	0.817804	0.00115424	gene-meta
Solyc01g101050.3	K00430	ko00940,ko01100,ko01110	mws0014	Ferulic acid*	Phenolic acids	C01494	ko00940,ko01100,ko01110	0.839734	0.000632095	gene-meta
Solyc01g108320.3	K00430	ko00940,ko01100,ko01110	mws0014	Ferulic acid*	Phenolic acids	C01494	ko00940,ko01100,ko01110	0.802315	0.00168809	gene-meta
Solyc02g064970.4	K00430	ko00940,ko01100,ko01110	mws0014	Ferulic acid*	Phenolic acids	C01494	ko00940,ko01100,ko01110	0.845745	0.000527706	gene-meta
Solyc02g069690.1	K22395	ko00940,ko01100,ko01110	mws0014	Ferulic acid*	Phenolic acids	C01494	ko00940,ko01100,ko01110	0.817516	0.00116281	gene-meta
Solyc02g070090.1	K22395	ko00940,ko01100,ko01110	mws0014	Ferulic acid*	Phenolic acids	C01494	ko00940,ko01100,ko01110	-0.860111	0.000331994	gene-meta
Solyc02g070110.1	K22395	ko00940,ko01100,ko01110	mws0014	Ferulic acid*	Phenolic acids	C01494	ko00940,ko01100,ko01110	-0.802927	0.00166397	gene-meta
Solyc02g070130.1	K22395	ko00940,ko01100,ko01110	mws0014	Ferulic acid*	Phenolic acids	C01494	ko00940,ko01100,ko01110	-0.917115	2.67707e-05	gene-meta
Solyc02g077300.2	K00430	ko00940,ko01100,ko01110	mws0014	Ferulic acid*	Phenolic acids	C01494	ko00940,ko01100,ko01110	-0.884434	0.000133312	gene-meta
Solyc02g079460.1	K22395	ko00940,ko01100,ko01110	mws0014	Ferulic acid*	Phenolic acids	C01494	ko00940,ko01100,ko01110	-0.816261	0.00120064	gene-meta
Solyc02g080530.3	K00430	ko00940,ko01100,ko01110	mws0014	Ferulic acid*	Phenolic acids	C01494	ko00940,ko01100,ko01110	0.893958	8.81662e-05	gene-meta
Solyc02g083480.3	K00430	ko00940,ko01100,ko01110	mws0014	Ferulic acid*	Phenolic acids	C01494	ko00940,ko01100,ko01110	0.837029	0.000683974	gene-meta
Solyc02g084790.3	K00430	ko00940,ko01100,ko01110	mws0014	Ferulic acid*	Phenolic acids	C01494	ko00940,ko01100,ko01110	0.802602	0.00167673	gene-meta
Solyc02g086770.3	K09753	ko00940,ko01100,ko01110	mws0014	Ferulic acid*	Phenolic acids	C01494	ko00940,ko01100,ko01110	0.830756	0.000816981	gene-meta
Solyc02g090450.3	K00430	ko00940,ko01100,ko01110	mws0014	Ferulic acid*	Phenolic acids	C01494	ko00940,ko01100,ko01110	0.900347	6.53397e-05	gene-meta
Solyc03g031730.3	K05350	ko00460,ko00500,ko00940,ko01100,ko01110	mws0014	Ferulic acid*	Phenolic acids	C01494	ko00940,ko01100,ko01110	0.87388	0.000202594	gene-meta
Solyc03g080150.3	K00430	ko00940,ko01100,ko01110	mws0014	Ferulic acid*	Phenolic acids	C01494	ko00940,ko01100,ko01110	0.861249	0.000319342	gene-meta
Solyc03g111170.3	K01904	ko00130,ko00940,ko01100,ko01110	mws0014	Ferulic acid*	Phenolic acids	C01494	ko00940,ko01100,ko01110	-0.881302	0.00015155	gene-meta
Solyc03g114175.1	K23260	ko00940,ko01110	mws0014	Ferulic acid*	Phenolic acids	C01494	ko00940,ko01100,ko01110	0.919795	2.28195e-05	gene-meta
Solyc03g117600.3	K13065	ko00940,ko00941,ko00945,ko01100,ko01110	mws0014	Ferulic acid*	Phenolic acids	C01494	ko00940,ko01100,ko01110	-0.901446	6.19333e-05	gene-meta
Solyc03g119080.4	K05350	ko00460,ko00500,ko00940,ko01100,ko01110	mws0014	Ferulic acid*	Phenolic acids	C01494	ko00940,ko01100,ko01110	0.919427	2.33332e-05	gene-meta
Solyc04g015560.4	K05349	ko00460,ko00500,ko00940,ko01100,ko01110	mws0014	Ferulic acid*	Phenolic acids	C01494	ko00940,ko01100,ko01110	0.834424	0.000737	gene-meta
Solyc05g046010.4	K00430	ko00940,ko01100,ko01110	mws0014	Ferulic acid*	Phenolic acids	C01494	ko00940,ko01100,ko01110	0.883335	0.0001395	gene-meta
Solyc05g050880.2	K00430	ko00940,ko01100,ko01110	mws0014	Ferulic acid*	Phenolic acids	C01494	ko00940,ko01100,ko01110	0.855717	0.000384523	gene-meta
Solyc05g052280.3	K00430	ko00940,ko01100,ko01110	mws0014	Ferulic acid*	Phenolic acids	C01494	ko00940,ko01100,ko01110	-0.80893	0.00144098	gene-meta
Solyc06g150137.1	K00487	ko00130,ko00940,ko00941,ko00945,ko01100,ko01110	mws0014	Ferulic acid*	Phenolic acids	C01494	ko00940,ko01100,ko01110	-0.848553	0.000483795	gene-meta
Solyc07g006670.1	K13065	ko00940,ko00941,ko00945,ko01100,ko01110	mws0014	Ferulic acid*	Phenolic acids	C01494	ko00940,ko01100,ko01110	-0.845321	0.00053461	gene-meta
Solyc07g014580.3	K13065	ko00940,ko00941,ko00945,ko01100,ko01110	mws0014	Ferulic acid*	Phenolic acids	C01494	ko00940,ko01100,ko01110	0.840462	0.000618676	gene-meta
Solyc08g005120.3	K09753	ko00940,ko01100,ko01110	mws0014	Ferulic acid*	Phenolic acids	C01494	ko00940,ko01100,ko01110	-0.892158	9.56055e-05	gene-meta
Solyc08g076300.3	K01904	ko00130,ko00940,ko01100,ko01110	mws0014	Ferulic acid*	Phenolic acids	C01494	ko00940,ko01100,ko01110	0.872119	0.000216472	gene-meta
Solyc08g077080.1	K23260	ko00940,ko01110	mws0014	Ferulic acid*	Phenolic acids	C01494	ko00940,ko01100,ko01110	-0.911954	3.58899e-05	gene-meta
Solyc09g089690.3	K06892	ko00940,ko01110	mws0014	Ferulic acid*	Phenolic acids	C01494	ko00940,ko01100,ko01110	0.829515	0.00084551	gene-meta
Solyc09g089810.1	K06892	ko00940,ko01110	mws0014	Ferulic acid*	Phenolic acids	C01494	ko00940,ko01100,ko01110	-0.845437	0.000532706	gene-meta
Solyc10g076190.2	K00430	ko00940,ko01100,ko01110	mws0014	Ferulic acid*	Phenolic acids	C01494	ko00940,ko01100,ko01110	0.800664	0.00175456	gene-meta
Solyc10g078220.2	K09754	ko00940,ko00941,ko00945,ko01100,ko01110	mws0014	Ferulic acid*	Phenolic acids	C01494	ko00940,ko01100,ko01110	-0.803907	0.00162588	gene-meta
Solyc10g078230.3	K09754	ko00940,ko00941,ko00945,ko01100,ko01110	mws0014	Ferulic acid*	Phenolic acids	C01494	ko00940,ko01100,ko01110	-0.819039	0.00111814	gene-meta
Solyc11g071640.3	K05349	ko00460,ko00500,ko00940,ko01100,ko01110	mws0014	Ferulic acid*	Phenolic acids	C01494	ko00940,ko01100,ko01110	0.860273	0.000330165	gene-meta
Solyc11g072510.3	K09753	ko00940,ko01100,ko01110	mws0014	Ferulic acid*	Phenolic acids	C01494	ko00940,ko01100,ko01110	0.866357	0.000267126	gene-meta
Solyc12g005430.1	K13065	ko00940,ko00941,ko00945,ko01100,ko01110	mws0014	Ferulic acid*	Phenolic acids	C01494	ko00940,ko01100,ko01110	0.848099	0.000490702	gene-meta
Solyc12g007030.3	K12355	ko00940	mws0014	Ferulic acid*	Phenolic acids	C01494	ko00940,ko01100,ko01110	-0.908335	4.36257e-05	gene-meta
Solyc12g040640.2	K05350	ko00460,ko00500,ko00940,ko01100,ko01110	mws0014	Ferulic acid*	Phenolic acids	C01494	ko00940,ko01100,ko01110	0.809842	0.00140921	gene-meta
Solyc12g042460.2	K01904	ko00130,ko00940,ko01100,ko01110	mws0014	Ferulic acid*	Phenolic acids	C01494	ko00940,ko01100,ko01110	-0.803098	0.00165728	gene-meta
Solyc12g055820.3	K00083	ko00940,ko01100,ko01110	mws0014	Ferulic acid*	Phenolic acids	C01494	ko00940,ko01100,ko01110	0.89794	7.33129e-05	gene-meta
novel.7342	K00430	ko00940,ko01100,ko01110	mws0014	Ferulic acid*	Phenolic acids	C01494	ko00940,ko01100,ko01110	-0.805365	0.00157041	gene-meta
Solyc01g009370.2	K09754	ko00940,ko00941,ko00945,ko01100,ko01110	mws0853	Sinapyl alcohol	Phenolic acids	C02325	ko00940,ko01100,ko01110	-0.806549	0.00152648	gene-meta
Solyc01g074030.3	K01188	ko00460,ko00500,ko00940,ko01100,ko01110	mws0853	Sinapyl alcohol	Phenolic acids	C02325	ko00940,ko01100,ko01110	0.827326	0.000897697	gene-meta
Solyc02g063160.4	K18368	ko00940,ko01100,ko01110	mws0853	Sinapyl alcohol	Phenolic acids	C02325	ko00940,ko01100,ko01110	-0.802706	0.00167266	gene-meta
Solyc02g070110.1	K22395	ko00940,ko01100,ko01110	mws0853	Sinapyl alcohol	Phenolic acids	C02325	ko00940,ko01100,ko01110	-0.803461	0.00164311	gene-meta
Solyc02g083490.3	K00430	ko00940,ko01100,ko01110	mws0853	Sinapyl alcohol	Phenolic acids	C02325	ko00940,ko01100,ko01110	0.81306	0.00130146	gene-meta
Solyc02g084780.4	K00430	ko00940,ko01100,ko01110	mws0853	Sinapyl alcohol	Phenolic acids	C02325	ko00940,ko01100,ko01110	0.868043	0.000251433	gene-meta
Solyc02g093230.4	K00588	ko00940,ko00941,ko00945,ko01100,ko01110	mws0853	Sinapyl alcohol	Phenolic acids	C02325	ko00940,ko01100,ko01110	0.83422	0.000741288	gene-meta
Solyc03g080150.3	K00430	ko00940,ko01100,ko01110	mws0853	Sinapyl alcohol	Phenolic acids	C02325	ko00940,ko01100,ko01110	0.837081	0.000682942	gene-meta
Solyc05g046030.4	K00430	ko00940,ko01100,ko01110	mws0853	Sinapyl alcohol	Phenolic acids	C02325	ko00940,ko01100,ko01110	0.819758	0.00109749	gene-meta
Solyc06g073740.3	K05349	ko00460,ko00500,ko00940,ko01100,ko01110	mws0853	Sinapyl alcohol	Phenolic acids	C02325	ko00940,ko01100,ko01110	-0.82752	0.000892957	gene-meta
Solyc07g014580.3	K13065	ko00940,ko00941,ko00945,ko01100,ko01110	mws0853	Sinapyl alcohol	Phenolic acids	C02325	ko00940,ko01100,ko01110	0.849663	0.000467242	gene-meta
Solyc07g043490.1	K23260	ko00940,ko01110	mws0853	Sinapyl alcohol	Phenolic acids	C02325	ko00940,ko01100,ko01110	0.803815	0.0016294	gene-meta
Solyc07g043710.4	K13065	ko00940,ko00941,ko00945,ko01100,ko01110	mws0853	Sinapyl alcohol	Phenolic acids	C02325	ko00940,ko01100,ko01110	0.844336	0.000550886	gene-meta
Solyc07g047740.3	K00430	ko00940,ko01100,ko01110	mws0853	Sinapyl alcohol	Phenolic acids	C02325	ko00940,ko01100,ko01110	0.853377	0.000415024	gene-meta
Solyc07g052510.4	K00430	ko00940,ko01100,ko01110	mws0853	Sinapyl alcohol	Phenolic acids	C02325	ko00940,ko01100,ko01110	0.846871	0.000509752	gene-meta
Solyc07g052540.3	K00430	ko00940,ko01100,ko01110	mws0853	Sinapyl alcohol	Phenolic acids	C02325	ko00940,ko01100,ko01110	0.841712	0.000596134	gene-meta
Solyc09g072700.4	K00430	ko00940,ko01100,ko01110	mws0853	Sinapyl alcohol	Phenolic acids	C02325	ko00940,ko01100,ko01110	0.825497	0.000943173	gene-meta
Solyc10g011925.1	K10775	ko00360,ko00940,ko01100,ko01110	mws0853	Sinapyl alcohol	Phenolic acids	C02325	ko00940,ko01100,ko01110	-0.809749	0.00141245	gene-meta
Solyc10g076210.2	K00430	ko00940,ko01100,ko01110	mws0853	Sinapyl alcohol	Phenolic acids	C02325	ko00940,ko01100,ko01110	0.848624	0.000482724	gene-meta
Solyc10g076220.3	K00430	ko00940,ko01100,ko01110	mws0853	Sinapyl alcohol	Phenolic acids	C02325	ko00940,ko01100,ko01110	0.872554	0.000212972	gene-meta
Solyc11g071640.3	K05349	ko00460,ko00500,ko00940,ko01100,ko01110	mws0853	Sinapyl alcohol	Phenolic acids	C02325	ko00940,ko01100,ko01110	0.82221	0.00102934	gene-meta
Solyc11g072920.2	K00430	ko00940,ko01100,ko01110	mws0853	Sinapyl alcohol	Phenolic acids	C02325	ko00940,ko01100,ko01110	0.817516	0.0011628	gene-meta
Solyc12g005430.1	K13065	ko00940,ko00941,ko00945,ko01100,ko01110	mws0853	Sinapyl alcohol	Phenolic acids	C02325	ko00940,ko01100,ko01110	0.887116	0.000119098	gene-meta
Solyc12g089360.1	K00430	ko00940,ko01100,ko01110	mws0853	Sinapyl alcohol	Phenolic acids	C02325	ko00940,ko01100,ko01110	0.806099	0.00154308	gene-meta
Solyc12g089370.2	K00430	ko00940,ko01100,ko01110	mws0853	Sinapyl alcohol	Phenolic acids	C02325	ko00940,ko01100,ko01110	0.876861	0.000180696	gene-meta
Solyc01g006310.3	K00430	ko00940,ko01100,ko01110	mws4085	Sinapic acid	Phenolic acids	C00482	ko00940,ko01100,ko01110	0.854596	0.000398906	gene-meta
Solyc01g008300.2	K13065	ko00940,ko00941,ko00945,ko01100,ko01110	mws4085	Sinapic acid	Phenolic acids	C00482	ko00940,ko01100,ko01110	-0.820256	0.00108338	gene-meta
Solyc01g009370.2	K09754	ko00940,ko00941,ko00945,ko01100,ko01110	mws4085	Sinapic acid	Phenolic acids	C00482	ko00940,ko01100,ko01110	-0.802183	0.00169336	gene-meta
Solyc01g068080.4	K09753	ko00940,ko01100,ko01110	mws4085	Sinapic acid	Phenolic acids	C00482	ko00940,ko01100,ko01110	0.869808	0.000235793	gene-meta
Solyc01g074030.3	K01188	ko00460,ko00500,ko00940,ko01100,ko01110	mws4085	Sinapic acid	Phenolic acids	C00482	ko00940,ko01100,ko01110	0.861954	0.000311697	gene-meta
Solyc01g108320.3	K00430	ko00940,ko01100,ko01110	mws4085	Sinapic acid	Phenolic acids	C00482	ko00940,ko01100,ko01110	0.842066	0.000589861	gene-meta
Solyc02g022850.1	K22395	ko00940,ko01100,ko01110	mws4085	Sinapic acid	Phenolic acids	C00482	ko00940,ko01100,ko01110	0.806325	0.00153473	gene-meta
Solyc02g069690.1	K22395	ko00940,ko01100,ko01110	mws4085	Sinapic acid	Phenolic acids	C00482	ko00940,ko01100,ko01110	0.860562	0.000326939	gene-meta
Solyc02g070110.1	K22395	ko00940,ko01100,ko01110	mws4085	Sinapic acid	Phenolic acids	C00482	ko00940,ko01100,ko01110	-0.823136	0.00100448	gene-meta
Solyc02g079460.1	K22395	ko00940,ko01100,ko01110	mws4085	Sinapic acid	Phenolic acids	C00482	ko00940,ko01100,ko01110	-0.846988	0.000507911	gene-meta
Solyc02g083490.3	K00430	ko00940,ko01100,ko01110	mws4085	Sinapic acid	Phenolic acids	C00482	ko00940,ko01100,ko01110	0.851065	0.000446961	gene-meta
Solyc02g084780.4	K00430	ko00940,ko01100,ko01110	mws4085	Sinapic acid	Phenolic acids	C00482	ko00940,ko01100,ko01110	0.891703	9.75655e-05	gene-meta
Solyc02g087190.1	K00430	ko00940,ko01100,ko01110	mws4085	Sinapic acid	Phenolic acids	C00482	ko00940,ko01100,ko01110	0.817009	0.00117798	gene-meta
Solyc03g006700.3	K00430	ko00940,ko01100,ko01110	mws4085	Sinapic acid	Phenolic acids	C00482	ko00940,ko01100,ko01110	-0.858474	0.000350868	gene-meta
Solyc03g031730.3	K05350	ko00460,ko00500,ko00940,ko01100,ko01110	mws4085	Sinapic acid	Phenolic acids	C00482	ko00940,ko01100,ko01110	0.84215	0.00058839	gene-meta
Solyc03g080150.3	K00430	ko00940,ko01100,ko01110	mws4085	Sinapic acid	Phenolic acids	C00482	ko00940,ko01100,ko01110	0.814771	0.00124677	gene-meta
Solyc03g114175.1	K23260	ko00940,ko01110	mws4085	Sinapic acid	Phenolic acids	C00482	ko00940,ko01100,ko01110	0.801043	0.00173914	gene-meta
Solyc03g114710.4	K23260	ko00940,ko01110	mws4085	Sinapic acid	Phenolic acids	C00482	ko00940,ko01100,ko01110	-0.85203	0.000433402	gene-meta
Solyc04g081860.3	K00430	ko00940,ko01100,ko01110	mws4085	Sinapic acid	Phenolic acids	C00482	ko00940,ko01100,ko01110	0.845585	0.000530301	gene-meta
Solyc05g009390.3	K18368	ko00940,ko01100,ko01110	mws4085	Sinapic acid	Phenolic acids	C00482	ko00940,ko01100,ko01110	0.8307	0.000818255	gene-meta
Solyc05g039950.2	K13065	ko00940,ko00941,ko00945,ko01100,ko01110	mws4085	Sinapic acid	Phenolic acids	C00482	ko00940,ko01100,ko01110	-0.806615	0.00152405	gene-meta
Solyc05g046020.3	K00430	ko00940,ko01100,ko01110	mws4085	Sinapic acid	Phenolic acids	C00482	ko00940,ko01100,ko01110	0.828289	0.000874436	gene-meta
Solyc05g046030.4	K00430	ko00940,ko01100,ko01110	mws4085	Sinapic acid	Phenolic acids	C00482	ko00940,ko01100,ko01110	0.821234	0.00105607	gene-meta
Solyc06g065060.1	K22395	ko00940,ko01100,ko01110	mws4085	Sinapic acid	Phenolic acids	C00482	ko00940,ko01100,ko01110	-0.822753	0.00101472	gene-meta
Solyc06g073740.3	K05349	ko00460,ko00500,ko00940,ko01100,ko01110	mws4085	Sinapic acid	Phenolic acids	C00482	ko00940,ko01100,ko01110	-0.870606	0.000228972	gene-meta
Solyc06g076630.3	K00430	ko00940,ko01100,ko01110	mws4085	Sinapic acid	Phenolic acids	C00482	ko00940,ko01100,ko01110	0.899097	6.93913e-05	gene-meta
Solyc07g006680.1	K13065	ko00940,ko00941,ko00945,ko01100,ko01110	mws4085	Sinapic acid	Phenolic acids	C00482	ko00940,ko01100,ko01110	0.813782	0.00127816	gene-meta
Solyc07g008360.2	K01904	ko00130,ko00940,ko01100,ko01110	mws4085	Sinapic acid	Phenolic acids	C00482	ko00940,ko01100,ko01110	-0.884418	0.000133401	gene-meta
Solyc07g014580.3	K13065	ko00940,ko00941,ko00945,ko01100,ko01110	mws4085	Sinapic acid	Phenolic acids	C00482	ko00940,ko01100,ko01110	0.861144	0.000320503	gene-meta
Solyc07g043490.1	K23260	ko00940,ko01110	mws4085	Sinapic acid	Phenolic acids	C00482	ko00940,ko01100,ko01110	0.869051	0.000242409	gene-meta
Solyc07g043710.4	K13065	ko00940,ko00941,ko00945,ko01100,ko01110	mws4085	Sinapic acid	Phenolic acids	C00482	ko00940,ko01100,ko01110	0.841913	0.000592558	gene-meta
Solyc07g047740.3	K00430	ko00940,ko01100,ko01110	mws4085	Sinapic acid	Phenolic acids	C00482	ko00940,ko01100,ko01110	0.885869	0.00012555	gene-meta
Solyc07g049240.3	K00430	ko00940,ko01100,ko01110	mws4085	Sinapic acid	Phenolic acids	C00482	ko00940,ko01100,ko01110	0.801438	0.00172317	gene-meta
Solyc07g052510.4	K00430	ko00940,ko01100,ko01110	mws4085	Sinapic acid	Phenolic acids	C00482	ko00940,ko01100,ko01110	0.812251	0.00132794	gene-meta
Solyc08g006830.3	K00588	ko00940,ko00941,ko00945,ko01100,ko01110	mws4085	Sinapic acid	Phenolic acids	C00482	ko00940,ko01100,ko01110	0.838086	0.000663336	gene-meta
Solyc08g013930.4	K00430	ko00940,ko01100,ko01110	mws4085	Sinapic acid	Phenolic acids	C00482	ko00940,ko01100,ko01110	0.829033	0.000856795	gene-meta
Solyc08g075830.4	K00430	ko00940,ko01100,ko01110	mws4085	Sinapic acid	Phenolic acids	C00482	ko00940,ko01100,ko01110	0.842322	0.00058536	gene-meta
Solyc09g072660.4	K22395	ko00940,ko01100,ko01110	mws4085	Sinapic acid	Phenolic acids	C00482	ko00940,ko01100,ko01110	0.834152	0.000742706	gene-meta
Solyc09g072700.4	K00430	ko00940,ko01100,ko01110	mws4085	Sinapic acid	Phenolic acids	C00482	ko00940,ko01100,ko01110	0.830429	0.000824424	gene-meta
Solyc09g075140.3	K18368	ko00940,ko01100,ko01110	mws4085	Sinapic acid	Phenolic acids	C00482	ko00940,ko01100,ko01110	-0.801803	0.0017085	gene-meta
Solyc09g089690.3	K06892	ko00940,ko01110	mws4085	Sinapic acid	Phenolic acids	C00482	ko00940,ko01100,ko01110	0.814446	0.00125703	gene-meta
Solyc10g011925.1	K10775	ko00360,ko00940,ko01100,ko01110	mws4085	Sinapic acid	Phenolic acids	C00482	ko00940,ko01100,ko01110	-0.857776	0.000359165	gene-meta
Solyc10g076190.2	K00430	ko00940,ko01100,ko01110	mws4085	Sinapic acid	Phenolic acids	C00482	ko00940,ko01100,ko01110	0.891015	0.000100583	gene-meta
Solyc10g076210.2	K00430	ko00940,ko01100,ko01110	mws4085	Sinapic acid	Phenolic acids	C00482	ko00940,ko01100,ko01110	0.844632	0.000545945	gene-meta
Solyc10g076220.3	K00430	ko00940,ko01100,ko01110	mws4085	Sinapic acid	Phenolic acids	C00482	ko00940,ko01100,ko01110	0.851806	0.000436518	gene-meta
Solyc10g078220.2	K09754	ko00940,ko00941,ko00945,ko01100,ko01110	mws4085	Sinapic acid	Phenolic acids	C00482	ko00940,ko01100,ko01110	-0.828513	0.000869093	gene-meta
Solyc10g078230.3	K09754	ko00940,ko00941,ko00945,ko01100,ko01110	mws4085	Sinapic acid	Phenolic acids	C00482	ko00940,ko01100,ko01110	-0.813982	0.00127177	gene-meta
Solyc11g008720.3	K01188	ko00460,ko00500,ko00940,ko01100,ko01110	mws4085	Sinapic acid	Phenolic acids	C00482	ko00940,ko01100,ko01110	-0.822846	0.00101222	gene-meta
Solyc11g069050.2	K01904	ko00130,ko00940,ko01100,ko01110	mws4085	Sinapic acid	Phenolic acids	C00482	ko00940,ko01100,ko01110	-0.846456	0.000516307	gene-meta
Solyc11g069680.1	K13065	ko00940,ko00941,ko00945,ko01100,ko01110	mws4085	Sinapic acid	Phenolic acids	C00482	ko00940,ko01100,ko01110	-0.81579	0.00121509	gene-meta
Solyc11g071640.3	K05349	ko00460,ko00500,ko00940,ko01100,ko01110	mws4085	Sinapic acid	Phenolic acids	C00482	ko00940,ko01100,ko01110	0.846148	0.000521228	gene-meta
Solyc11g072110.2	K06892	ko00940,ko01110	mws4085	Sinapic acid	Phenolic acids	C00482	ko00940,ko01100,ko01110	0.869145	0.000241577	gene-meta
Solyc11g072920.2	K00430	ko00940,ko01100,ko01110	mws4085	Sinapic acid	Phenolic acids	C00482	ko00940,ko01100,ko01110	0.847173	0.000505005	gene-meta
Solyc12g005430.1	K13065	ko00940,ko00941,ko00945,ko01100,ko01110	mws4085	Sinapic acid	Phenolic acids	C00482	ko00940,ko01100,ko01110	0.909152	4.17749e-05	gene-meta
Solyc12g005790.2	K00430	ko00940,ko01100,ko01110	mws4085	Sinapic acid	Phenolic acids	C00482	ko00940,ko01100,ko01110	0.866685	0.000264016	gene-meta
Solyc12g040640.2	K05350	ko00460,ko00500,ko00940,ko01100,ko01110	mws4085	Sinapic acid	Phenolic acids	C00482	ko00940,ko01100,ko01110	0.815471	0.00122495	gene-meta
Solyc12g089360.1	K00430	ko00940,ko01100,ko01110	mws4085	Sinapic acid	Phenolic acids	C00482	ko00940,ko01100,ko01110	0.866187	0.000268741	gene-meta
Solyc12g089370.2	K00430	ko00940,ko01100,ko01110	mws4085	Sinapic acid	Phenolic acids	C00482	ko00940,ko01100,ko01110	0.873265	0.00020736	gene-meta
novel.7342	K00430	ko00940,ko01100,ko01110	mws4085	Sinapic acid	Phenolic acids	C00482	ko00940,ko01100,ko01110	-0.823965	0.000982628	gene-meta
Solyc01g007950.4	K00430	ko00940,ko01100,ko01110	pmb3074	5-O-p-Coumaroylquinic acid*	Phenolic acids	C12208	ko00940,ko00941,ko00945,ko01110	-0.870874	0.000226718	gene-meta
Solyc01g008300.2	K13065	ko00940,ko00941,ko00945,ko01100,ko01110	pmb3074	5-O-p-Coumaroylquinic acid*	Phenolic acids	C12208	ko00940,ko00941,ko00945,ko01110	-0.906636	4.76814e-05	gene-meta
Solyc01g009370.2	K09754	ko00940,ko00941,ko00945,ko01100,ko01110	pmb3074	5-O-p-Coumaroylquinic acid*	Phenolic acids	C12208	ko00940,ko00941,ko00945,ko01110	-0.906516	4.79786e-05	gene-meta
Solyc01g010390.3	K01188	ko00460,ko00500,ko00940,ko01100,ko01110	pmb3074	5-O-p-Coumaroylquinic acid*	Phenolic acids	C12208	ko00940,ko00941,ko00945,ko01110	0.863481	0.000295636	gene-meta
Solyc01g015080.3	K00430	ko00940,ko01100,ko01110	pmb3074	5-O-p-Coumaroylquinic acid*	Phenolic acids	C12208	ko00940,ko00941,ko00945,ko01110	0.823005	0.00100797	gene-meta
Solyc01g067860.3	K00430	ko00940,ko01100,ko01110	pmb3074	5-O-p-Coumaroylquinic acid*	Phenolic acids	C12208	ko00940,ko00941,ko00945,ko01110	0.834453	0.000736384	gene-meta
Solyc01g068080.4	K09753	ko00940,ko01100,ko01110	pmb3074	5-O-p-Coumaroylquinic acid*	Phenolic acids	C12208	ko00940,ko00941,ko00945,ko01110	0.961896	5.93352e-07	gene-meta
Solyc01g074030.3	K01188	ko00460,ko00500,ko00940,ko01100,ko01110	pmb3074	5-O-p-Coumaroylquinic acid*	Phenolic acids	C12208	ko00940,ko00941,ko00945,ko01110	0.934737	8.35119e-06	gene-meta
Solyc01g097000.3	K05349	ko00460,ko00500,ko00940,ko01100,ko01110	pmb3074	5-O-p-Coumaroylquinic acid*	Phenolic acids	C12208	ko00940,ko00941,ko00945,ko01110	0.942951	4.32257e-06	gene-meta
Solyc01g101050.3	K00430	ko00940,ko01100,ko01110	pmb3074	5-O-p-Coumaroylquinic acid*	Phenolic acids	C12208	ko00940,ko00941,ko00945,ko01110	0.836454	0.000695415	gene-meta
Solyc01g107820.2	K23260	ko00940,ko01110	pmb3074	5-O-p-Coumaroylquinic acid*	Phenolic acids	C12208	ko00940,ko00941,ko00945,ko01110	-0.832262	0.000783381	gene-meta
Solyc01g108320.3	K00430	ko00940,ko01100,ko01110	pmb3074	5-O-p-Coumaroylquinic acid*	Phenolic acids	C12208	ko00940,ko00941,ko00945,ko01110	0.846013	0.000523388	gene-meta
Solyc02g022850.1	K22395	ko00940,ko01100,ko01110	pmb3074	5-O-p-Coumaroylquinic acid*	Phenolic acids	C12208	ko00940,ko00941,ko00945,ko01110	0.94213	4.63602e-06	gene-meta
Solyc02g063160.4	K18368	ko00940,ko01100,ko01110	pmb3074	5-O-p-Coumaroylquinic acid*	Phenolic acids	C12208	ko00940,ko00941,ko00945,ko01110	-0.854337	0.000402292	gene-meta
Solyc02g064970.4	K00430	ko00940,ko01100,ko01110	pmb3074	5-O-p-Coumaroylquinic acid*	Phenolic acids	C12208	ko00940,ko00941,ko00945,ko01110	0.873548	0.000205155	gene-meta
Solyc02g069690.1	K22395	ko00940,ko01100,ko01110	pmb3074	5-O-p-Coumaroylquinic acid*	Phenolic acids	C12208	ko00940,ko00941,ko00945,ko01110	0.953522	1.57954e-06	gene-meta
Solyc02g070090.1	K22395	ko00940,ko01100,ko01110	pmb3074	5-O-p-Coumaroylquinic acid*	Phenolic acids	C12208	ko00940,ko00941,ko00945,ko01110	-0.950149	2.22951e-06	gene-meta
Solyc02g070110.1	K22395	ko00940,ko01100,ko01110	pmb3074	5-O-p-Coumaroylquinic acid*	Phenolic acids	C12208	ko00940,ko00941,ko00945,ko01110	-0.94051	5.30762e-06	gene-meta
Solyc02g070130.1	K22395	ko00940,ko01100,ko01110	pmb3074	5-O-p-Coumaroylquinic acid*	Phenolic acids	C12208	ko00940,ko00941,ko00945,ko01110	-0.92079	2.14747e-05	gene-meta
Solyc02g077300.2	K00430	ko00940,ko01100,ko01110	pmb3074	5-O-p-Coumaroylquinic acid*	Phenolic acids	C12208	ko00940,ko00941,ko00945,ko01110	-0.953905	1.51661e-06	gene-meta
Solyc02g078510.4	K13065	ko00940,ko00941,ko00945,ko01100,ko01110	pmb3074	5-O-p-Coumaroylquinic acid*	Phenolic acids	C12208	ko00940,ko00941,ko00945,ko01110	-0.935503	7.88294e-06	gene-meta
Solyc02g079440.3	K22395	ko00940,ko01100,ko01110	pmb3074	5-O-p-Coumaroylquinic acid*	Phenolic acids	C12208	ko00940,ko00941,ko00945,ko01110	-0.839877	0.000629447	gene-meta
Solyc02g079460.1	K22395	ko00940,ko01100,ko01110	pmb3074	5-O-p-Coumaroylquinic acid*	Phenolic acids	C12208	ko00940,ko00941,ko00945,ko01110	-0.950285	2.19963e-06	gene-meta
Solyc02g079480.1	K22395	ko00940,ko01100,ko01110	pmb3074	5-O-p-Coumaroylquinic acid*	Phenolic acids	C12208	ko00940,ko00941,ko00945,ko01110	0.948485	2.61968e-06	gene-meta
Solyc02g080530.3	K00430	ko00940,ko01100,ko01110	pmb3074	5-O-p-Coumaroylquinic acid*	Phenolic acids	C12208	ko00940,ko00941,ko00945,ko01110	0.93713	6.95675e-06	gene-meta
Solyc02g083480.3	K00430	ko00940,ko01100,ko01110	pmb3074	5-O-p-Coumaroylquinic acid*	Phenolic acids	C12208	ko00940,ko00941,ko00945,ko01110	0.822605	0.00101869	gene-meta
Solyc02g083490.3	K00430	ko00940,ko01100,ko01110	pmb3074	5-O-p-Coumaroylquinic acid*	Phenolic acids	C12208	ko00940,ko00941,ko00945,ko01110	0.930753	1.11552e-05	gene-meta
Solyc02g087190.1	K00430	ko00940,ko01100,ko01110	pmb3074	5-O-p-Coumaroylquinic acid*	Phenolic acids	C12208	ko00940,ko00941,ko00945,ko01110	0.894611	8.55817e-05	gene-meta
Solyc02g090450.3	K00430	ko00940,ko01100,ko01110	pmb3074	5-O-p-Coumaroylquinic acid*	Phenolic acids	C12208	ko00940,ko00941,ko00945,ko01110	0.854735	0.000397102	gene-meta
Solyc02g093230.4	K00588	ko00940,ko00941,ko00945,ko01100,ko01110	pmb3074	5-O-p-Coumaroylquinic acid*	Phenolic acids	C12208	ko00940,ko00941,ko00945,ko01110	0.830588	0.00082079	gene-meta
Solyc03g006700.3	K00430	ko00940,ko01100,ko01110	pmb3074	5-O-p-Coumaroylquinic acid*	Phenolic acids	C12208	ko00940,ko00941,ko00945,ko01110	-0.869665	0.000237035	gene-meta
Solyc03g006810.3	K00430	ko00940,ko01100,ko01110	pmb3074	5-O-p-Coumaroylquinic acid*	Phenolic acids	C12208	ko00940,ko00941,ko00945,ko01110	0.808243	0.00146528	gene-meta
Solyc03g031730.3	K05350	ko00460,ko00500,ko00940,ko01100,ko01110	pmb3074	5-O-p-Coumaroylquinic acid*	Phenolic acids	C12208	ko00940,ko00941,ko00945,ko01110	0.862422	0.000306706	gene-meta
Solyc03g044100.4	K00430	ko00940,ko01100,ko01110	pmb3074	5-O-p-Coumaroylquinic acid*	Phenolic acids	C12208	ko00940,ko00941,ko00945,ko01110	0.805852	0.00155222	gene-meta
Solyc03g080150.3	K00430	ko00940,ko01100,ko01110	pmb3074	5-O-p-Coumaroylquinic acid*	Phenolic acids	C12208	ko00940,ko00941,ko00945,ko01110	0.907784	4.491e-05	gene-meta
Solyc03g111170.3	K01904	ko00130,ko00940,ko01100,ko01110	pmb3074	5-O-p-Coumaroylquinic acid*	Phenolic acids	C12208	ko00940,ko00941,ko00945,ko01110	-0.947561	2.85868e-06	gene-meta
Solyc03g114175.1	K23260	ko00940,ko01110	pmb3074	5-O-p-Coumaroylquinic acid*	Phenolic acids	C12208	ko00940,ko00941,ko00945,ko01110	0.884704	0.000131824	gene-meta
Solyc03g114710.4	K23260	ko00940,ko01110	pmb3074	5-O-p-Coumaroylquinic acid*	Phenolic acids	C12208	ko00940,ko00941,ko00945,ko01110	-0.862779	0.000302942	gene-meta
Solyc03g117600.3	K13065	ko00940,ko00941,ko00945,ko01100,ko01110	pmb3074	5-O-p-Coumaroylquinic acid*	Phenolic acids	C12208	ko00940,ko00941,ko00945,ko01110	-0.804433	0.0016057	gene-meta
Solyc03g119080.4	K05350	ko00460,ko00500,ko00940,ko01100,ko01110	pmb3074	5-O-p-Coumaroylquinic acid*	Phenolic acids	C12208	ko00940,ko00941,ko00945,ko01110	0.812017	0.00133566	gene-meta
Solyc04g015560.4	K05349	ko00460,ko00500,ko00940,ko01100,ko01110	pmb3074	5-O-p-Coumaroylquinic acid*	Phenolic acids	C12208	ko00940,ko00941,ko00945,ko01110	0.932312	9.98118e-06	gene-meta
Solyc04g081860.3	K00430	ko00940,ko01100,ko01110	pmb3074	5-O-p-Coumaroylquinic acid*	Phenolic acids	C12208	ko00940,ko00941,ko00945,ko01110	0.939175	5.91721e-06	gene-meta
Solyc05g009390.3	K18368	ko00940,ko01100,ko01110	pmb3074	5-O-p-Coumaroylquinic acid*	Phenolic acids	C12208	ko00940,ko00941,ko00945,ko01110	0.816705	0.00118715	gene-meta
Solyc05g039950.2	K13065	ko00940,ko00941,ko00945,ko01100,ko01110	pmb3074	5-O-p-Coumaroylquinic acid*	Phenolic acids	C12208	ko00940,ko00941,ko00945,ko01110	-0.908859	4.24301e-05	gene-meta
Solyc05g046010.4	K00430	ko00940,ko01100,ko01110	pmb3074	5-O-p-Coumaroylquinic acid*	Phenolic acids	C12208	ko00940,ko00941,ko00945,ko01110	0.850113	0.000460654	gene-meta
Solyc05g046020.3	K00430	ko00940,ko01100,ko01110	pmb3074	5-O-p-Coumaroylquinic acid*	Phenolic acids	C12208	ko00940,ko00941,ko00945,ko01110	0.931608	1.04982e-05	gene-meta
Solyc05g046030.4	K00430	ko00940,ko01100,ko01110	pmb3074	5-O-p-Coumaroylquinic acid*	Phenolic acids	C12208	ko00940,ko00941,ko00945,ko01110	0.853989	0.000406876	gene-meta
Solyc05g047530.3	K00487	ko00130,ko00940,ko00941,ko00945,ko01100,ko01110	pmb3074	5-O-p-Coumaroylquinic acid*	Phenolic acids	C12208	ko00940,ko00941,ko00945,ko01110	-0.888048	0.000114445	gene-meta
Solyc05g050880.2	K00430	ko00940,ko01100,ko01110	pmb3074	5-O-p-Coumaroylquinic acid*	Phenolic acids	C12208	ko00940,ko00941,ko00945,ko01110	0.875703	0.000188972	gene-meta
Solyc05g052280.3	K00430	ko00940,ko01100,ko01110	pmb3074	5-O-p-Coumaroylquinic acid*	Phenolic acids	C12208	ko00940,ko00941,ko00945,ko01110	-0.963258	4.95749e-07	gene-meta
Solyc06g065060.1	K22395	ko00940,ko01100,ko01110	pmb3074	5-O-p-Coumaroylquinic acid*	Phenolic acids	C12208	ko00940,ko00941,ko00945,ko01110	-0.943529	4.11219e-06	gene-meta
Solyc06g068440.4	K09753	ko00940,ko01100,ko01110	pmb3074	5-O-p-Coumaroylquinic acid*	Phenolic acids	C12208	ko00940,ko00941,ko00945,ko01110	0.90517	5.1414e-05	gene-meta
Solyc06g073740.3	K05349	ko00460,ko00500,ko00940,ko01100,ko01110	pmb3074	5-O-p-Coumaroylquinic acid*	Phenolic acids	C12208	ko00940,ko00941,ko00945,ko01110	-0.829838	0.000838006	gene-meta
Solyc06g073760.3	K05349	ko00460,ko00500,ko00940,ko01100,ko01110	pmb3074	5-O-p-Coumaroylquinic acid*	Phenolic acids	C12208	ko00940,ko00941,ko00945,ko01110	-0.811779	0.00134356	gene-meta
Solyc06g076630.3	K00430	ko00940,ko01100,ko01110	pmb3074	5-O-p-Coumaroylquinic acid*	Phenolic acids	C12208	ko00940,ko00941,ko00945,ko01110	0.918252	2.50341e-05	gene-meta
Solyc06g082420.4	K00430	ko00940,ko01100,ko01110	pmb3074	5-O-p-Coumaroylquinic acid*	Phenolic acids	C12208	ko00940,ko00941,ko00945,ko01110	-0.857976	0.000356771	gene-meta
Solyc07g006670.1	K13065	ko00940,ko00941,ko00945,ko01100,ko01110	pmb3074	5-O-p-Coumaroylquinic acid*	Phenolic acids	C12208	ko00940,ko00941,ko00945,ko01110	-0.920833	2.1418e-05	gene-meta
Solyc07g006680.1	K13065	ko00940,ko00941,ko00945,ko01100,ko01110	pmb3074	5-O-p-Coumaroylquinic acid*	Phenolic acids	C12208	ko00940,ko00941,ko00945,ko01110	0.845918	0.000524921	gene-meta
Solyc07g008360.2	K01904	ko00130,ko00940,ko01100,ko01110	pmb3074	5-O-p-Coumaroylquinic acid*	Phenolic acids	C12208	ko00940,ko00941,ko00945,ko01110	-0.907926	4.45753e-05	gene-meta
Solyc07g014580.3	K13065	ko00940,ko00941,ko00945,ko01100,ko01110	pmb3074	5-O-p-Coumaroylquinic acid*	Phenolic acids	C12208	ko00940,ko00941,ko00945,ko01110	0.87609	0.000186173	gene-meta
Solyc07g043490.1	K23260	ko00940,ko01110	pmb3074	5-O-p-Coumaroylquinic acid*	Phenolic acids	C12208	ko00940,ko00941,ko00945,ko01110	0.915109	3.00678e-05	gene-meta
Solyc07g043710.4	K13065	ko00940,ko00941,ko00945,ko01100,ko01110	pmb3074	5-O-p-Coumaroylquinic acid*	Phenolic acids	C12208	ko00940,ko00941,ko00945,ko01110	0.837934	0.000666273	gene-meta
Solyc07g047740.3	K00430	ko00940,ko01100,ko01110	pmb3074	5-O-p-Coumaroylquinic acid*	Phenolic acids	C12208	ko00940,ko00941,ko00945,ko01110	0.90926	4.15348e-05	gene-meta
Solyc07g049240.3	K00430	ko00940,ko01100,ko01110	pmb3074	5-O-p-Coumaroylquinic acid*	Phenolic acids	C12208	ko00940,ko00941,ko00945,ko01110	0.861141	0.000320532	gene-meta
Solyc07g052510.4	K00430	ko00940,ko01100,ko01110	pmb3074	5-O-p-Coumaroylquinic acid*	Phenolic acids	C12208	ko00940,ko00941,ko00945,ko01110	0.889645	0.000106808	gene-meta
Solyc07g052530.3	K00430	ko00940,ko01100,ko01110	pmb3074	5-O-p-Coumaroylquinic acid*	Phenolic acids	C12208	ko00940,ko00941,ko00945,ko01110	0.86261	0.000304714	gene-meta
Solyc08g005120.3	K09753	ko00940,ko01100,ko01110	pmb3074	5-O-p-Coumaroylquinic acid*	Phenolic acids	C12208	ko00940,ko00941,ko00945,ko01110	-0.895636	8.1643e-05	gene-meta
Solyc08g006830.3	K00588	ko00940,ko00941,ko00945,ko01100,ko01110	pmb3074	5-O-p-Coumaroylquinic acid*	Phenolic acids	C12208	ko00940,ko00941,ko00945,ko01110	0.961022	6.63653e-07	gene-meta
Solyc08g013930.4	K00430	ko00940,ko01100,ko01110	pmb3074	5-O-p-Coumaroylquinic acid*	Phenolic acids	C12208	ko00940,ko00941,ko00945,ko01110	0.937488	6.76489e-06	gene-meta
Solyc08g014490.1	K13065	ko00940,ko00941,ko00945,ko01100,ko01110	pmb3074	5-O-p-Coumaroylquinic acid*	Phenolic acids	C12208	ko00940,ko00941,ko00945,ko01110	0.864144	0.000288863	gene-meta
Solyc08g075830.4	K00430	ko00940,ko01100,ko01110	pmb3074	5-O-p-Coumaroylquinic acid*	Phenolic acids	C12208	ko00940,ko00941,ko00945,ko01110	0.925663	1.57649e-05	gene-meta
Solyc08g076300.3	K01904	ko00130,ko00940,ko01100,ko01110	pmb3074	5-O-p-Coumaroylquinic acid*	Phenolic acids	C12208	ko00940,ko00941,ko00945,ko01110	0.916014	2.8543e-05	gene-meta
Solyc08g077080.1	K23260	ko00940,ko01110	pmb3074	5-O-p-Coumaroylquinic acid*	Phenolic acids	C12208	ko00940,ko00941,ko00945,ko01110	-0.941737	4.79262e-06	gene-meta
Solyc09g010000.4	K06892	ko00940,ko01110	pmb3074	5-O-p-Coumaroylquinic acid*	Phenolic acids	C12208	ko00940,ko00941,ko00945,ko01110	-0.896913	7.69401e-05	gene-meta
Solyc09g072660.4	K22395	ko00940,ko01100,ko01110	pmb3074	5-O-p-Coumaroylquinic acid*	Phenolic acids	C12208	ko00940,ko00941,ko00945,ko01110	0.925966	1.54545e-05	gene-meta
Solyc09g072700.4	K00430	ko00940,ko01100,ko01110	pmb3074	5-O-p-Coumaroylquinic acid*	Phenolic acids	C12208	ko00940,ko00941,ko00945,ko01110	0.929172	1.24537e-05	gene-meta
Solyc09g075140.3	K18368	ko00940,ko01100,ko01110	pmb3074	5-O-p-Coumaroylquinic acid*	Phenolic acids	C12208	ko00940,ko00941,ko00945,ko01110	-0.917368	2.63775e-05	gene-meta
Solyc09g089690.3	K06892	ko00940,ko01110	pmb3074	5-O-p-Coumaroylquinic acid*	Phenolic acids	C12208	ko00940,ko00941,ko00945,ko01110	0.949319	2.41785e-06	gene-meta
Solyc09g089810.1	K06892	ko00940,ko01110	pmb3074	5-O-p-Coumaroylquinic acid*	Phenolic acids	C12208	ko00940,ko00941,ko00945,ko01110	-0.856471	0.000375087	gene-meta
Solyc10g011925.1	K10775	ko00360,ko00940,ko01100,ko01110	pmb3074	5-O-p-Coumaroylquinic acid*	Phenolic acids	C12208	ko00940,ko00941,ko00945,ko01110	-0.874838	0.000195345	gene-meta
Solyc10g011930.1	K10775	ko00360,ko00940,ko01100,ko01110	pmb3074	5-O-p-Coumaroylquinic acid*	Phenolic acids	C12208	ko00940,ko00941,ko00945,ko01110	-0.820244	0.00108373	gene-meta
Solyc10g032565.1	K06892	ko00940,ko01110	pmb3074	5-O-p-Coumaroylquinic acid*	Phenolic acids	C12208	ko00940,ko00941,ko00945,ko01110	0.875946	0.00018721	gene-meta
Solyc10g044447.1	K06892	ko00940,ko01110	pmb3074	5-O-p-Coumaroylquinic acid*	Phenolic acids	C12208	ko00940,ko00941,ko00945,ko01110	0.86211	0.00031003	gene-meta
Solyc10g076190.2	K00430	ko00940,ko01100,ko01110	pmb3074	5-O-p-Coumaroylquinic acid*	Phenolic acids	C12208	ko00940,ko00941,ko00945,ko01110	0.919582	2.31151e-05	gene-meta
Solyc10g076210.2	K00430	ko00940,ko01100,ko01110	pmb3074	5-O-p-Coumaroylquinic acid*	Phenolic acids	C12208	ko00940,ko00941,ko00945,ko01110	0.851519	0.000440544	gene-meta
Solyc10g076220.3	K00430	ko00940,ko01100,ko01110	pmb3074	5-O-p-Coumaroylquinic acid*	Phenolic acids	C12208	ko00940,ko00941,ko00945,ko01110	0.881898	0.000147937	gene-meta
Solyc10g078220.2	K09754	ko00940,ko00941,ko00945,ko01100,ko01110	pmb3074	5-O-p-Coumaroylquinic acid*	Phenolic acids	C12208	ko00940,ko00941,ko00945,ko01110	-0.962648	5.37727e-07	gene-meta
Solyc10g078230.3	K09754	ko00940,ko00941,ko00945,ko01100,ko01110	pmb3074	5-O-p-Coumaroylquinic acid*	Phenolic acids	C12208	ko00940,ko00941,ko00945,ko01110	-0.924354	1.71638e-05	gene-meta
Solyc10g078240.2	K09754	ko00940,ko00941,ko00945,ko01100,ko01110	pmb3074	5-O-p-Coumaroylquinic acid*	Phenolic acids	C12208	ko00940,ko00941,ko00945,ko01110	0.885109	0.000129615	gene-meta
Solyc10g085830.2	K13066	ko00380,ko00940,ko01100,ko01110	pmb3074	5-O-p-Coumaroylquinic acid*	Phenolic acids	C12208	ko00940,ko00941,ko00945,ko01110	0.8908	0.000101538	gene-meta
Solyc11g007210.3	K00430	ko00940,ko01100,ko01110	pmb3074	5-O-p-Coumaroylquinic acid*	Phenolic acids	C12208	ko00940,ko00941,ko00945,ko01110	0.895754	8.11995e-05	gene-meta
Solyc11g008720.3	K01188	ko00460,ko00500,ko00940,ko01100,ko01110	pmb3074	5-O-p-Coumaroylquinic acid*	Phenolic acids	C12208	ko00940,ko00941,ko00945,ko01110	-0.871815	0.000218936	gene-meta
Solyc11g018774.1	K00430	ko00940,ko01100,ko01110	pmb3074	5-O-p-Coumaroylquinic acid*	Phenolic acids	C12208	ko00940,ko00941,ko00945,ko01110	-0.88216	0.000146371	gene-meta
Solyc11g018800.3	K00430	ko00940,ko01100,ko01110	pmb3074	5-O-p-Coumaroylquinic acid*	Phenolic acids	C12208	ko00940,ko00941,ko00945,ko01110	-0.94424	3.86427e-06	gene-meta
Solyc11g018805.1	K00430	ko00940,ko01100,ko01110	pmb3074	5-O-p-Coumaroylquinic acid*	Phenolic acids	C12208	ko00940,ko00941,ko00945,ko01110	-0.870426	0.000230503	gene-meta
Solyc11g069050.2	K01904	ko00130,ko00940,ko01100,ko01110	pmb3074	5-O-p-Coumaroylquinic acid*	Phenolic acids	C12208	ko00940,ko00941,ko00945,ko01110	-0.807349	0.00149734	gene-meta
Solyc11g069680.1	K13065	ko00940,ko00941,ko00945,ko01100,ko01110	pmb3074	5-O-p-Coumaroylquinic acid*	Phenolic acids	C12208	ko00940,ko00941,ko00945,ko01110	-0.941776	4.77695e-06	gene-meta
Solyc11g071640.3	K05349	ko00460,ko00500,ko00940,ko01100,ko01110	pmb3074	5-O-p-Coumaroylquinic acid*	Phenolic acids	C12208	ko00940,ko00941,ko00945,ko01110	0.95894	8.57837e-07	gene-meta
Solyc11g072110.2	K06892	ko00940,ko01110	pmb3074	5-O-p-Coumaroylquinic acid*	Phenolic acids	C12208	ko00940,ko00941,ko00945,ko01110	0.895539	8.20098e-05	gene-meta
Solyc11g072510.3	K09753	ko00940,ko01100,ko01110	pmb3074	5-O-p-Coumaroylquinic acid*	Phenolic acids	C12208	ko00940,ko00941,ko00945,ko01110	0.812848	0.00130834	gene-meta
Solyc11g072920.2	K00430	ko00940,ko01100,ko01110	pmb3074	5-O-p-Coumaroylquinic acid*	Phenolic acids	C12208	ko00940,ko00941,ko00945,ko01110	0.855367	0.000388978	gene-meta
Solyc12g005430.1	K13065	ko00940,ko00941,ko00945,ko01100,ko01110	pmb3074	5-O-p-Coumaroylquinic acid*	Phenolic acids	C12208	ko00940,ko00941,ko00945,ko01110	0.883521	0.000138437	gene-meta
Solyc12g005783.1	K00430	ko00940,ko01100,ko01110	pmb3074	5-O-p-Coumaroylquinic acid*	Phenolic acids	C12208	ko00940,ko00941,ko00945,ko01110	0.84581	0.000526667	gene-meta
Solyc12g005787.1	K00430	ko00940,ko01100,ko01110	pmb3074	5-O-p-Coumaroylquinic acid*	Phenolic acids	C12208	ko00940,ko00941,ko00945,ko01110	0.896294	7.91945e-05	gene-meta
Solyc12g005790.2	K00430	ko00940,ko01100,ko01110	pmb3074	5-O-p-Coumaroylquinic acid*	Phenolic acids	C12208	ko00940,ko00941,ko00945,ko01110	0.944927	3.63627e-06	gene-meta
Solyc12g007030.3	K12355	ko00940	pmb3074	5-O-p-Coumaroylquinic acid*	Phenolic acids	C12208	ko00940,ko00941,ko00945,ko01110	-0.94185	4.74699e-06	gene-meta
Solyc12g040640.2	K05350	ko00460,ko00500,ko00940,ko01100,ko01110	pmb3074	5-O-p-Coumaroylquinic acid*	Phenolic acids	C12208	ko00940,ko00941,ko00945,ko01110	0.945287	3.52112e-06	gene-meta
Solyc12g042460.2	K01904	ko00130,ko00940,ko01100,ko01110	pmb3074	5-O-p-Coumaroylquinic acid*	Phenolic acids	C12208	ko00940,ko00941,ko00945,ko01110	-0.93256	9.80368e-06	gene-meta
Solyc12g055820.3	K00083	ko00940,ko01100,ko01110	pmb3074	5-O-p-Coumaroylquinic acid*	Phenolic acids	C12208	ko00940,ko00941,ko00945,ko01110	0.903499	5.59441e-05	gene-meta
Solyc12g089360.1	K00430	ko00940,ko01100,ko01110	pmb3074	5-O-p-Coumaroylquinic acid*	Phenolic acids	C12208	ko00940,ko00941,ko00945,ko01110	0.867787	0.000253769	gene-meta
Solyc12g089370.2	K00430	ko00940,ko01100,ko01110	pmb3074	5-O-p-Coumaroylquinic acid*	Phenolic acids	C12208	ko00940,ko00941,ko00945,ko01110	0.842701	0.000578748	gene-meta
novel.4625	K13065	ko00940,ko00941,ko00945,ko01100,ko01110	pmb3074	5-O-p-Coumaroylquinic acid*	Phenolic acids	C12208	ko00940,ko00941,ko00945,ko01110	0.883364	0.000139334	gene-meta
novel.7342	K00430	ko00940,ko01100,ko01110	pmb3074	5-O-p-Coumaroylquinic acid*	Phenolic acids	C12208	ko00940,ko00941,ko00945,ko01110	-0.976908	4.97443e-08	gene-meta
Solyc01g010390.3	K01188	ko00460,ko00500,ko00940,ko01100,ko01110	mws0011	Syringin	Phenolic acids	C01533	ko00940	0.829847	0.000837802	gene-meta
Solyc02g079440.3	K22395	ko00940,ko01100,ko01110	mws0011	Syringin	Phenolic acids	C01533	ko00940	-0.852876	0.000421792	gene-meta
Solyc02g080300.3	K05350	ko00460,ko00500,ko00940,ko01100,ko01110	mws0011	Syringin	Phenolic acids	C01533	ko00940	-0.802543	0.0016791	gene-meta
Solyc03g006810.3	K00430	ko00940,ko01100,ko01110	mws0011	Syringin	Phenolic acids	C01533	ko00940	0.811181	0.00136359	gene-meta
Solyc05g009390.3	K18368	ko00940,ko01100,ko01110	mws0011	Syringin	Phenolic acids	C01533	ko00940	0.865659	0.000273832	gene-meta
Solyc07g049240.3	K00430	ko00940,ko01100,ko01110	mws0011	Syringin	Phenolic acids	C01533	ko00940	0.910985	3.78458e-05	gene-meta
Solyc09g010020.2	K06892	ko00940,ko01110	mws0011	Syringin	Phenolic acids	C01533	ko00940	-0.858223	0.000353834	gene-meta
Solyc10g044447.1	K06892	ko00940,ko01110	mws0011	Syringin	Phenolic acids	C01533	ko00940	0.835284	0.000719161	gene-meta
Solyc10g076245.1	K00430	ko00940,ko01100,ko01110	mws0011	Syringin	Phenolic acids	C01533	ko00940	0.813758	0.00127892	gene-meta
Solyc10g078230.3	K09754	ko00940,ko00941,ko00945,ko01100,ko01110	mws0011	Syringin	Phenolic acids	C01533	ko00940	-0.83441	0.000737288	gene-meta
Solyc12g005790.2	K00430	ko00940,ko01100,ko01110	mws0011	Syringin	Phenolic acids	C01533	ko00940	0.807408	0.0014952	gene-meta
Solyc01g006310.3	K00430	ko00940,ko01100,ko01110	HJN003	1-O-Sinapoyl-D-glucose	Phenolic acids	C01175	ko00940	0.864414	0.000286137	gene-meta
Solyc01g007950.4	K00430	ko00940,ko01100,ko01110	HJN003	1-O-Sinapoyl-D-glucose	Phenolic acids	C01175	ko00940	-0.849358	0.000471738	gene-meta
Solyc01g008300.2	K13065	ko00940,ko00941,ko00945,ko01100,ko01110	HJN003	1-O-Sinapoyl-D-glucose	Phenolic acids	C01175	ko00940	-0.829261	0.000851442	gene-meta
Solyc01g010390.3	K01188	ko00460,ko00500,ko00940,ko01100,ko01110	HJN003	1-O-Sinapoyl-D-glucose	Phenolic acids	C01175	ko00940	0.830371	0.000825742	gene-meta
Solyc01g068080.4	K09753	ko00940,ko01100,ko01110	HJN003	1-O-Sinapoyl-D-glucose	Phenolic acids	C01175	ko00940	0.880042	0.000159417	gene-meta
Solyc01g074030.3	K01188	ko00460,ko00500,ko00940,ko01100,ko01110	HJN003	1-O-Sinapoyl-D-glucose	Phenolic acids	C01175	ko00940	0.843474	0.000565439	gene-meta
Solyc01g108320.3	K00430	ko00940,ko01100,ko01110	HJN003	1-O-Sinapoyl-D-glucose	Phenolic acids	C01175	ko00940	0.921249	2.08767e-05	gene-meta
Solyc02g022850.1	K22395	ko00940,ko01100,ko01110	HJN003	1-O-Sinapoyl-D-glucose	Phenolic acids	C01175	ko00940	0.851147	0.000445791	gene-meta
Solyc02g064970.4	K00430	ko00940,ko01100,ko01110	HJN003	1-O-Sinapoyl-D-glucose	Phenolic acids	C01175	ko00940	0.852311	0.00042952	gene-meta
Solyc02g069690.1	K22395	ko00940,ko01100,ko01110	HJN003	1-O-Sinapoyl-D-glucose	Phenolic acids	C01175	ko00940	0.909824	4.02978e-05	gene-meta
Solyc02g078510.4	K13065	ko00940,ko00941,ko00945,ko01100,ko01110	HJN003	1-O-Sinapoyl-D-glucose	Phenolic acids	C01175	ko00940	-0.804936	0.00158658	gene-meta
Solyc02g079460.1	K22395	ko00940,ko01100,ko01110	HJN003	1-O-Sinapoyl-D-glucose	Phenolic acids	C01175	ko00940	-0.861661	0.000314865	gene-meta
Solyc02g079480.1	K22395	ko00940,ko01100,ko01110	HJN003	1-O-Sinapoyl-D-glucose	Phenolic acids	C01175	ko00940	0.846961	0.000508331	gene-meta
Solyc02g080300.3	K05350	ko00460,ko00500,ko00940,ko01100,ko01110	HJN003	1-O-Sinapoyl-D-glucose	Phenolic acids	C01175	ko00940	-0.893432	9.02927e-05	gene-meta
Solyc02g083490.3	K00430	ko00940,ko01100,ko01110	HJN003	1-O-Sinapoyl-D-glucose	Phenolic acids	C01175	ko00940	0.834296	0.000739692	gene-meta
Solyc02g084780.4	K00430	ko00940,ko01100,ko01110	HJN003	1-O-Sinapoyl-D-glucose	Phenolic acids	C01175	ko00940	0.906022	4.92181e-05	gene-meta
Solyc02g084790.3	K00430	ko00940,ko01100,ko01110	HJN003	1-O-Sinapoyl-D-glucose	Phenolic acids	C01175	ko00940	0.842482	0.000582559	gene-meta
Solyc02g087190.1	K00430	ko00940,ko01100,ko01110	HJN003	1-O-Sinapoyl-D-glucose	Phenolic acids	C01175	ko00940	0.814595	0.00125232	gene-meta
Solyc03g006700.3	K00430	ko00940,ko01100,ko01110	HJN003	1-O-Sinapoyl-D-glucose	Phenolic acids	C01175	ko00940	-0.881672	0.000149297	gene-meta
Solyc03g031730.3	K05350	ko00460,ko00500,ko00940,ko01100,ko01110	HJN003	1-O-Sinapoyl-D-glucose	Phenolic acids	C01175	ko00940	0.872478	0.000213579	gene-meta
Solyc03g114710.4	K23260	ko00940,ko01110	HJN003	1-O-Sinapoyl-D-glucose	Phenolic acids	C01175	ko00940	-0.812664	0.00131437	gene-meta
Solyc04g071890.3	K00430	ko00940,ko01100,ko01110	HJN003	1-O-Sinapoyl-D-glucose	Phenolic acids	C01175	ko00940	-0.818147	0.00114413	gene-meta
Solyc04g081860.3	K00430	ko00940,ko01100,ko01110	HJN003	1-O-Sinapoyl-D-glucose	Phenolic acids	C01175	ko00940	0.848802	0.000480049	gene-meta
Solyc05g009390.3	K18368	ko00940,ko01100,ko01110	HJN003	1-O-Sinapoyl-D-glucose	Phenolic acids	C01175	ko00940	0.883358	0.000139369	gene-meta
Solyc05g039950.2	K13065	ko00940,ko00941,ko00945,ko01100,ko01110	HJN003	1-O-Sinapoyl-D-glucose	Phenolic acids	C01175	ko00940	-0.81314	0.00129886	gene-meta
Solyc05g055320.3	K00430	ko00940,ko01100,ko01110	HJN003	1-O-Sinapoyl-D-glucose	Phenolic acids	C01175	ko00940	0.869258	0.000240585	gene-meta
Solyc06g065060.1	K22395	ko00940,ko01100,ko01110	HJN003	1-O-Sinapoyl-D-glucose	Phenolic acids	C01175	ko00940	-0.822737	0.00101514	gene-meta
Solyc06g073740.3	K05349	ko00460,ko00500,ko00940,ko01100,ko01110	HJN003	1-O-Sinapoyl-D-glucose	Phenolic acids	C01175	ko00940	-0.87421	0.000200076	gene-meta
Solyc06g076630.3	K00430	ko00940,ko01100,ko01110	HJN003	1-O-Sinapoyl-D-glucose	Phenolic acids	C01175	ko00940	0.918729	2.4332e-05	gene-meta
Solyc07g006680.1	K13065	ko00940,ko00941,ko00945,ko01100,ko01110	HJN003	1-O-Sinapoyl-D-glucose	Phenolic acids	C01175	ko00940	0.807462	0.00149327	gene-meta
Solyc07g008360.2	K01904	ko00130,ko00940,ko01100,ko01110	HJN003	1-O-Sinapoyl-D-glucose	Phenolic acids	C01175	ko00940	-0.879359	0.000163809	gene-meta
Solyc07g014580.3	K13065	ko00940,ko00941,ko00945,ko01100,ko01110	HJN003	1-O-Sinapoyl-D-glucose	Phenolic acids	C01175	ko00940	0.861008	0.000321997	gene-meta
Solyc07g043490.1	K23260	ko00940,ko01110	HJN003	1-O-Sinapoyl-D-glucose	Phenolic acids	C01175	ko00940	0.873656	0.000204323	gene-meta
Solyc07g047740.3	K00430	ko00940,ko01100,ko01110	HJN003	1-O-Sinapoyl-D-glucose	Phenolic acids	C01175	ko00940	0.894025	8.78956e-05	gene-meta
Solyc07g049240.3	K00430	ko00940,ko01100,ko01110	HJN003	1-O-Sinapoyl-D-glucose	Phenolic acids	C01175	ko00940	0.882335	0.000145332	gene-meta
Solyc08g006830.3	K00588	ko00940,ko00941,ko00945,ko01100,ko01110	HJN003	1-O-Sinapoyl-D-glucose	Phenolic acids	C01175	ko00940	0.809668	0.00141525	gene-meta
Solyc08g013930.4	K00430	ko00940,ko01100,ko01110	HJN003	1-O-Sinapoyl-D-glucose	Phenolic acids	C01175	ko00940	0.827769	0.00088693	gene-meta
Solyc08g075830.4	K00430	ko00940,ko01100,ko01110	HJN003	1-O-Sinapoyl-D-glucose	Phenolic acids	C01175	ko00940	0.844139	0.000554176	gene-meta
Solyc09g072660.4	K22395	ko00940,ko01100,ko01110	HJN003	1-O-Sinapoyl-D-glucose	Phenolic acids	C01175	ko00940	0.868081	0.000251092	gene-meta
Solyc09g075140.3	K18368	ko00940,ko01100,ko01110	HJN003	1-O-Sinapoyl-D-glucose	Phenolic acids	C01175	ko00940	-0.805411	0.00156872	gene-meta
Solyc10g011925.1	K10775	ko00360,ko00940,ko01100,ko01110	HJN003	1-O-Sinapoyl-D-glucose	Phenolic acids	C01175	ko00940	-0.832516	0.000777806	gene-meta
Solyc10g044447.1	K06892	ko00940,ko01110	HJN003	1-O-Sinapoyl-D-glucose	Phenolic acids	C01175	ko00940	0.854478	0.000400449	gene-meta
Solyc10g076190.2	K00430	ko00940,ko01100,ko01110	HJN003	1-O-Sinapoyl-D-glucose	Phenolic acids	C01175	ko00940	0.891978	9.6376e-05	gene-meta
Solyc10g076210.2	K00430	ko00940,ko01100,ko01110	HJN003	1-O-Sinapoyl-D-glucose	Phenolic acids	C01175	ko00940	0.800958	0.00174258	gene-meta
Solyc10g076245.1	K00430	ko00940,ko01100,ko01110	HJN003	1-O-Sinapoyl-D-glucose	Phenolic acids	C01175	ko00940	0.816967	0.00117923	gene-meta
Solyc10g078220.2	K09754	ko00940,ko00941,ko00945,ko01100,ko01110	HJN003	1-O-Sinapoyl-D-glucose	Phenolic acids	C01175	ko00940	-0.852613	0.000425379	gene-meta
Solyc10g078230.3	K09754	ko00940,ko00941,ko00945,ko01100,ko01110	HJN003	1-O-Sinapoyl-D-glucose	Phenolic acids	C01175	ko00940	-0.866997	0.000261079	gene-meta
Solyc11g008720.3	K01188	ko00460,ko00500,ko00940,ko01100,ko01110	HJN003	1-O-Sinapoyl-D-glucose	Phenolic acids	C01175	ko00940	-0.816108	0.00120531	gene-meta
Solyc11g069050.2	K01904	ko00130,ko00940,ko01100,ko01110	HJN003	1-O-Sinapoyl-D-glucose	Phenolic acids	C01175	ko00940	-0.949654	2.34036e-06	gene-meta
Solyc11g071640.3	K05349	ko00460,ko00500,ko00940,ko01100,ko01110	HJN003	1-O-Sinapoyl-D-glucose	Phenolic acids	C01175	ko00940	0.841352	0.000602545	gene-meta
Solyc11g072110.2	K06892	ko00940,ko01110	HJN003	1-O-Sinapoyl-D-glucose	Phenolic acids	C01175	ko00940	0.852457	0.000427514	gene-meta
Solyc11g072920.2	K00430	ko00940,ko01100,ko01110	HJN003	1-O-Sinapoyl-D-glucose	Phenolic acids	C01175	ko00940	0.841109	0.000606919	gene-meta
Solyc12g005430.1	K13065	ko00940,ko00941,ko00945,ko01100,ko01110	HJN003	1-O-Sinapoyl-D-glucose	Phenolic acids	C01175	ko00940	0.909335	4.13683e-05	gene-meta
Solyc12g005783.1	K00430	ko00940,ko01100,ko01110	HJN003	1-O-Sinapoyl-D-glucose	Phenolic acids	C01175	ko00940	0.860362	0.000329172	gene-meta
Solyc12g005790.2	K00430	ko00940,ko01100,ko01110	HJN003	1-O-Sinapoyl-D-glucose	Phenolic acids	C01175	ko00940	0.903208	5.67636e-05	gene-meta
Solyc12g040640.2	K05350	ko00460,ko00500,ko00940,ko01100,ko01110	HJN003	1-O-Sinapoyl-D-glucose	Phenolic acids	C01175	ko00940	0.863262	0.000297894	gene-meta
Solyc12g089360.1	K00430	ko00940,ko01100,ko01110	HJN003	1-O-Sinapoyl-D-glucose	Phenolic acids	C01175	ko00940	0.846398	0.00051723	gene-meta
Solyc12g089370.2	K00430	ko00940,ko01100,ko01110	HJN003	1-O-Sinapoyl-D-glucose	Phenolic acids	C01175	ko00940	0.866462	0.000266122	gene-meta
novel.7342	K00430	ko00940,ko01100,ko01110	HJN003	1-O-Sinapoyl-D-glucose	Phenolic acids	C01175	ko00940	-0.810489	0.00138702	gene-meta

## Sheet: 12 h vs. 24 h
Supplementary Table 2 The correlations between metabolites and genes in the phenylpropanoid biosynthesis pathway with |r| > 0.8 and P < 0.05 (The comparison group of 12 h vs. 24 h).
Gene	KO	KEGG_map_gene	Meta	Compounds	Class I	CID	KEGG_map_meta	Coefficient	p-value	Relation Type
Solyc01g006310.3	K00430	ko00940,ko01100,ko01110	mws2212	Caffeic acid	Phenolic acids	C01197	ko00940,ko01100,ko01110	0.826653	0.000914221	gene-meta
Solyc01g007950.4	K00430	ko00940,ko01100,ko01110	mws2212	Caffeic acid	Phenolic acids	C01197	ko00940,ko01100,ko01110	-0.87328	0.000207245	gene-meta
Solyc01g010390.3	K01188	ko00460,ko00500,ko00940,ko01100,ko01110	mws2212	Caffeic acid	Phenolic acids	C01197	ko00940,ko01100,ko01110	0.900596	6.45542e-05	gene-meta
Solyc01g068080.4	K09753	ko00940,ko01100,ko01110	mws2212	Caffeic acid	Phenolic acids	C01197	ko00940,ko01100,ko01110	0.905518	5.05068e-05	gene-meta
Solyc01g108320.3	K00430	ko00940,ko01100,ko01110	mws2212	Caffeic acid	Phenolic acids	C01197	ko00940,ko01100,ko01110	0.88974	0.000106369	gene-meta
Solyc02g022850.1	K22395	ko00940,ko01100,ko01110	mws2212	Caffeic acid	Phenolic acids	C01197	ko00940,ko01100,ko01110	0.818947	0.00112078	gene-meta
Solyc02g064970.4	K00430	ko00940,ko01100,ko01110	mws2212	Caffeic acid	Phenolic acids	C01197	ko00940,ko01100,ko01110	0.894712	8.51863e-05	gene-meta
Solyc02g069690.1	K22395	ko00940,ko01100,ko01110	mws2212	Caffeic acid	Phenolic acids	C01197	ko00940,ko01100,ko01110	0.877274	0.000177812	gene-meta
Solyc02g070090.1	K22395	ko00940,ko01100,ko01110	mws2212	Caffeic acid	Phenolic acids	C01197	ko00940,ko01100,ko01110	-0.86233	0.000307688	gene-meta
Solyc02g070110.1	K22395	ko00940,ko01100,ko01110	mws2212	Caffeic acid	Phenolic acids	C01197	ko00940,ko01100,ko01110	-0.820219	0.00108444	gene-meta
Solyc02g070130.1	K22395	ko00940,ko01100,ko01110	mws2212	Caffeic acid	Phenolic acids	C01197	ko00940,ko01100,ko01110	-0.913734	3.25057e-05	gene-meta
Solyc02g077300.2	K00430	ko00940,ko01100,ko01110	mws2212	Caffeic acid	Phenolic acids	C01197	ko00940,ko01100,ko01110	-0.9141	3.18424e-05	gene-meta
Solyc02g078510.4	K13065	ko00940,ko00941,ko00945,ko01100,ko01110	mws2212	Caffeic acid	Phenolic acids	C01197	ko00940,ko01100,ko01110	-0.821178	0.00105762	gene-meta
Solyc02g079440.3	K22395	ko00940,ko01100,ko01110	mws2212	Caffeic acid	Phenolic acids	C01197	ko00940,ko01100,ko01110	-0.903981	5.46058e-05	gene-meta
Solyc02g079460.1	K22395	ko00940,ko01100,ko01110	mws2212	Caffeic acid	Phenolic acids	C01197	ko00940,ko01100,ko01110	-0.883826	0.000136708	gene-meta
Solyc02g079480.1	K22395	ko00940,ko01100,ko01110	mws2212	Caffeic acid	Phenolic acids	C01197	ko00940,ko01100,ko01110	0.80508	0.00158116	gene-meta
Solyc02g079500.4	K00430	ko00940,ko01100,ko01110	mws2212	Caffeic acid	Phenolic acids	C01197	ko00940,ko01100,ko01110	-0.804659	0.00159708	gene-meta
Solyc03g031730.3	K05350	ko00460,ko00500,ko00940,ko01100,ko01110	mws2212	Caffeic acid	Phenolic acids	C01197	ko00940,ko01100,ko01110	0.917206	2.6629e-05	gene-meta
Solyc03g111170.3	K01904	ko00130,ko00940,ko01100,ko01110	mws2212	Caffeic acid	Phenolic acids	C01197	ko00940,ko01100,ko01110	-0.91133	3.714e-05	gene-meta
Solyc03g119080.4	K05350	ko00460,ko00500,ko00940,ko01100,ko01110	mws2212	Caffeic acid	Phenolic acids	C01197	ko00940,ko01100,ko01110	0.951639	1.92045e-06	gene-meta
Solyc05g009390.3	K18368	ko00940,ko01100,ko01110	mws2212	Caffeic acid	Phenolic acids	C01197	ko00940,ko01100,ko01110	0.819027	0.00111849	gene-meta
Solyc05g052280.3	K00430	ko00940,ko01100,ko01110	mws2212	Caffeic acid	Phenolic acids	C01197	ko00940,ko01100,ko01110	-0.839043	0.000645041	gene-meta
Solyc06g065060.1	K22395	ko00940,ko01100,ko01110	mws2212	Caffeic acid	Phenolic acids	C01197	ko00940,ko01100,ko01110	-0.809029	0.00143752	gene-meta
Solyc06g076630.3	K00430	ko00940,ko01100,ko01110	mws2212	Caffeic acid	Phenolic acids	C01197	ko00940,ko01100,ko01110	0.865091	0.000279393	gene-meta
Solyc07g006670.1	K13065	ko00940,ko00941,ko00945,ko01100,ko01110	mws2212	Caffeic acid	Phenolic acids	C01197	ko00940,ko01100,ko01110	-0.885164	0.000129316	gene-meta
Solyc07g008360.2	K01904	ko00130,ko00940,ko01100,ko01110	mws2212	Caffeic acid	Phenolic acids	C01197	ko00940,ko01100,ko01110	-0.82981	0.000838658	gene-meta
Solyc08g005120.3	K09753	ko00940,ko01100,ko01110	mws2212	Caffeic acid	Phenolic acids	C01197	ko00940,ko01100,ko01110	-0.890781	0.000101626	gene-meta
Solyc08g076300.3	K01904	ko00130,ko00940,ko01100,ko01110	mws2212	Caffeic acid	Phenolic acids	C01197	ko00940,ko01100,ko01110	0.918606	2.4511e-05	gene-meta
Solyc08g077080.1	K23260	ko00940,ko01110	mws2212	Caffeic acid	Phenolic acids	C01197	ko00940,ko01100,ko01110	-0.915792	2.89108e-05	gene-meta
Solyc09g072660.4	K22395	ko00940,ko01100,ko01110	mws2212	Caffeic acid	Phenolic acids	C01197	ko00940,ko01100,ko01110	0.83601	0.000704357	gene-meta
Solyc10g076190.2	K00430	ko00940,ko01100,ko01110	mws2212	Caffeic acid	Phenolic acids	C01197	ko00940,ko01100,ko01110	0.861082	0.000321174	gene-meta
Solyc10g078220.2	K09754	ko00940,ko00941,ko00945,ko01100,ko01110	mws2212	Caffeic acid	Phenolic acids	C01197	ko00940,ko01100,ko01110	-0.87017	0.00023268	gene-meta
Solyc10g078230.3	K09754	ko00940,ko00941,ko00945,ko01100,ko01110	mws2212	Caffeic acid	Phenolic acids	C01197	ko00940,ko01100,ko01110	-0.897572	7.4598e-05	gene-meta
Solyc11g067330.1	K13065	ko00940,ko00941,ko00945,ko01100,ko01110	mws2212	Caffeic acid	Phenolic acids	C01197	ko00940,ko01100,ko01110	-0.831824	0.000793027	gene-meta
Solyc11g069680.1	K13065	ko00940,ko00941,ko00945,ko01100,ko01110	mws2212	Caffeic acid	Phenolic acids	C01197	ko00940,ko01100,ko01110	-0.807752	0.00148281	gene-meta
novel.7342	K00430	ko00940,ko01100,ko01110	mws2212	Caffeic acid	Phenolic acids	C01197	ko00940,ko01100,ko01110	-0.846854	0.000510013	gene-meta
Solyc01g006310.3	K00430	ko00940,ko01100,ko01110	mws4085	Sinapic acid	Phenolic acids	C00482	ko00940,ko01100,ko01110	0.854596	0.000398906	gene-meta
Solyc01g008300.2	K13065	ko00940,ko00941,ko00945,ko01100,ko01110	mws4085	Sinapic acid	Phenolic acids	C00482	ko00940,ko01100,ko01110	-0.820256	0.00108338	gene-meta
Solyc01g068080.4	K09753	ko00940,ko01100,ko01110	mws4085	Sinapic acid	Phenolic acids	C00482	ko00940,ko01100,ko01110	0.869808	0.000235793	gene-meta
Solyc01g108320.3	K00430	ko00940,ko01100,ko01110	mws4085	Sinapic acid	Phenolic acids	C00482	ko00940,ko01100,ko01110	0.842066	0.000589861	gene-meta
Solyc02g022850.1	K22395	ko00940,ko01100,ko01110	mws4085	Sinapic acid	Phenolic acids	C00482	ko00940,ko01100,ko01110	0.806325	0.00153473	gene-meta
Solyc02g069690.1	K22395	ko00940,ko01100,ko01110	mws4085	Sinapic acid	Phenolic acids	C00482	ko00940,ko01100,ko01110	0.860562	0.000326939	gene-meta
Solyc02g070110.1	K22395	ko00940,ko01100,ko01110	mws4085	Sinapic acid	Phenolic acids	C00482	ko00940,ko01100,ko01110	-0.823136	0.00100448	gene-meta
Solyc02g079460.1	K22395	ko00940,ko01100,ko01110	mws4085	Sinapic acid	Phenolic acids	C00482	ko00940,ko01100,ko01110	-0.846988	0.000507911	gene-meta
Solyc03g006700.3	K00430	ko00940,ko01100,ko01110	mws4085	Sinapic acid	Phenolic acids	C00482	ko00940,ko01100,ko01110	-0.858474	0.000350868	gene-meta
Solyc03g031730.3	K05350	ko00460,ko00500,ko00940,ko01100,ko01110	mws4085	Sinapic acid	Phenolic acids	C00482	ko00940,ko01100,ko01110	0.84215	0.00058839	gene-meta
Solyc05g009390.3	K18368	ko00940,ko01100,ko01110	mws4085	Sinapic acid	Phenolic acids	C00482	ko00940,ko01100,ko01110	0.8307	0.000818255	gene-meta
Solyc05g039950.2	K13065	ko00940,ko00941,ko00945,ko01100,ko01110	mws4085	Sinapic acid	Phenolic acids	C00482	ko00940,ko01100,ko01110	-0.806615	0.00152405	gene-meta
Solyc06g065060.1	K22395	ko00940,ko01100,ko01110	mws4085	Sinapic acid	Phenolic acids	C00482	ko00940,ko01100,ko01110	-0.822753	0.00101472	gene-meta
Solyc06g076630.3	K00430	ko00940,ko01100,ko01110	mws4085	Sinapic acid	Phenolic acids	C00482	ko00940,ko01100,ko01110	0.899097	6.93913e-05	gene-meta
Solyc07g008360.2	K01904	ko00130,ko00940,ko01100,ko01110	mws4085	Sinapic acid	Phenolic acids	C00482	ko00940,ko01100,ko01110	-0.884418	0.000133401	gene-meta
Solyc07g043490.1	K23260	ko00940,ko01110	mws4085	Sinapic acid	Phenolic acids	C00482	ko00940,ko01100,ko01110	0.869051	0.000242409	gene-meta
Solyc09g072660.4	K22395	ko00940,ko01100,ko01110	mws4085	Sinapic acid	Phenolic acids	C00482	ko00940,ko01100,ko01110	0.834152	0.000742706	gene-meta
Solyc10g076190.2	K00430	ko00940,ko01100,ko01110	mws4085	Sinapic acid	Phenolic acids	C00482	ko00940,ko01100,ko01110	0.891015	0.000100583	gene-meta
Solyc10g078220.2	K09754	ko00940,ko00941,ko00945,ko01100,ko01110	mws4085	Sinapic acid	Phenolic acids	C00482	ko00940,ko01100,ko01110	-0.828513	0.000869093	gene-meta
Solyc10g078230.3	K09754	ko00940,ko00941,ko00945,ko01100,ko01110	mws4085	Sinapic acid	Phenolic acids	C00482	ko00940,ko01100,ko01110	-0.813982	0.00127177	gene-meta
Solyc11g069680.1	K13065	ko00940,ko00941,ko00945,ko01100,ko01110	mws4085	Sinapic acid	Phenolic acids	C00482	ko00940,ko01100,ko01110	-0.81579	0.00121509	gene-meta
novel.7342	K00430	ko00940,ko01100,ko01110	mws4085	Sinapic acid	Phenolic acids	C00482	ko00940,ko01100,ko01110	-0.823965	0.000982628	gene-meta
Solyc02g070200.3	K22395	ko00940,ko01100,ko01110	pmb0751	Trans-5-O-(p-Coumaroyl)shikimate	Phenolic acids	C02947	ko00940,ko00941,ko00945,ko01100,ko01110	-0.807543	0.00149034	gene-meta
Solyc01g007950.4	K00430	ko00940,ko01100,ko01110	pmb3074	5-O-p-Coumaroylquinic acid*	Phenolic acids	C12208	ko00940,ko00941,ko00945,ko01110	-0.870874	0.000226718	gene-meta
Solyc01g008300.2	K13065	ko00940,ko00941,ko00945,ko01100,ko01110	pmb3074	5-O-p-Coumaroylquinic acid*	Phenolic acids	C12208	ko00940,ko00941,ko00945,ko01110	-0.906636	4.76814e-05	gene-meta
Solyc01g010390.3	K01188	ko00460,ko00500,ko00940,ko01100,ko01110	pmb3074	5-O-p-Coumaroylquinic acid*	Phenolic acids	C12208	ko00940,ko00941,ko00945,ko01110	0.863481	0.000295636	gene-meta
Solyc01g068080.4	K09753	ko00940,ko01100,ko01110	pmb3074	5-O-p-Coumaroylquinic acid*	Phenolic acids	C12208	ko00940,ko00941,ko00945,ko01110	0.961896	5.93352e-07	gene-meta
Solyc01g108320.3	K00430	ko00940,ko01100,ko01110	pmb3074	5-O-p-Coumaroylquinic acid*	Phenolic acids	C12208	ko00940,ko00941,ko00945,ko01110	0.846013	0.000523388	gene-meta
Solyc02g022850.1	K22395	ko00940,ko01100,ko01110	pmb3074	5-O-p-Coumaroylquinic acid*	Phenolic acids	C12208	ko00940,ko00941,ko00945,ko01110	0.94213	4.63602e-06	gene-meta
Solyc02g064970.4	K00430	ko00940,ko01100,ko01110	pmb3074	5-O-p-Coumaroylquinic acid*	Phenolic acids	C12208	ko00940,ko00941,ko00945,ko01110	0.873548	0.000205155	gene-meta
Solyc02g069690.1	K22395	ko00940,ko01100,ko01110	pmb3074	5-O-p-Coumaroylquinic acid*	Phenolic acids	C12208	ko00940,ko00941,ko00945,ko01110	0.953522	1.57954e-06	gene-meta
Solyc02g070090.1	K22395	ko00940,ko01100,ko01110	pmb3074	5-O-p-Coumaroylquinic acid*	Phenolic acids	C12208	ko00940,ko00941,ko00945,ko01110	-0.950149	2.22951e-06	gene-meta
Solyc02g070110.1	K22395	ko00940,ko01100,ko01110	pmb3074	5-O-p-Coumaroylquinic acid*	Phenolic acids	C12208	ko00940,ko00941,ko00945,ko01110	-0.94051	5.30762e-06	gene-meta
Solyc02g070130.1	K22395	ko00940,ko01100,ko01110	pmb3074	5-O-p-Coumaroylquinic acid*	Phenolic acids	C12208	ko00940,ko00941,ko00945,ko01110	-0.92079	2.14747e-05	gene-meta
Solyc02g077300.2	K00430	ko00940,ko01100,ko01110	pmb3074	5-O-p-Coumaroylquinic acid*	Phenolic acids	C12208	ko00940,ko00941,ko00945,ko01110	-0.953905	1.51661e-06	gene-meta
Solyc02g078510.4	K13065	ko00940,ko00941,ko00945,ko01100,ko01110	pmb3074	5-O-p-Coumaroylquinic acid*	Phenolic acids	C12208	ko00940,ko00941,ko00945,ko01110	-0.935503	7.88294e-06	gene-meta
Solyc02g079440.3	K22395	ko00940,ko01100,ko01110	pmb3074	5-O-p-Coumaroylquinic acid*	Phenolic acids	C12208	ko00940,ko00941,ko00945,ko01110	-0.839877	0.000629447	gene-meta
Solyc02g079460.1	K22395	ko00940,ko01100,ko01110	pmb3074	5-O-p-Coumaroylquinic acid*	Phenolic acids	C12208	ko00940,ko00941,ko00945,ko01110	-0.950285	2.19963e-06	gene-meta
Solyc02g079480.1	K22395	ko00940,ko01100,ko01110	pmb3074	5-O-p-Coumaroylquinic acid*	Phenolic acids	C12208	ko00940,ko00941,ko00945,ko01110	0.948485	2.61968e-06	gene-meta
Solyc03g006700.3	K00430	ko00940,ko01100,ko01110	pmb3074	5-O-p-Coumaroylquinic acid*	Phenolic acids	C12208	ko00940,ko00941,ko00945,ko01110	-0.869665	0.000237035	gene-meta
Solyc03g006810.3	K00430	ko00940,ko01100,ko01110	pmb3074	5-O-p-Coumaroylquinic acid*	Phenolic acids	C12208	ko00940,ko00941,ko00945,ko01110	0.808243	0.00146528	gene-meta
Solyc03g031730.3	K05350	ko00460,ko00500,ko00940,ko01100,ko01110	pmb3074	5-O-p-Coumaroylquinic acid*	Phenolic acids	C12208	ko00940,ko00941,ko00945,ko01110	0.862422	0.000306706	gene-meta
Solyc03g111170.3	K01904	ko00130,ko00940,ko01100,ko01110	pmb3074	5-O-p-Coumaroylquinic acid*	Phenolic acids	C12208	ko00940,ko00941,ko00945,ko01110	-0.947561	2.85868e-06	gene-meta
Solyc03g119080.4	K05350	ko00460,ko00500,ko00940,ko01100,ko01110	pmb3074	5-O-p-Coumaroylquinic acid*	Phenolic acids	C12208	ko00940,ko00941,ko00945,ko01110	0.812017	0.00133566	gene-meta
Solyc05g009390.3	K18368	ko00940,ko01100,ko01110	pmb3074	5-O-p-Coumaroylquinic acid*	Phenolic acids	C12208	ko00940,ko00941,ko00945,ko01110	0.816705	0.00118715	gene-meta
Solyc05g039950.2	K13065	ko00940,ko00941,ko00945,ko01100,ko01110	pmb3074	5-O-p-Coumaroylquinic acid*	Phenolic acids	C12208	ko00940,ko00941,ko00945,ko01110	-0.908859	4.24301e-05	gene-meta
Solyc05g052280.3	K00430	ko00940,ko01100,ko01110	pmb3074	5-O-p-Coumaroylquinic acid*	Phenolic acids	C12208	ko00940,ko00941,ko00945,ko01110	-0.963258	4.95749e-07	gene-meta
Solyc06g065060.1	K22395	ko00940,ko01100,ko01110	pmb3074	5-O-p-Coumaroylquinic acid*	Phenolic acids	C12208	ko00940,ko00941,ko00945,ko01110	-0.943529	4.11219e-06	gene-meta
Solyc06g076630.3	K00430	ko00940,ko01100,ko01110	pmb3074	5-O-p-Coumaroylquinic acid*	Phenolic acids	C12208	ko00940,ko00941,ko00945,ko01110	0.918252	2.50341e-05	gene-meta
Solyc07g006670.1	K13065	ko00940,ko00941,ko00945,ko01100,ko01110	pmb3074	5-O-p-Coumaroylquinic acid*	Phenolic acids	C12208	ko00940,ko00941,ko00945,ko01110	-0.920833	2.1418e-05	gene-meta
Solyc07g008360.2	K01904	ko00130,ko00940,ko01100,ko01110	pmb3074	5-O-p-Coumaroylquinic acid*	Phenolic acids	C12208	ko00940,ko00941,ko00945,ko01110	-0.907926	4.45753e-05	gene-meta
Solyc07g043490.1	K23260	ko00940,ko01110	pmb3074	5-O-p-Coumaroylquinic acid*	Phenolic acids	C12208	ko00940,ko00941,ko00945,ko01110	0.915109	3.00678e-05	gene-meta
Solyc08g005120.3	K09753	ko00940,ko01100,ko01110	pmb3074	5-O-p-Coumaroylquinic acid*	Phenolic acids	C12208	ko00940,ko00941,ko00945,ko01110	-0.895636	8.1643e-05	gene-meta
Solyc08g076300.3	K01904	ko00130,ko00940,ko01100,ko01110	pmb3074	5-O-p-Coumaroylquinic acid*	Phenolic acids	C12208	ko00940,ko00941,ko00945,ko01110	0.916014	2.8543e-05	gene-meta
Solyc08g077080.1	K23260	ko00940,ko01110	pmb3074	5-O-p-Coumaroylquinic acid*	Phenolic acids	C12208	ko00940,ko00941,ko00945,ko01110	-0.941737	4.79262e-06	gene-meta
Solyc09g010000.4	K06892	ko00940,ko01110	pmb3074	5-O-p-Coumaroylquinic acid*	Phenolic acids	C12208	ko00940,ko00941,ko00945,ko01110	-0.896913	7.69401e-05	gene-meta
Solyc09g072660.4	K22395	ko00940,ko01100,ko01110	pmb3074	5-O-p-Coumaroylquinic acid*	Phenolic acids	C12208	ko00940,ko00941,ko00945,ko01110	0.925966	1.54545e-05	gene-meta
Solyc10g076190.2	K00430	ko00940,ko01100,ko01110	pmb3074	5-O-p-Coumaroylquinic acid*	Phenolic acids	C12208	ko00940,ko00941,ko00945,ko01110	0.919582	2.31151e-05	gene-meta
Solyc10g078220.2	K09754	ko00940,ko00941,ko00945,ko01100,ko01110	pmb3074	5-O-p-Coumaroylquinic acid*	Phenolic acids	C12208	ko00940,ko00941,ko00945,ko01110	-0.962648	5.37727e-07	gene-meta
Solyc10g078230.3	K09754	ko00940,ko00941,ko00945,ko01100,ko01110	pmb3074	5-O-p-Coumaroylquinic acid*	Phenolic acids	C12208	ko00940,ko00941,ko00945,ko01110	-0.924354	1.71638e-05	gene-meta
Solyc11g018774.1	K00430	ko00940,ko01100,ko01110	pmb3074	5-O-p-Coumaroylquinic acid*	Phenolic acids	C12208	ko00940,ko00941,ko00945,ko01110	-0.88216	0.000146371	gene-meta
Solyc11g018800.3	K00430	ko00940,ko01100,ko01110	pmb3074	5-O-p-Coumaroylquinic acid*	Phenolic acids	C12208	ko00940,ko00941,ko00945,ko01110	-0.94424	3.86427e-06	gene-meta
Solyc11g069680.1	K13065	ko00940,ko00941,ko00945,ko01100,ko01110	pmb3074	5-O-p-Coumaroylquinic acid*	Phenolic acids	C12208	ko00940,ko00941,ko00945,ko01110	-0.941776	4.77695e-06	gene-meta
novel.7342	K00430	ko00940,ko01100,ko01110	pmb3074	5-O-p-Coumaroylquinic acid*	Phenolic acids	C12208	ko00940,ko00941,ko00945,ko01110	-0.976908	4.97443e-08	gene-meta
Solyc01g010390.3	K01188	ko00460,ko00500,ko00940,ko01100,ko01110	mws0011	Syringin	Phenolic acids	C01533	ko00940	0.829847	0.000837802	gene-meta
Solyc02g079440.3	K22395	ko00940,ko01100,ko01110	mws0011	Syringin	Phenolic acids	C01533	ko00940	-0.852876	0.000421792	gene-meta
Solyc02g080300.3	K05350	ko00460,ko00500,ko00940,ko01100,ko01110	mws0011	Syringin	Phenolic acids	C01533	ko00940	-0.802543	0.0016791	gene-meta
Solyc03g006810.3	K00430	ko00940,ko01100,ko01110	mws0011	Syringin	Phenolic acids	C01533	ko00940	0.811181	0.00136359	gene-meta
Solyc04g080760.3	K00430	ko00940,ko01100,ko01110	mws0011	Syringin	Phenolic acids	C01533	ko00940	0.88685	0.000120454	gene-meta
Solyc05g009390.3	K18368	ko00940,ko01100,ko01110	mws0011	Syringin	Phenolic acids	C01533	ko00940	0.865659	0.000273832	gene-meta
Solyc10g076245.1	K00430	ko00940,ko01100,ko01110	mws0011	Syringin	Phenolic acids	C01533	ko00940	0.813758	0.00127892	gene-meta
Solyc10g078230.3	K09754	ko00940,ko00941,ko00945,ko01100,ko01110	mws0011	Syringin	Phenolic acids	C01533	ko00940	-0.83441	0.000737288	gene-meta
Solyc01g006310.3	K00430	ko00940,ko01100,ko01110	HJN003	1-O-Sinapoyl-D-glucose	Phenolic acids	C01175	ko00940	0.864414	0.000286137	gene-meta
Solyc01g007950.4	K00430	ko00940,ko01100,ko01110	HJN003	1-O-Sinapoyl-D-glucose	Phenolic acids	C01175	ko00940	-0.849358	0.000471738	gene-meta
Solyc01g008300.2	K13065	ko00940,ko00941,ko00945,ko01100,ko01110	HJN003	1-O-Sinapoyl-D-glucose	Phenolic acids	C01175	ko00940	-0.829261	0.000851442	gene-meta
Solyc01g010390.3	K01188	ko00460,ko00500,ko00940,ko01100,ko01110	HJN003	1-O-Sinapoyl-D-glucose	Phenolic acids	C01175	ko00940	0.830371	0.000825742	gene-meta
Solyc01g068080.4	K09753	ko00940,ko01100,ko01110	HJN003	1-O-Sinapoyl-D-glucose	Phenolic acids	C01175	ko00940	0.880042	0.000159417	gene-meta
Solyc01g108320.3	K00430	ko00940,ko01100,ko01110	HJN003	1-O-Sinapoyl-D-glucose	Phenolic acids	C01175	ko00940	0.921249	2.08767e-05	gene-meta
Solyc02g022850.1	K22395	ko00940,ko01100,ko01110	HJN003	1-O-Sinapoyl-D-glucose	Phenolic acids	C01175	ko00940	0.851147	0.000445791	gene-meta
Solyc02g064970.4	K00430	ko00940,ko01100,ko01110	HJN003	1-O-Sinapoyl-D-glucose	Phenolic acids	C01175	ko00940	0.852311	0.00042952	gene-meta
Solyc02g069690.1	K22395	ko00940,ko01100,ko01110	HJN003	1-O-Sinapoyl-D-glucose	Phenolic acids	C01175	ko00940	0.909824	4.02978e-05	gene-meta
Solyc02g078510.4	K13065	ko00940,ko00941,ko00945,ko01100,ko01110	HJN003	1-O-Sinapoyl-D-glucose	Phenolic acids	C01175	ko00940	-0.804936	0.00158658	gene-meta
Solyc02g079460.1	K22395	ko00940,ko01100,ko01110	HJN003	1-O-Sinapoyl-D-glucose	Phenolic acids	C01175	ko00940	-0.861661	0.000314865	gene-meta
Solyc02g079480.1	K22395	ko00940,ko01100,ko01110	HJN003	1-O-Sinapoyl-D-glucose	Phenolic acids	C01175	ko00940	0.846961	0.000508331	gene-meta
Solyc02g080300.3	K05350	ko00460,ko00500,ko00940,ko01100,ko01110	HJN003	1-O-Sinapoyl-D-glucose	Phenolic acids	C01175	ko00940	-0.893432	9.02927e-05	gene-meta
Solyc03g006700.3	K00430	ko00940,ko01100,ko01110	HJN003	1-O-Sinapoyl-D-glucose	Phenolic acids	C01175	ko00940	-0.881672	0.000149297	gene-meta
Solyc03g031730.3	K05350	ko00460,ko00500,ko00940,ko01100,ko01110	HJN003	1-O-Sinapoyl-D-glucose	Phenolic acids	C01175	ko00940	0.872478	0.000213579	gene-meta
Solyc04g071890.3	K00430	ko00940,ko01100,ko01110	HJN003	1-O-Sinapoyl-D-glucose	Phenolic acids	C01175	ko00940	-0.818147	0.00114413	gene-meta
Solyc05g009390.3	K18368	ko00940,ko01100,ko01110	HJN003	1-O-Sinapoyl-D-glucose	Phenolic acids	C01175	ko00940	0.883358	0.000139369	gene-meta
Solyc05g039950.2	K13065	ko00940,ko00941,ko00945,ko01100,ko01110	HJN003	1-O-Sinapoyl-D-glucose	Phenolic acids	C01175	ko00940	-0.81314	0.00129886	gene-meta
Solyc05g055320.3	K00430	ko00940,ko01100,ko01110	HJN003	1-O-Sinapoyl-D-glucose	Phenolic acids	C01175	ko00940	0.869258	0.000240585	gene-meta
Solyc06g065060.1	K22395	ko00940,ko01100,ko01110	HJN003	1-O-Sinapoyl-D-glucose	Phenolic acids	C01175	ko00940	-0.822737	0.00101514	gene-meta
Solyc06g076630.3	K00430	ko00940,ko01100,ko01110	HJN003	1-O-Sinapoyl-D-glucose	Phenolic acids	C01175	ko00940	0.918729	2.4332e-05	gene-meta
Solyc07g008360.2	K01904	ko00130,ko00940,ko01100,ko01110	HJN003	1-O-Sinapoyl-D-glucose	Phenolic acids	C01175	ko00940	-0.879359	0.000163809	gene-meta
Solyc07g043490.1	K23260	ko00940,ko01110	HJN003	1-O-Sinapoyl-D-glucose	Phenolic acids	C01175	ko00940	0.873656	0.000204323	gene-meta
Solyc09g072660.4	K22395	ko00940,ko01100,ko01110	HJN003	1-O-Sinapoyl-D-glucose	Phenolic acids	C01175	ko00940	0.868081	0.000251092	gene-meta
Solyc10g076190.2	K00430	ko00940,ko01100,ko01110	HJN003	1-O-Sinapoyl-D-glucose	Phenolic acids	C01175	ko00940	0.891978	9.6376e-05	gene-meta
Solyc10g076245.1	K00430	ko00940,ko01100,ko01110	HJN003	1-O-Sinapoyl-D-glucose	Phenolic acids	C01175	ko00940	0.816967	0.00117923	gene-meta
Solyc10g078220.2	K09754	ko00940,ko00941,ko00945,ko01100,ko01110	HJN003	1-O-Sinapoyl-D-glucose	Phenolic acids	C01175	ko00940	-0.852613	0.000425379	gene-meta
Solyc10g078230.3	K09754	ko00940,ko00941,ko00945,ko01100,ko01110	HJN003	1-O-Sinapoyl-D-glucose	Phenolic acids	C01175	ko00940	-0.866997	0.000261079	gene-meta
novel.7342	K00430	ko00940,ko01100,ko01110	HJN003	1-O-Sinapoyl-D-glucose	Phenolic acids	C01175	ko00940	-0.810489	0.00138702	gene-meta
