# Supplementary material for: Integrated metabolomic and transcriptomic analysis reveals the role of phenylpropanoid biosynthesis pathway in tomato roots during salt stress
Source: Front Plant Sci. 2022 Dec 8;13:1023696. doi: 10.3389/fpls.2022.1023696 (PMC9773889; doi:10.3389/fpls.2022.1023696)
Supplement: Supplementary file 14 [file Table_3.xlsx]

## Sheet: 0 h vs. 1 h
Supplementary Table 3 The CCA between DEGs and DAMs in the phenylpropanoid biosynthesis pathway (The comparison group of 0 h vs. 1 h).
Index	NaCl-0-h-DX-1	NaCl-0-h-DX-2	NaCl-0-h-DX-3	NaCl-1-h-DX-1	NaCl-1-h-DX-2	NaCl-1-h-DX-3	NaCl-12-h-DX-1	NaCl-12-h-DX-2	NaCl-12-h-DX-3	NaCl-24-h-DX-1	NaCl-24-h-DX-2	NaCl-24-h-DX-3	log2FC	Regulation	KO	KEGG_map
Solyc11g039570.3	2.72	1.82	3.1	0.54	0.2	0.21	0	0	0	0.21	0	0	-2.92124	down	K00430	ko00940,ko01100,ko01110
Solyc12g005783.1	24.18	7.72	11.44	5.99	3.81	4.5	0.55	0.25	0.24	0	0.19	0.1	-1.53479	down	K00430	ko00940,ko01100,ko01110
Solyc12g017870.2	29.68	18.53	24.66	5.93	2.88	4.13	0.52	0.16	0.3	1.06	0.55	0.82	-2.42205	down	K00430	ko00940,ko01100,ko01110
Solyc12g089360.1	9.8	9.05	9.72	3.96	2.02	4.13	0.67	0.44	0.08	0.08	0.31	0.2	-1.43597	down	K00430	ko00940,ko01100,ko01110
Solyc12g096530.1	0.06	0.05	0.2	0.66	2.27	2.65	1.98	2.34	3.5	0.94	0.47	3.16	4.1834	up	K00430	ko00940,ko01100,ko01110
Solyc01g006300.3	1.98	4.49	4.54	7.97	6.91	15.12	3.77	1.15	3.91	18.38	11.22	14.43	1.49895	up	K00430	ko00940,ko01100,ko01110
Solyc01g009400.3	3.75	1.81	3.43	0.17	0.37	0.11	0	0	0.24	0.07	0	0	-3.73918	down	K00430	ko00940,ko01100,ko01110
Solyc01g009410.3	6.97	5.29	6.03	2.24	1.26	1.32	0	0	0	0.59	0	0.09	-1.85331	down	K00430	ko00940,ko01100,ko01110
Solyc01g067870.3	0.87	1.3	0.59	0.17	0.04	0.34	21.79	42.5	18.52	1.41	1.17	3.4	-2.29193	down	K00430	ko00940,ko01100,ko01110
Solyc01g105070.3	181.9	191.61	163.89	309.48	458.27	513.8	220.31	404.4	288.51	299.93	93.34	170.27	1.30456	up	K00430	ko00940,ko01100,ko01110
Solyc02g064970.4	267.79	282.13	434.68	830.62	685.57	535.67	254.4	228.77	104.61	21.13	14.76	27.51	1.13548	up	K00430	ko00940,ko01100,ko01110
Solyc02g082090.3	26.25	22.96	32.67	6.39	1.11	1.58	0.2	0.07	0.54	1.68	0	0.48	-3.068	down	K00430	ko00940,ko01100,ko01110
Solyc03g006700.3	90.97	119.56	119.45	224.01	303.32	240.25	510.6	372.97	550.66	968.63	745.98	834.85	1.28027	up	K00430	ko00940,ko01100,ko01110
Solyc03g025380.3	2.46	1.9	1.93	4.03	4.12	4.16	6.02	4.75	6.28	0.96	2.42	3.63	1.0339	up	K00430	ko00940,ko01100,ko01110
Solyc03g033710.3	19.46	15.02	22.56	7.43	3.89	4.69	8.36	6.5	12.07	4.07	4.47	11.02	-1.75715	down	K00430	ko00940,ko01100,ko01110
Solyc03g120800.4	0.08	0	0	0.77	1.29	1.35	2.02	2.19	1.66	0.8	0.9	0.75	5.48505	up	K00430	ko00940,ko01100,ko01110
Solyc04g071890.3	309.58	347.65	358.69	806.72	951.67	516.32	800.97	527.05	858.37	1556.16	1094.72	1104.81	1.23505	up	K00430	ko00940,ko01100,ko01110
Solyc04g071900.4	14.55	2.7	6.52	22.88	15.25	25.51	8.75	6.16	6.06	4.41	7.8	5.45	1.47423	up	K00430	ko00940,ko01100,ko01110
Solyc05g006230.2	0.23	0	0	0.69	1.24	1.35	0.4	0.34	0.57	0.75	0.39	0.78	3.89525	up	K00430	ko00940,ko01100,ko01110
Solyc05g046010.4	180.91	158.54	187.15	531.24	580.36	431.21	70.52	57.1	30.34	57.26	41.49	35.39	1.61769	up	K00430	ko00940,ko01100,ko01110
Solyc05g055320.3	56.45	35.13	50.32	14.78	12.58	11.5	14.04	14.89	10.04	3.98	4.7	3.85	-1.80137	down	K00430	ko00940,ko01100,ko01110
Solyc06g082420.4	2.83	8.16	5.11	8.55	10.08	16.13	293.86	414.77	366.32	212.99	290.87	386.95	1.16359	up	K00430	ko00940,ko01100,ko01110
Solyc07g049240.3	4.08	4.28	4.57	1.08	1.37	2.07	0.37	0.71	0.76	0	0	0	-1.46605	down	K00430	ko00940,ko01100,ko01110
Solyc07g052540.3	22.1	17.57	16.38	12.4	7.16	6.88	0.2	0.1	0.45	0.7	0.49	1.08	-1.00593	down	K00430	ko00940,ko01100,ko01110
Solyc08g007150.1	0.31	0.17	0.06	1.2	1.68	2.06	3.32	2.36	1.94	2.28	1.85	0.71	3.28356	up	K00430	ko00940,ko01100,ko01110
Solyc08g075830.4	56.51	43.47	53.78	31.96	18.98	21.51	0.8	0.21	2.05	0.06	0.5	0.25	-1.0112	down	K00430	ko00940,ko01100,ko01110
Solyc10g084200.2	8.77	5.8	7.29	2.16	0.82	0.1	0.07	0	0	0.07	0	0.17	-2.72245	down	K00430	ko00940,ko01100,ko01110
Solyc10g084240.3	26.19	21.77	21.14	58.15	57.66	32.45	52.71	75.9	58.34	27.79	25.88	29.8	1.17537	up	K00430	ko00940,ko01100,ko01110
Solyc11g007210.3	8.51	7.91	8.06	3.35	2.08	2.73	0.33	0.07	0.07	0	0.32	0	-1.52026	down	K00430	ko00940,ko01100,ko01110
Solyc11g007220.2	6.35	4.53	7.17	0.76	0.53	0.7	0	0	0	0.19	0	0	-3.11822	down	K00430	ko00940,ko01100,ko01110
Solyc11g018772.1	0.29	0.23	0.18	0.33	1.3	1.69	3.18	2.8	0.95	3.4	1.31	1.94	2.29235	up	K00430	ko00940,ko01100,ko01110
Solyc02g088710.3	0.07	0.27	0.12	1.4	1.31	2.6	13.51	17.99	14.21	5.87	8.51	11.9	3.58833	up	K01904	ko00130,ko00940,ko01100,ko01110
Solyc04g080480.1	0.27	0.11	0	0.59	0.83	0.58	0.53	0.39	0.29	0.04	0.1	0.25	2.45471	up	K01904	ko00130,ko00940,ko01100,ko01110
Solyc03g031730.3	3.16	2.47	3.99	4.44	4.65	11.93	1.17	0.69	0.93	0.08	0.05	0.48	1.16592	up	K05350	ko00460,ko00500,ko00940,ko01100,ko01110
Solyc03g119080.4	8.8	6.4	6.62	12.28	18.24	16.87	6.96	8.52	7.28	2.48	2.51	4.02	1.17088	up	K05350	ko00460,ko00500,ko00940,ko01100,ko01110
Solyc01g087630.2	7.19	1.4	0.73	13.83	11.71	31.86	32.26	43.2	33.43	15.4	16.18	41.39	2.65827	up	K09753	ko00940,ko01100,ko01110
Solyc03g116910.3	1.61	1.51	2.05	2.91	3.91	4.65	0.11	0.65	0.51	0.37	0.07	0	1.20328	up	K09753	ko00940,ko01100,ko01110
Solyc08g005120.3	6.68	14.16	7.13	4.25	2.91	3.71	15.33	19.34	15.33	41.7	49.69	45.96	-1.29371	down	K09753	ko00940,ko01100,ko01110
Solyc01g009370.2	14.04	8.56	10.54	4.6	4.59	6.66	27.8	33.87	33.01	51.49	64.4	43.99	-1.0117	down	K09754	ko00940,ko00941,ko00945,ko01100,ko01110
Solyc00g500095.1	3.13	1.7	0.52	9.47	3.73	8.15	3.52	6.1	1.39	1.2	1.49	1.47	2.06308	up	K10775	ko00360,ko00940,ko01100,ko01110
Solyc00g500353.1	1.88	0.32	0.22	1.6	2.7	4.68	1.38	0.53	2.53	0.8	0.66	0.9	1.91819	up	K10775	ko00360,ko00940,ko01100,ko01110
Solyc09g007890.1	9.47	9.92	5.99	11.25	20.53	18.91	23.52	17.9	14.99	17.53	14.63	15.83	1.0475	up	K10775	ko00360,ko00940,ko01100,ko01110
Solyc09g007900.4	218.77	178.36	86.23	399.65	391.22	234.93	323.65	272.64	225.99	291.02	261.55	165.07	1.15685	up	K10775	ko00360,ko00940,ko01100,ko01110
Solyc11g066640.1	1.87	1.83	2.4	0.48	0.45	0.21	1.75	1.21	1.97	0.11	0.82	0.96	-2.34571	down	K13065	ko00940,ko00941,ko00945,ko01100,ko01110
Solyc11g067290.1	4.84	5.21	5.93	2.28	1.05	0.97	0.12	0	0	0.06	0	0	-1.81364	down	K13065	ko00940,ko00941,ko00945,ko01100,ko01110
Solyc11g071470.1	17.34	15.64	26.62	31.22	41.78	57.68	134.33	111.9	119.57	31.1	34.22	48.58	1.18159	up	K13065	ko00940,ko00941,ko00945,ko01100,ko01110
Solyc01g105580.1	0	0	0	0.78	0.53	0.94	4.57	6.04	3.74	4.06	3.35	6.24	6.66498	up	K13065	ko00940,ko00941,ko00945,ko01100,ko01110
Solyc07g005760.3	94.08	75.56	100.26	58.4	30.11	37.92	8.32	11.02	15.24	28.77	24.17	24.24	-1.01673	down	K13065	ko00940,ko00941,ko00945,ko01100,ko01110
Solyc07g043670.1	9.27	8.59	8.07	5.63	2.7	3.35	0	0.06	0.13	0.47	0	0.07	-1.07395	down	K13065	ko00940,ko00941,ko00945,ko01100,ko01110
Solyc07g043700.3	6.32	4.72	5.53	2.67	0.58	1.09	0	0	0	0.18	0	0	-1.84285	down	K13065	ko00940,ko00941,ko00945,ko01100,ko01110
Solyc07g043710.4	11.12	9.78	10.18	4.93	3.85	2.72	0.54	0.13	0.12	0.17	0.3	0.22	-1.36054	down	K13065	ko00940,ko00941,ko00945,ko01100,ko01110
novel.8083	1.44	1.1	0.89	0.18	0.17	0.17	0.06	0	0.19	0	0	0	-2.67367	down	K13065	ko00940,ko00941,ko00945,ko01100,ko01110
Solyc02g070090.1	15.53	24.69	22.32	8.55	6.91	11.25	779.86	522.77	384	1167.3	1271.1	1327.98	-1.16706	down	K22395	ko00940,ko01100,ko01110
Solyc02g070130.1	8.64	25.84	19	5.56	2.79	5.7	84.25	63.18	90.71	227.77	267.69	199.68	-1.85651	down	K22395	ko00940,ko01100,ko01110
Solyc01g107825.1	0.12	0.16	0.03	0.6	1.74	1.52	33.04	18.86	14.73	13.84	19.93	22.43	3.70723	up	K23260	ko00940,ko01110
Solyc01g107850.4	0	0	0	1.9	2.53	1.97	3.66	4.72	3.96	1.67	3.35	4.02	7.89221	up	K23260	ko00940,ko01110
Index	NaCl-0-h-DX-1	NaCl-0-h-DX-2	NaCl-0-h-DX-3	NaCl-1-h-DX-1	NaCl-1-h-DX-2	NaCl-1-h-DX-3	NaCl-12-h-DX-1	NaCl-12-h-DX-2	NaCl-12-h-DX-3	NaCl-24-h-DX-1	NaCl-24-h-DX-2	NaCl-24-h-DX-3	log2FC	Regulation	Compounds	Class I	CID	KEGG_map
MWSCX015	293590	474250	210520	653000	775010	722490	225030	187700	295410	124810	144150	224750	1.13623	up	Caffeic aldehyde	Phenolic acids	C10945	ko00940,ko01110
Lmmn001643	1323600	2743500	949010	3046700	5077200	3820100	1040200	1253600	1151300	572320	642080	1054200	1.25165	up	2-Hydroxycinnamic acid	Phenolic acids	C01772	ko00360,ko00940,ko01100,ko01110
mws0009	68641	99599	68193	57919	23394	34833	92054	48293	19983	90605	155380	199330	-1.02549	down	Coniferaldehyde	Phenolic acids	C02666	ko00940,ko01100,ko01110
mws0014	1501600	1785800	1010400	2861300	3007300	3836800	1039300	1152200	964760	621450	552920	854580	1.17519	up	Ferulic acid*	Phenolic acids	C01494	ko00940,ko01100,ko01110

## Sheet: 0 h vs. 12 h
Supplementary Table 3 The CCA between DEGs and DAMs in the phenylpropanoid biosynthesis pathway (The comparison group of 0 h vs. 12 h).
Index	NaCl-0-h-DX-1	NaCl-0-h-DX-2	NaCl-0-h-DX-3	NaCl-1-h-DX-1	NaCl-1-h-DX-2	NaCl-1-h-DX-3	NaCl-12-h-DX-1	NaCl-12-h-DX-2	NaCl-12-h-DX-3	NaCl-24-h-DX-1	NaCl-24-h-DX-2	NaCl-24-h-DX-3	log2FC	Regulation	KO	KEGG_map
Solyc02g030480.4	1.88	2.6	2.74	2.64	2	3.29	0.23	0.43	0.53	0.39	0.22	0	-2.27131	down	K00083	ko00940,ko01100,ko01110
Solyc11g039570.3	2.72	1.82	3.1	0.54	0.2	0.21	0	0	0	0.21	0	0	-7.15553	down	K00430	ko00940,ko01100,ko01110
Solyc11g072920.2	67.85	72.81	97.75	47.96	32.83	45.83	4.85	15.03	7.09	4.53	2.8	10.31	-2.82018	down	K00430	ko00940,ko01100,ko01110
Solyc12g005370.2	40.22	29.6	41.71	25.84	13.36	19.32	0.4	0.09	1.32	1.99	0	1.38	-5.62705	down	K00430	ko00940,ko01100,ko01110
Solyc12g005783.1	24.18	7.72	11.44	5.99	3.81	4.5	0.55	0.25	0.24	0	0.19	0.1	-5.04742	down	K00430	ko00940,ko01100,ko01110
Solyc12g005787.1	10.65	8.72	6.55	7.03	3.86	6.07	0.25	0.26	0.7	0	0.54	0	-4.10078	down	K00430	ko00940,ko01100,ko01110
Solyc12g005790.2	18.54	33.98	30.04	32.93	19.31	22.6	0.23	0.08	0.39	0	0	0	-6.52125	down	K00430	ko00940,ko01100,ko01110
Solyc12g017870.2	29.68	18.53	24.66	5.93	2.88	4.13	0.52	0.16	0.3	1.06	0.55	0.82	-5.86304	down	K00430	ko00940,ko01100,ko01110
Solyc12g089360.1	9.8	9.05	9.72	3.96	2.02	4.13	0.67	0.44	0.08	0.08	0.31	0.2	-4.23923	down	K00430	ko00940,ko01100,ko01110
Solyc12g089370.2	24.75	22.8	23.36	20.77	11.3	13.85	6.07	2.9	5.6	2.61	4.01	5.38	-1.94209	down	K00430	ko00940,ko01100,ko01110
Solyc12g096530.1	0.06	0.05	0.2	0.66	2.27	2.65	1.98	2.34	3.5	0.94	0.47	3.16	4.94929	up	K00430	ko00940,ko01100,ko01110
Solyc01g007950.4	0.43	0.66	0.33	0.16	0.26	0.45	0.78	0.67	1.08	4.53	5.36	3.11	1.16518	up	K00430	ko00940,ko01100,ko01110
Solyc01g009400.3	3.75	1.81	3.43	0.17	0.37	0.11	0	0	0.24	0.07	0	0	-4.9325	down	K00430	ko00940,ko01100,ko01110
Solyc01g009410.3	6.97	5.29	6.03	2.24	1.26	1.32	0	0	0	0.59	0	0.09	-8.37126	down	K00430	ko00940,ko01100,ko01110
Solyc01g058520.4	1.39	1.47	2.29	1.54	2.27	2.27	2.71	4.07	3.43	2.49	1.01	1.5	1.31358	up	K00430	ko00940,ko01100,ko01110
Solyc01g067850.2	5.86	4.45	7.31	5.54	2.07	3.73	0.07	0.15	0	0.54	0	0	-6.00065	down	K00430	ko00940,ko01100,ko01110
Solyc01g067860.3	59.04	55.79	56.54	80.94	73.4	90	6.98	7.63	7.68	17.1	7.72	9.87	-2.6103	down	K00430	ko00940,ko01100,ko01110
Solyc01g067870.3	0.87	1.3	0.59	0.17	0.04	0.34	21.79	42.5	18.52	1.41	1.17	3.4	5.24554	up	K00430	ko00940,ko01100,ko01110
Solyc01g067880.3	0.15	0	0	0	0.07	0	0.51	1.6	1.96	0.29	0.13	0.12	5.13492	up	K00430	ko00940,ko01100,ko01110
Solyc01g101050.3	107.03	32.79	35.62	111.35	102.6	77.49	5.52	8.86	11.64	7.82	4.99	15.36	-2.45175	down	K00430	ko00940,ko01100,ko01110
Solyc01g105070.3	181.9	191.61	163.89	309.48	458.27	513.8	220.31	404.4	288.51	299.93	93.34	170.27	1.09303	up	K00430	ko00940,ko01100,ko01110
Solyc02g077300.2	4.72	4.41	3.39	2.81	1.96	2.05	21.81	9.5	11.04	28.02	30.55	30.62	2.11748	up	K00430	ko00940,ko01100,ko01110
Solyc02g080530.3	144.32	91.31	124.21	208.64	171.71	212.87	36.67	53.6	45.63	26.61	32.55	37.22	-1.08123	down	K00430	ko00940,ko01100,ko01110
Solyc02g082090.3	26.25	22.96	32.67	6.39	1.11	1.58	0.2	0.07	0.54	1.68	0	0.48	-6.33999	down	K00430	ko00940,ko01100,ko01110
Solyc02g083480.3	2.95	1.65	2.92	3.61	3.97	6.43	0.4	0.78	1.36	0.57	0.08	0.41	-1.26191	down	K00430	ko00940,ko01100,ko01110
Solyc02g083490.3	20.66	10.93	16.79	12.2	16.1	19.24	0.96	0.71	0.15	0.07	0.28	0.27	-4.38539	down	K00430	ko00940,ko01100,ko01110
Solyc02g087190.1	36.36	17.44	28.16	14.84	18.98	19.09	3.39	4.26	4.69	3.06	1.5	2.56	-2.41268	down	K00430	ko00940,ko01100,ko01110
Solyc02g090470.4	29.73	74.8	53.26	73.82	96.18	81.89	100.38	83.1	90.71	216.67	129.21	197.33	1.1471	up	K00430	ko00940,ko01100,ko01110
Solyc03g006700.3	90.97	119.56	119.45	224.01	303.32	240.25	510.6	372.97	550.66	968.63	745.98	834.85	2.45807	up	K00430	ko00940,ko01100,ko01110
Solyc03g025380.3	2.46	1.9	1.93	4.03	4.12	4.16	6.02	4.75	6.28	0.96	2.42	3.63	1.77752	up	K00430	ko00940,ko01100,ko01110
Solyc03g044100.4	40.43	27.38	33.99	38.33	44.94	49.62	3.69	4.99	4.96	11.14	4.56	7.2	-2.57612	down	K00430	ko00940,ko01100,ko01110
Solyc03g080150.3	22.05	19.71	23.23	27.41	22.81	38.26	3.63	4.88	5.16	3.09	2.16	5.26	-1.9233	down	K00430	ko00940,ko01100,ko01110
Solyc03g120800.4	0.08	0	0	0.77	1.29	1.35	2.02	2.19	1.66	0.8	0.9	0.75	6.56378	up	K00430	ko00940,ko01100,ko01110
Solyc04g071890.3	309.58	347.65	358.69	806.72	951.67	516.32	800.97	527.05	858.37	1556.16	1094.72	1104.81	1.44291	up	K00430	ko00940,ko01100,ko01110
Solyc04g081860.3	24.36	16.09	25.05	14.77	9.41	11.3	0.53	1.25	0.94	0.31	0.24	0.32	-4.27853	down	K00430	ko00940,ko01100,ko01110
Solyc05g046000.4	83.41	62.08	77.09	42.57	61.51	52.55	0.28	0.51	0.91	0.79	0	0.76	-6.7134	down	K00430	ko00940,ko01100,ko01110
Solyc05g046010.4	180.91	158.54	187.15	531.24	580.36	431.21	70.52	57.1	30.34	57.26	41.49	35.39	-1.38277	down	K00430	ko00940,ko01100,ko01110
Solyc05g046020.3	101.55	102.02	119.46	130.75	83.54	99.83	2.71	1.4	1.65	1.48	0.67	0.37	-5.46206	down	K00430	ko00940,ko01100,ko01110
Solyc05g046030.4	7.43	5.81	9.06	6.28	3.08	3.6	0.2	0.42	0.13	0.31	0.08	0.24	-4.57282	down	K00430	ko00940,ko01100,ko01110
Solyc05g050880.2	5.79	9.71	14.49	20.77	10.28	22.68	2.45	5.1	2.82	2.39	0.96	1.65	-1.20057	down	K00430	ko00940,ko01100,ko01110
Solyc05g052280.3	21.63	28.34	23.87	20.59	19.25	18.55	54.02	43.25	91.64	146.2	84.76	191.37	1.68036	up	K00430	ko00940,ko01100,ko01110
Solyc05g055320.3	56.45	35.13	50.32	14.78	12.58	11.5	14.04	14.89	10.04	3.98	4.7	3.85	-1.52707	down	K00430	ko00940,ko01100,ko01110
Solyc06g050440.3	25.03	28.1	33.4	39.17	36.49	33.74	40.81	63.3	93.19	39.9	49.82	104.38	1.50419	up	K00430	ko00940,ko01100,ko01110
Solyc06g076630.3	147.15	241.12	245.87	215.48	177.4	159.65	61.24	90.11	31.98	12.4	13.68	22.77	-1.43966	down	K00430	ko00940,ko01100,ko01110
Solyc06g082420.4	2.83	8.16	5.11	8.55	10.08	16.13	293.86	414.77	366.32	212.99	290.87	386.95	6.39897	up	K00430	ko00940,ko01100,ko01110
Solyc07g017880.4	139.59	110.96	145.39	107.87	80.82	124.43	6.4	9.06	15.27	29.9	23.92	49.47	-3.37552	down	K00430	ko00940,ko01100,ko01110
Solyc07g047740.3	54.28	39.1	50.64	45.33	18.64	21.02	3.25	2.54	2.98	0.86	1.29	2.38	-3.7018	down	K00430	ko00940,ko01100,ko01110
Solyc07g049240.3	4.08	4.28	4.57	1.08	1.37	2.07	0.37	0.71	0.76	0	0	0	-2.48258	down	K00430	ko00940,ko01100,ko01110
Solyc07g052510.4	798.17	759.85	890.99	1249.04	679.73	903.28	177.62	130.45	200.21	161.44	119.53	168.54	-1.93528	down	K00430	ko00940,ko01100,ko01110
Solyc07g052530.3	21.82	16.96	19.94	21.97	8.3	7.84	1.08	0.15	0.99	0.53	0.6	0.21	-4.38672	down	K00430	ko00940,ko01100,ko01110
Solyc07g052540.3	22.1	17.57	16.38	12.4	7.16	6.88	0.2	0.1	0.45	0.7	0.49	1.08	-5.88487	down	K00430	ko00940,ko01100,ko01110
Solyc07g055190.3	2.93	0.29	0.14	0.2	3.22	1.21	4.33	7.57	4.92	3.78	3.07	3.21	2.62977	up	K00430	ko00940,ko01100,ko01110
Solyc08g007150.1	0.31	0.17	0.06	1.2	1.68	2.06	3.32	2.36	1.94	2.28	1.85	0.71	4.21317	up	K00430	ko00940,ko01100,ko01110
Solyc08g013930.4	48	49.03	58.01	73.97	33.96	47.78	11.24	12.4	11.33	7.69	9.24	7.97	-1.81414	down	K00430	ko00940,ko01100,ko01110
Solyc08g069040.3	47.63	44.26	56.35	56.2	34.89	42.32	12.39	14.08	18.18	27.27	21.43	34.99	-1.40611	down	K00430	ko00940,ko01100,ko01110
Solyc08g075830.4	56.51	43.47	53.78	31.96	18.98	21.51	0.8	0.21	2.05	0.06	0.5	0.25	-5.33022	down	K00430	ko00940,ko01100,ko01110
Solyc09g072700.4	37.67	40.78	49.02	56.26	25.93	41.97	1.34	1.86	1.18	0.92	1.05	1.11	-4.53449	down	K00430	ko00940,ko01100,ko01110
Solyc10g076190.2	77.48	45.47	52.21	30.6	62.26	45.67	8.77	8.09	5.72	1.72	1.07	3.08	-2.61754	down	K00430	ko00940,ko01100,ko01110
Solyc10g076210.2	111.5	109.59	141.14	66.8	81.21	102.96	8.39	12.03	9.92	9.84	3.13	14.01	-3.24806	down	K00430	ko00940,ko01100,ko01110
Solyc10g076220.3	304.15	375.66	354.75	318.62	293.23	344	38.87	58.1	37.6	39.7	22.68	61.15	-2.60597	down	K00430	ko00940,ko01100,ko01110
Solyc10g076245.1	11.86	11.47	10.14	16.06	20.92	13.01	3.71	0.93	2.18	0.12	0	0.31	-1.93828	down	K00430	ko00940,ko01100,ko01110
Solyc10g084200.2	8.77	5.8	7.29	2.16	0.82	0.1	0.07	0	0	0.07	0	0.17	-7.78993	down	K00430	ko00940,ko01100,ko01110
Solyc10g084240.3	26.19	21.77	21.14	58.15	57.66	32.45	52.71	75.9	58.34	27.79	25.88	29.8	1.76599	up	K00430	ko00940,ko01100,ko01110
Solyc11g007210.3	8.51	7.91	8.06	3.35	2.08	2.73	0.33	0.07	0.07	0	0.32	0	-5.3713	down	K00430	ko00940,ko01100,ko01110
Solyc11g007220.2	6.35	4.53	7.17	0.76	0.53	0.7	0	0	0	0.19	0	0	-8.59095	down	K00430	ko00940,ko01100,ko01110
Solyc11g018772.1	0.29	0.23	0.18	0.33	1.3	1.69	3.18	2.8	0.95	3.4	1.31	1.94	3.67622	up	K00430	ko00940,ko01100,ko01110
Solyc11g018774.1	11.34	10.18	7.51	4.28	13.43	20.84	48.52	33.33	21.89	70.84	52.94	95.01	2.19398	up	K00430	ko00940,ko01100,ko01110
Solyc11g018800.3	4.83	5.22	2.88	2.91	3.74	8.06	115.41	66.88	61.58	185.61	169.94	260.08	4.59569	up	K00430	ko00940,ko01100,ko01110
Solyc11g018805.1	0.75	0.23	0.32	0.34	1.1	0.96	4.97	3.52	2.15	5.23	3.11	6.98	3.38924	up	K00430	ko00940,ko01100,ko01110
Solyc05g047530.3	10.86	8.96	9.85	21.77	14.17	12.22	205.92	33.29	99.1	114.03	70.28	114.91	3.87627	up	K00487	ko00130,ko00940,ko00941,ko00945,ko01100,ko01110
Solyc02g093230.4	46.8	24.85	31.45	22.7	32.7	30.36	7.89	7.13	8.27	8.14	5.72	10.92	-1.8189	down	K00588	ko00940,ko00941,ko00945,ko01100,ko01110
Solyc02g093270.4	428.75	271.06	374.81	395.64	175.56	270.56	590.66	835.9	1010.64	700.02	529.05	749.33	1.49713	up	K00588	ko00940,ko00941,ko00945,ko01100,ko01110
Solyc08g006830.3	1.7	2.6	2.32	1.56	2.03	2.23	0.56	0.96	0.64	0.4	0.43	0.34	-1.28411	down	K00588	ko00940,ko00941,ko00945,ko01100,ko01110
Solyc01g074030.3	116.96	108.25	133.8	130.31	111.14	127.08	10.61	8.54	12.53	5.16	3.02	5.91	-3.17086	down	K01188	ko00460,ko00500,ko00940,ko01100,ko01110
Solyc07g063880.4	14.78	16.94	13.63	9.1	14.15	13.96	29.5	51.15	32.94	5.82	9.01	16.13	1.65745	up	K01188	ko00460,ko00500,ko00940,ko01100,ko01110
Solyc09g075060.3	0.79	0.86	0.57	1.02	1.36	2.16	2.57	3.85	2.93	2.08	2.23	2.2	2.41211	up	K01188	ko00460,ko00500,ko00940,ko01100,ko01110
Solyc11g008720.3	3.74	3.81	3.34	5.37	3.81	4.72	5.96	5.8	6.88	8	7.94	8.64	1.10945	up	K01188	ko00460,ko00500,ko00940,ko01100,ko01110
Solyc12g042460.2	8.48	16.35	13.12	11.33	9.32	13.22	84.27	76.67	81.41	106.53	126.53	121.35	3.01896	up	K01904	ko00130,ko00940,ko01100,ko01110
Solyc01g006640.1	0.07	0.01	0.02	0	0	0	0.69	1.06	0.64	0.27	0.31	1.08	5.08382	up	K01904	ko00130,ko00940,ko01100,ko01110
Solyc02g088710.3	0.07	0.27	0.12	1.4	1.31	2.6	13.51	17.99	14.21	5.87	8.51	11.9	6.97399	up	K01904	ko00130,ko00940,ko01100,ko01110
Solyc03g111170.3	16.03	13.45	13.82	9.08	9.32	10.55	70.26	30.72	57.53	89.44	105.97	79	2.21597	up	K01904	ko00130,ko00940,ko01100,ko01110
Solyc07g008360.2	1.76	2.19	2.58	3.51	1.95	2.2	3.55	5.02	8.85	16.38	12.12	12.01	1.7278	up	K01904	ko00130,ko00940,ko01100,ko01110
Solyc01g097000.3	6.02	3.49	5.82	3.7	5.95	6.77	1.34	1.7	2.09	0.42	1.61	0.88	-1.26042	down	K05349	ko00460,ko00500,ko00940,ko01100,ko01110
Solyc06g073740.3	10.87	10.02	8.64	10.53	17.08	14.33	22.29	24.83	26.31	28.2	31.8	26.06	1.64539	up	K05349	ko00460,ko00500,ko00940,ko01100,ko01110
Solyc06g073760.3	3.51	3.44	4.52	3.39	5.03	7.5	12.8	8.13	13.61	11.56	10.25	10.93	1.92541	up	K05349	ko00460,ko00500,ko00940,ko01100,ko01110
Solyc12g040640.2	4.15	1.75	2.73	3.36	2.25	3.65	0.49	0.93	0.4	0.09	0.06	0.06	-1.92264	down	K05350	ko00460,ko00500,ko00940,ko01100,ko01110
Solyc02g080290.3	38.42	49.02	49.25	35.93	33.2	45.7	14.39	17.06	20.23	28.74	30.73	28.78	-1.07371	down	K05350	ko00460,ko00500,ko00940,ko01100,ko01110
Solyc03g031730.3	3.16	2.47	3.99	4.44	4.65	11.93	1.17	0.69	0.93	0.08	0.05	0.48	-1.45087	down	K05350	ko00460,ko00500,ko00940,ko01100,ko01110
Solyc11g072110.2	5.35	5	5.84	3.42	2.2	10.93	1.43	0.78	0.7	0.43	0.42	0.56	-2.12467	down	K06892	ko00940,ko01110
Solyc11g072120.2	3.6	3.43	3.76	1.49	3.71	2.49	0.51	0.36	0.7	0.81	0.53	0.73	-2.44004	down	K06892	ko00940,ko01110
Solyc12g006380.2	21.9	31.02	30.26	32.29	23.69	43.81	1541.11	2849.02	1318.61	318.64	381.85	768.23	6.43982	up	K06892	ko00940,ko01110
Solyc09g010000.4	2.31	6.17	5.82	6.78	4.87	5.28	14.22	15.68	12.13	20.4	28.5	30.2	1.90143	up	K06892	ko00940,ko01110
Solyc09g089690.3	9.23	11.85	11.45	13.07	10.1	17.96	3.76	4.78	1.87	1.65	2.62	1.65	-1.29581	down	K06892	ko00940,ko01110
Solyc09g089760.1	7.51	7.5	6.01	4.39	4.31	4.26	2.69	3.06	1.3	1.95	2.98	4.66	-1.23038	down	K06892	ko00940,ko01110
Solyc09g089810.1	2.35	2.41	1.87	0.59	1.11	1.16	9.22	12.17	8.18	7.2	12.69	12.43	2.49437	up	K06892	ko00940,ko01110
Solyc09g089820.2	0	0	0	0.26	0.24	0.05	2.62	2.17	2.46	1.95	3.59	4.15	8.39619	up	K06892	ko00940,ko01110
Solyc10g032565.1	5.12	0.09	2.45	2.62	0.08	0.98	0	0	0	0	0	0	-7.4462	down	K06892	ko00940,ko01110
Solyc10g044447.1	5.05	0.08	3.54	1.69	0.16	1.62	0.06	0.12	0.18	0	0	0	-4.28814	down	K06892	ko00940,ko01110
Solyc01g008550.4	90.25	101.34	116.17	143.47	143.81	164.98	254.74	226.96	257.38	209.36	221.75	229.24	1.60117	up	K09753	ko00940,ko01100,ko01110
Solyc01g087630.2	7.19	1.4	0.73	13.83	11.71	31.86	32.26	43.2	33.43	15.4	16.18	41.39	3.86903	up	K09753	ko00940,ko01100,ko01110
Solyc01g102730.3	3.91	3.47	2.57	1.28	2.62	2.89	1.02	1.01	1.73	2.65	2.36	3.16	-1.07666	down	K09753	ko00940,ko01100,ko01110
Solyc02g089780.3	0.89	0.37	0.68	1.23	1.59	1.21	0.87	2.04	1.97	0.61	0.75	0.69	1.64462	up	K09753	ko00940,ko01100,ko01110
Solyc03g097170.3	4.25	2.45	3.67	4.66	4.4	5.98	7.2	10.63	12.42	4.45	5.25	7.89	1.86246	up	K09753	ko00940,ko01100,ko01110
Solyc03g116910.3	1.61	1.51	2.05	2.91	3.91	4.65	0.11	0.65	0.51	0.37	0.07	0	-1.70535	down	K09753	ko00940,ko01100,ko01110
Solyc06g068440.4	56.42	37.71	51.21	30.48	57.03	73.55	15.53	16.9	14.17	12.68	11.09	12.19	-1.30853	down	K09753	ko00940,ko01100,ko01110
Solyc08g005120.3	6.68	14.16	7.13	4.25	2.91	3.71	15.33	19.34	15.33	41.7	49.69	45.96	1.18199	up	K09753	ko00940,ko01100,ko01110
Solyc08g076790.3	4.53	3.57	2.79	2.19	3.19	2.38	0.58	0.07	0.26	0.12	0	0.47	-3.21324	down	K09753	ko00940,ko01100,ko01110
Solyc01g009370.2	14.04	8.56	10.54	4.6	4.59	6.66	27.8	33.87	33.01	51.49	64.4	43.99	1.84022	up	K09754	ko00940,ko00941,ko00945,ko01100,ko01110
Solyc10g078220.2	0.9	1.9	1.41	1.43	0.85	1.92	15.45	8.96	11.18	83.48	70.64	76.56	3.43374	up	K09754	ko00940,ko00941,ko00945,ko01100,ko01110
Solyc10g078230.3	0.87	1.34	1.42	1.03	0.73	0.91	2.81	2.16	3.23	33.24	30.84	28.38	1.51049	up	K09754	ko00940,ko00941,ko00945,ko01100,ko01110
Solyc10g078240.2	62.68	42.57	60.35	44.36	42.94	49.31	13.64	19.67	18.85	17.68	15.42	16.39	-1.34453	down	K09754	ko00940,ko00941,ko00945,ko01100,ko01110
Solyc09g007890.1	9.47	9.92	5.99	11.25	20.53	18.91	23.52	17.9	14.99	17.53	14.63	15.83	1.50188	up	K10775	ko00360,ko00940,ko01100,ko01110
Solyc09g007900.4	218.77	178.36	86.23	399.65	391.22	234.93	323.65	272.64	225.99	291.02	261.55	165.07	1.1103	up	K10775	ko00360,ko00940,ko01100,ko01110
Solyc09g007910.4	208.35	97.7	100.14	249.52	269.78	253.13	300.19	241.72	255.01	301.39	274.49	251.12	1.30408	up	K10775	ko00360,ko00940,ko01100,ko01110
Solyc10g011925.1	0.4	0.84	0.93	1.24	1.23	1.45	4.26	5.17	11.37	10.33	8.13	8.13	3.56702	up	K10775	ko00360,ko00940,ko01100,ko01110
Solyc10g011930.1	3.82	7.85	6.19	13.91	8.83	4.41	17.42	15.32	38.46	27.95	20.25	28.59	2.31532	up	K10775	ko00360,ko00940,ko01100,ko01110
Solyc12g007030.3	129.99	169.07	140.58	104.78	98.85	90	375.51	224.29	300.37	471.94	530.66	414.62	1.38209	up	K12355	ko00940
Solyc02g085660.1	0.16	0.56	0.32	0.39	0.47	1.11	1.3	0.29	1.16	0.82	0.4	0.66	1.74974	up	K12356	ko00940
Solyc11g067290.1	4.84	5.21	5.93	2.28	1.05	0.97	0.12	0	0	0.06	0	0	-6.63781	down	K13065	ko00940,ko00941,ko00945,ko01100,ko01110
Solyc11g067340.1	10.09	7.83	13.47	9.75	4.51	7.24	2.87	2.65	4.61	11.5	10.81	11.19	-1.30893	down	K13065	ko00940,ko00941,ko00945,ko01100,ko01110
Solyc11g069680.1	0.33	0.77	0.85	0.48	0.45	2.06	111.59	41.24	54.6	188.48	204.15	264.91	7.09194	up	K13065	ko00940,ko00941,ko00945,ko01100,ko01110
Solyc11g071470.1	17.34	15.64	26.62	31.22	41.78	57.68	134.33	111.9	119.57	31.1	34.22	48.58	2.9554	up	K13065	ko00940,ko00941,ko00945,ko01100,ko01110
Solyc12g005430.1	3.97	4.67	4.96	7.23	4.86	7.39	1.1	0.31	0.41	0.06	0.07	0.5	-2.53858	down	K13065	ko00940,ko00941,ko00945,ko01100,ko01110
Solyc12g005440.1	0.76	0.04	0.4	1.52	0.45	3.72	4.4	0.89	1.11	3.61	3.58	4.34	2.78732	up	K13065	ko00940,ko00941,ko00945,ko01100,ko01110
Solyc12g010980.3	1.27	2.34	1.3	1.59	0.88	2.53	3.04	2.89	6.79	2.66	1.91	1.23	1.69565	up	K13065	ko00940,ko00941,ko00945,ko01100,ko01110
Solyc12g096770.1	6.1	10.54	12.39	6.76	3.65	5.06	1.62	2.85	2.57	3.76	1.56	2.49	-1.71539	down	K13065	ko00940,ko00941,ko00945,ko01100,ko01110
Solyc01g008300.2	0.69	2.53	2.44	3.13	2.68	2.14	13.57	6.67	14.98	27.73	24.7	17.82	2.9772	up	K13065	ko00940,ko00941,ko00945,ko01100,ko01110
Solyc01g105550.1	1.25	1.69	1.44	1.31	0.75	0.75	0.18	0.43	0	0.11	0	0	-2.51358	down	K13065	ko00940,ko00941,ko00945,ko01100,ko01110
Solyc01g105580.1	0	0	0	0.78	0.53	0.94	4.57	6.04	3.74	4.06	3.35	6.24	9.61712	up	K13065	ko00940,ko00941,ko00945,ko01100,ko01110
Solyc01g105590.2	1.17	0.98	0.6	1.06	0.58	1.61	19.01	12.64	9.54	0.22	0.91	3.05	4.26436	up	K13065	ko00940,ko00941,ko00945,ko01100,ko01110
Solyc02g078510.4	6.22	17.65	6.64	6.32	8.03	9.6	85.05	61.51	78.7	157.92	184.52	167.12	3.23741	up	K13065	ko00940,ko00941,ko00945,ko01100,ko01110
Solyc05g014330.1	0	0	0	0	0.08	0.04	2.46	1.49	1.38	1.11	0.76	1.57	8.17181	up	K13065	ko00940,ko00941,ko00945,ko01100,ko01110
Solyc05g039950.2	0.1	0.68	0.52	0.52	0.93	0.74	10.56	5.47	17.31	27.15	15	20.65	5.00719	up	K13065	ko00940,ko00941,ko00945,ko01100,ko01110
Solyc06g074710.1	13.4	16.59	13.26	10.54	8.55	9.42	2.27	2.77	3.59	4.7	2.65	7.28	-1.99689	down	K13065	ko00940,ko00941,ko00945,ko01100,ko01110
Solyc07g005760.3	94.08	75.56	100.26	58.4	30.11	37.92	8.32	11.02	15.24	28.77	24.17	24.24	-2.64685	down	K13065	ko00940,ko00941,ko00945,ko01100,ko01110
Solyc07g006670.1	0.97	2.85	3.74	1.86	0.89	1.99	9.13	8.98	5.5	26.56	37.57	26.57	1.99526	up	K13065	ko00940,ko00941,ko00945,ko01100,ko01110
Solyc07g006680.1	7.46	13.19	26.05	10.06	4.55	5.56	1.05	0.87	1.19	0.61	1.09	1	-3.56955	down	K13065	ko00940,ko00941,ko00945,ko01100,ko01110
Solyc07g008380.2	4.38	3.07	7.54	4.72	2.29	4.13	0.18	0.06	0.06	1.02	0.37	1.02	-5.28719	down	K13065	ko00940,ko00941,ko00945,ko01100,ko01110
Solyc07g014580.3	2.49	4.36	5.42	10.63	3.92	5.41	1.3	0.61	0.89	0.37	0.24	0.65	-1.7779	down	K13065	ko00940,ko00941,ko00945,ko01100,ko01110
Solyc07g043670.1	9.27	8.59	8.07	5.63	2.7	3.35	0	0.06	0.13	0.47	0	0.07	-6.77101	down	K13065	ko00940,ko00941,ko00945,ko01100,ko01110
Solyc07g043700.3	6.32	4.72	5.53	2.67	0.58	1.09	0	0	0	0.18	0	0	-8.55912	down	K13065	ko00940,ko00941,ko00945,ko01100,ko01110
Solyc07g043710.4	11.12	9.78	10.18	4.93	3.85	2.72	0.54	0.13	0.12	0.17	0.3	0.22	-4.94428	down	K13065	ko00940,ko00941,ko00945,ko01100,ko01110
Solyc08g014490.1	3.4	1.84	0.77	1.01	1.85	2.8	0.06	0.38	0.19	0.23	0.45	0.07	-2.94273	down	K13065	ko00940,ko00941,ko00945,ko01100,ko01110
Solyc11g008630.3	0.93	1.29	0.94	1.09	0.85	0.36	0.1	0.16	0.15	0.72	0.31	0.18	-2.59449	down	K13065	ko00940,ko00941,ko00945,ko01100,ko01110
novel.4625	0.54	3.72	2.22	1.62	1.07	1.81	0.06	0.19	0.25	0	0.23	0	-3.36227	down	K13065	ko00940,ko00941,ko00945,ko01100,ko01110
novel.8083	1.44	1.1	0.89	0.18	0.17	0.17	0.06	0	0.19	0	0	0	-3.45466	down	K13065	ko00940,ko00941,ko00945,ko01100,ko01110
Solyc06g060215.1	0	0	0	0	0	0	1.3	1.87	1.32	0	0.08	0.08	7.75477	up	K13066	ko00380,ko00940,ko01100,ko01110
Solyc10g005060.4	168.27	130.54	177.26	289.77	243.28	265.12	266.67	247.95	317.57	176.72	160.46	211.9	1.13421	up	K13066	ko00380,ko00940,ko01100,ko01110
Solyc10g085830.2	32.33	34.61	34.36	23.73	31.54	27.78	5.05	8.89	7.17	7.19	7.21	7.41	-1.93616	down	K13066	ko00380,ko00940,ko01100,ko01110
Solyc02g063160.4	9.83	10.62	9.78	6.96	7.42	9.95	22.48	30.26	29.91	22.22	28.22	28.63	1.77996	up	K18368	ko00940,ko01100,ko01110
Solyc02g063200.3	1.04	0.72	0.54	0.59	0.71	0.58	1.71	2.36	2.05	0.57	1.75	1.46	1.74373	up	K18368	ko00940,ko01100,ko01110
Solyc09g075140.3	9.83	23.57	14.1	16.61	17	13.7	49.9	63.14	81.8	91.03	104.83	111.58	2.36931	up	K18368	ko00940,ko01100,ko01110
Solyc02g022850.1	23.4	7.72	8.77	13.42	12.68	10.44	4.31	2.74	2.99	0.6	1.82	1.02	-1.65585	down	K22395	ko00940,ko01100,ko01110
Solyc02g069690.1	36.63	29.91	42.3	56.39	29.63	38.4	9.01	8.9	9.67	1.56	2.1	2.72	-1.64903	down	K22395	ko00940,ko01100,ko01110
Solyc02g070090.1	15.53	24.69	22.32	8.55	6.91	11.25	779.86	522.77	384	1167.3	1271.1	1327.98	5.11414	up	K22395	ko00940,ko01100,ko01110
Solyc02g070110.1	3.24	8.12	11.01	7.61	3.18	10.66	2573.96	1896.06	1622.04	5272.88	6358.86	5957.83	8.44424	up	K22395	ko00940,ko01100,ko01110
Solyc02g070120.1	0	0.14	0	0	0	0.14	2.04	3.88	2.91	8.53	9.09	10.46	6.18068	up	K22395	ko00940,ko01100,ko01110
Solyc02g070130.1	8.64	25.84	19	5.56	2.79	5.7	84.25	63.18	90.71	227.77	267.69	199.68	2.5015	up	K22395	ko00940,ko01100,ko01110
Solyc02g079460.1	1.03	0.99	1.26	1.19	0.57	1.23	3.44	4.05	3.25	23.17	17.12	19.81	2.04518	up	K22395	ko00940,ko01100,ko01110
Solyc02g079480.1	3.55	2.21	4.45	5.76	2.52	3.41	0.94	0.9	0.72	0.09	0.23	0.06	-1.65922	down	K22395	ko00940,ko01100,ko01110
Solyc03g006690.1	0	0.93	0.33	3.01	0.58	2.09	4.3	2.85	2.5	2.1	2.43	3	3.29942	up	K22395	ko00940,ko01100,ko01110
Solyc06g065060.1	0.4	2.85	1.99	2.2	2.26	2.3	188.51	92.75	83.45	497.55	482.13	405.92	6.49803	up	K22395	ko00940,ko01100,ko01110
Solyc06g065070.1	0	0.2	0.23	0.36	0.17	0	2.03	0.42	0.71	5.54	4.22	4.58	3.22972	up	K22395	ko00940,ko01100,ko01110
Solyc09g072660.4	14.17	12.54	17.57	19.91	15.44	12.5	3.89	3.42	3	0.82	0.37	0.37	-1.76251	down	K22395	ko00940,ko01100,ko01110
Solyc12g096080.2	0	0	0	0	0.04	0.08	0.33	0.92	2.39	1.03	0.74	0.86	7.73508	up	K23260	ko00940,ko01110
Solyc01g107810.2	0.66	0.38	0.33	0.54	0.57	0.74	2.34	4.16	3.25	0.09	0.37	2.74	3.16404	up	K23260	ko00940,ko01110
Solyc01g107820.2	41.76	37.34	34.3	57.38	26	21.55	498.22	521.7	257.31	226.66	277.22	253.97	3.8424	up	K23260	ko00940,ko01110
Solyc01g107825.1	0.12	0.16	0.03	0.6	1.74	1.52	33.04	18.86	14.73	13.84	19.93	22.43	8.13943	up	K23260	ko00940,ko01110
Solyc01g107850.4	0	0	0	1.9	2.53	1.97	3.66	4.72	3.96	1.67	3.35	4.02	9.11011	up	K23260	ko00940,ko01110
Solyc02g067690.3	0	0	0	0.47	0.19	0.33	0.65	1.23	0.67	0.04	0.12	0.51	7.48514	up	K23260	ko00940,ko01110
Solyc03g114710.4	16.92	5.97	7.4	13.46	13.43	13.08	37.8	33.62	21.58	44.72	54.11	47.9	1.95639	up	K23260	ko00940,ko01110
Solyc07g043490.1	69.05	44.1	77.3	52.61	26.95	38.54	2.58	2.26	3.07	1.04	0.34	0.94	-4.26222	down	K23260	ko00940,ko01110
Solyc08g077080.1	3.37	6.67	5.99	2.46	2.83	2.5	20.87	15.58	15.15	34.61	47.66	33.13	2.03735	up	K23260	ko00940,ko01110
Solyc11g007370.3	3.47	1.48	2.57	2.88	0.77	0.68	4	7.37	4.86	0.74	0.44	0.66	1.43104	up	K23260	ko00940,ko01110
Index	NaCl-0-h-DX-1	NaCl-0-h-DX-2	NaCl-0-h-DX-3	NaCl-1-h-DX-1	NaCl-1-h-DX-2	NaCl-1-h-DX-3	NaCl-12-h-DX-1	NaCl-12-h-DX-2	NaCl-12-h-DX-3	NaCl-24-h-DX-1	NaCl-24-h-DX-2	NaCl-24-h-DX-3	log2FC	Regulation	Compounds	Class I	CID	KEGG_map
mws0017	9	9	9	9	9	9	1439700	963120	826840	1687100	573810	500990	16.8681	up	Spermidine	Alkaloids	C00315	ko00330,ko00410,ko00480,ko00940,ko01100,ko02010
pme3443	482410	606370	378680	325010	215640	211850	378370	215030	137050	287690	488190	798380	-1.00646	down	Sinapinaldehyde	Phenolic acids	C05610	ko00940,ko01100,ko01110
mws0853	46747	105260	33139	63680	40251	42426	17505	6157.5	7433	6326.7	5074.5	34669	-2.57389	down	Sinapyl alcohol	Phenolic acids	C02325	ko00940,ko01100,ko01110
mws4085	410460	990330	318830	350300	275430	333330	252030	130750	118010	57685	52796	129020	-1.77981	down	Sinapic acid	Phenolic acids	C00482	ko00940,ko01100,ko01110
pmb3074	3440900	3790300	2307800	3796700	3559700	5008000	468650	835160	712050	145950	373520	151300	-2.24244	down	5-O-p-Coumaroylquinic acid*	Phenolic acids	C12208	ko00940,ko00941,ko00945,ko01110
HJN003	4516600	6137600	3980800	3891900	1503700	2216900	2278100	1130900	1022000	170300	211190	688840	-1.72372	down	1-O-Sinapoyl-D-glucose	Phenolic acids	C01175	ko00940

## Sheet: 0 h vs. 24 h
Supplementary Table 3 The CCA between DEGs and DAMs in the phenylpropanoid biosynthesis pathway (The comparison group of 0 h vs. 24 h).
Index	NaCl-0-h-DX-1	NaCl-0-h-DX-2	NaCl-0-h-DX-3	NaCl-1-h-DX-1	NaCl-1-h-DX-2	NaCl-1-h-DX-3	NaCl-12-h-DX-1	NaCl-12-h-DX-2	NaCl-12-h-DX-3	NaCl-24-h-DX-1	NaCl-24-h-DX-2	NaCl-24-h-DX-3	log2FC	Regulation	KO	KEGG_map
Solyc02g030480.4	1.88	2.6	2.74	2.64	2	3.29	0.23	0.43	0.53	0.39	0.22	0	-2.94547	down	K00083	ko00940,ko01100,ko01110
Solyc02g069250.4	8.63	5.76	6.93	2.84	2.7	5.62	6.5	5.17	3.36	1.67	1.91	3.44	-1.0654	down	K00083	ko00940,ko01100,ko01110
Solyc08g014360.2	0.94	0.88	2.21	1.94	2.46	2.58	0.9	0.54	0.13	0.06	0	0	-5.14459	down	K00083	ko00940,ko01100,ko01110
Solyc11g039570.3	2.72	1.82	3.1	0.54	0.2	0.21	0	0	0	0.21	0	0	-4.40469	down	K00430	ko00940,ko01100,ko01110
Solyc11g072920.2	67.85	72.81	97.75	47.96	32.83	45.83	4.85	15.03	7.09	4.53	2.8	10.31	-3.22648	down	K00430	ko00940,ko01100,ko01110
Solyc12g005370.2	40.22	29.6	41.71	25.84	13.36	19.32	0.4	0.09	1.32	1.99	0	1.38	-4.51353	down	K00430	ko00940,ko01100,ko01110
Solyc12g005783.1	24.18	7.72	11.44	5.99	3.81	4.5	0.55	0.25	0.24	0	0.19	0.1	-6.79303	down	K00430	ko00940,ko01100,ko01110
Solyc12g005787.1	10.65	8.72	6.55	7.03	3.86	6.07	0.25	0.26	0.7	0	0.54	0	-4.99331	down	K00430	ko00940,ko01100,ko01110
Solyc12g005790.2	18.54	33.98	30.04	32.93	19.31	22.6	0.23	0.08	0.39	0	0	0	-10.1794	down	K00430	ko00940,ko01100,ko01110
Solyc12g017870.2	29.68	18.53	24.66	5.93	2.88	4.13	0.52	0.16	0.3	1.06	0.55	0.82	-4.3238	down	K00430	ko00940,ko01100,ko01110
Solyc12g089360.1	9.8	9.05	9.72	3.96	2.02	4.13	0.67	0.44	0.08	0.08	0.31	0.2	-5.1062	down	K00430	ko00940,ko01100,ko01110
Solyc12g089370.2	24.75	22.8	23.36	20.77	11.3	13.85	6.07	2.9	5.6	2.61	4.01	5.38	-2.02212	down	K00430	ko00940,ko01100,ko01110
Solyc01g006300.3	1.98	4.49	4.54	7.97	6.91	15.12	3.77	1.15	3.91	18.38	11.22	14.43	2.56353	up	K00430	ko00940,ko01100,ko01110
Solyc01g006310.3	39.13	93.14	67.81	73.95	65.7	61.67	47.43	60.68	19.08	12.79	4.94	14.98	-2.06202	down	K00430	ko00940,ko01100,ko01110
Solyc01g007950.4	0.43	0.66	0.33	0.16	0.26	0.45	0.78	0.67	1.08	4.53	5.36	3.11	3.77362	up	K00430	ko00940,ko01100,ko01110
Solyc01g009400.3	3.75	1.81	3.43	0.17	0.37	0.11	0	0	0.24	0.07	0	0	-6.03437	down	K00430	ko00940,ko01100,ko01110
Solyc01g009410.3	6.97	5.29	6.03	2.24	1.26	1.32	0	0	0	0.59	0	0.09	-4.05058	down	K00430	ko00940,ko01100,ko01110
Solyc01g015080.3	122.72	321.86	296.68	674.89	361.11	337.77	126.61	137.18	44.47	59.72	31.55	55.86	-1.77336	down	K00430	ko00940,ko01100,ko01110
Solyc01g067850.2	5.86	4.45	7.31	5.54	2.07	3.73	0.07	0.15	0	0.54	0	0	-4.31252	down	K00430	ko00940,ko01100,ko01110
Solyc01g067860.3	59.04	55.79	56.54	80.94	73.4	90	6.98	7.63	7.68	17.1	7.72	9.87	-1.74283	down	K00430	ko00940,ko01100,ko01110
Solyc01g067870.3	0.87	1.3	0.59	0.17	0.04	0.34	21.79	42.5	18.52	1.41	1.17	3.4	1.6506	up	K00430	ko00940,ko01100,ko01110
Solyc01g101050.3	107.03	32.79	35.62	111.35	102.6	77.49	5.52	8.86	11.64	7.82	4.99	15.36	-2.12014	down	K00430	ko00940,ko01100,ko01110
Solyc01g108320.3	50.78	58.31	61.98	100.05	54.44	70.6	43.14	49.44	26.04	5	6.76	15.91	-2.09252	down	K00430	ko00940,ko01100,ko01110
Solyc02g064970.4	267.79	282.13	434.68	830.62	685.57	535.67	254.4	228.77	104.61	21.13	14.76	27.51	-3.41059	down	K00430	ko00940,ko01100,ko01110
Solyc02g077300.2	4.72	4.41	3.39	2.81	1.96	2.05	21.81	9.5	11.04	28.02	30.55	30.62	3.3967	up	K00430	ko00940,ko01100,ko01110
Solyc02g079500.4	24.6	25.95	29.38	22.61	10.09	16.45	19.39	14.07	26.75	79.61	79.28	109.59	2.30122	up	K00430	ko00940,ko01100,ko01110
Solyc02g080530.3	144.32	91.31	124.21	208.64	171.71	212.87	36.67	53.6	45.63	26.61	32.55	37.22	-1.34894	down	K00430	ko00940,ko01100,ko01110
Solyc02g082090.3	26.25	22.96	32.67	6.39	1.11	1.58	0.2	0.07	0.54	1.68	0	0.48	-4.68512	down	K00430	ko00940,ko01100,ko01110
Solyc02g083480.3	2.95	1.65	2.92	3.61	3.97	6.43	0.4	0.78	1.36	0.57	0.08	0.41	-2.24486	down	K00430	ko00940,ko01100,ko01110
Solyc02g083490.3	20.66	10.93	16.79	12.2	16.1	19.24	0.96	0.71	0.15	0.07	0.28	0.27	-5.81126	down	K00430	ko00940,ko01100,ko01110
Solyc02g084780.4	220.56	216.51	219.56	176.76	174.21	203.11	95.14	91.16	105.84	43.42	32.99	129.14	-1.15072	down	K00430	ko00940,ko01100,ko01110
Solyc02g087190.1	36.36	17.44	28.16	14.84	18.98	19.09	3.39	4.26	4.69	3.06	1.5	2.56	-2.96925	down	K00430	ko00940,ko01100,ko01110
Solyc02g090450.3	18.16	29.62	28.13	29.34	59.15	44.98	15.7	15.77	8.48	8.14	5.58	8.92	-1.18625	down	K00430	ko00940,ko01100,ko01110
Solyc02g090470.4	29.73	74.8	53.26	73.82	96.18	81.89	100.38	83.1	90.71	216.67	129.21	197.33	2.34699	up	K00430	ko00940,ko01100,ko01110
Solyc03g006700.3	90.97	119.56	119.45	224.01	303.32	240.25	510.6	372.97	550.66	968.63	745.98	834.85	3.51207	up	K00430	ko00940,ko01100,ko01110
Solyc03g006810.3	11.08	7.16	13.08	9.91	10.96	9.48	9.89	8.83	5.63	1.73	1.26	0.62	-2.5361	down	K00430	ko00940,ko01100,ko01110
Solyc03g033710.3	19.46	15.02	22.56	7.43	3.89	4.69	8.36	6.5	12.07	4.07	4.47	11.02	-1.01415	down	K00430	ko00940,ko01100,ko01110
Solyc03g044100.4	40.43	27.38	33.99	38.33	44.94	49.62	3.69	4.99	4.96	11.14	4.56	7.2	-1.59596	down	K00430	ko00940,ko01100,ko01110
Solyc03g080150.3	22.05	19.71	23.23	27.41	22.81	38.26	3.63	4.88	5.16	3.09	2.16	5.26	-2.08793	down	K00430	ko00940,ko01100,ko01110
Solyc03g120800.4	0.08	0	0	0.77	1.29	1.35	2.02	2.19	1.66	0.8	0.9	0.75	5.52098	up	K00430	ko00940,ko01100,ko01110
Solyc04g071890.3	309.58	347.65	358.69	806.72	951.67	516.32	800.97	527.05	858.37	1556.16	1094.72	1104.81	2.44931	up	K00430	ko00940,ko01100,ko01110
Solyc04g081860.3	24.36	16.09	25.05	14.77	9.41	11.3	0.53	1.25	0.94	0.31	0.24	0.32	-5.66479	down	K00430	ko00940,ko01100,ko01110
Solyc05g013350.4	0.07	0	0.03	0	0	0.03	0.19	0.2	0.1	0.45	0.81	0.63	4.8161	up	K00430	ko00940,ko01100,ko01110
Solyc05g046000.4	83.41	62.08	77.09	42.57	61.51	52.55	0.28	0.51	0.91	0.79	0	0.76	-6.57421	down	K00430	ko00940,ko01100,ko01110
Solyc05g046010.4	180.91	158.54	187.15	531.24	580.36	431.21	70.52	57.1	30.34	57.26	41.49	35.39	-1.40846	down	K00430	ko00940,ko01100,ko01110
Solyc05g046020.3	101.55	102.02	119.46	130.75	83.54	99.83	2.71	1.4	1.65	1.48	0.67	0.37	-6.38224	down	K00430	ko00940,ko01100,ko01110
Solyc05g046030.4	7.43	5.81	9.06	6.28	3.08	3.6	0.2	0.42	0.13	0.31	0.08	0.24	-4.53074	down	K00430	ko00940,ko01100,ko01110
Solyc05g050880.2	5.79	9.71	14.49	20.77	10.28	22.68	2.45	5.1	2.82	2.39	0.96	1.65	-2.0167	down	K00430	ko00940,ko01100,ko01110
Solyc05g052280.3	21.63	28.34	23.87	20.59	19.25	18.55	54.02	43.25	91.64	146.2	84.76	191.37	3.06178	up	K00430	ko00940,ko01100,ko01110
Solyc05g055320.3	56.45	35.13	50.32	14.78	12.58	11.5	14.04	14.89	10.04	3.98	4.7	3.85	-2.9446	down	K00430	ko00940,ko01100,ko01110
Solyc06g050440.3	25.03	28.1	33.4	39.17	36.49	33.74	40.81	63.3	93.19	39.9	49.82	104.38	1.70616	up	K00430	ko00940,ko01100,ko01110
Solyc06g076630.3	147.15	241.12	245.87	215.48	177.4	159.65	61.24	90.11	31.98	12.4	13.68	22.77	-3.14678	down	K00430	ko00940,ko01100,ko01110
Solyc06g082420.4	2.83	8.16	5.11	8.55	10.08	16.13	293.86	414.77	366.32	212.99	290.87	386.95	6.35409	up	K00430	ko00940,ko01100,ko01110
Solyc07g017880.4	139.59	110.96	145.39	107.87	80.82	124.43	6.4	9.06	15.27	29.9	23.92	49.47	-1.39904	down	K00430	ko00940,ko01100,ko01110
Solyc07g047740.3	54.28	39.1	50.64	45.33	18.64	21.02	3.25	2.54	2.98	0.86	1.29	2.38	-4.46646	down	K00430	ko00940,ko01100,ko01110
Solyc07g049240.3	4.08	4.28	4.57	1.08	1.37	2.07	0.37	0.71	0.76	0	0	0	-7.556	down	K00430	ko00940,ko01100,ko01110
Solyc07g052510.4	798.17	759.85	890.99	1249.04	679.73	903.28	177.62	130.45	200.21	161.44	119.53	168.54	-1.89305	down	K00430	ko00940,ko01100,ko01110
Solyc07g052530.3	21.82	16.96	19.94	21.97	8.3	7.84	1.08	0.15	0.99	0.53	0.6	0.21	-4.87749	down	K00430	ko00940,ko01100,ko01110
Solyc07g052540.3	22.1	17.57	16.38	12.4	7.16	6.88	0.2	0.1	0.45	0.7	0.49	1.08	-4.07863	down	K00430	ko00940,ko01100,ko01110
Solyc07g055190.3	2.93	0.29	0.14	0.2	3.22	1.21	4.33	7.57	4.92	3.78	3.07	3.21	2.12229	up	K00430	ko00940,ko01100,ko01110
Solyc08g007150.1	0.31	0.17	0.06	1.2	1.68	2.06	3.32	2.36	1.94	2.28	1.85	0.71	3.7856	up	K00430	ko00940,ko01100,ko01110
Solyc08g013930.4	48	49.03	58.01	73.97	33.96	47.78	11.24	12.4	11.33	7.69	9.24	7.97	-2.07663	down	K00430	ko00940,ko01100,ko01110
Solyc08g075830.4	56.51	43.47	53.78	31.96	18.98	21.51	0.8	0.21	2.05	0.06	0.5	0.25	-7.1066	down	K00430	ko00940,ko01100,ko01110
Solyc09g072700.4	37.67	40.78	49.02	56.26	25.93	41.97	1.34	1.86	1.18	0.92	1.05	1.11	-4.8185	down	K00430	ko00940,ko01100,ko01110
Solyc10g076190.2	77.48	45.47	52.21	30.6	62.26	45.67	8.77	8.09	5.72	1.72	1.07	3.08	-4.36158	down	K00430	ko00940,ko01100,ko01110
Solyc10g076210.2	111.5	109.59	141.14	66.8	81.21	102.96	8.39	12.03	9.92	9.84	3.13	14.01	-3.21363	down	K00430	ko00940,ko01100,ko01110
Solyc10g076220.3	304.15	375.66	354.75	318.62	293.23	344	38.87	58.1	37.6	39.7	22.68	61.15	-2.52534	down	K00430	ko00940,ko01100,ko01110
Solyc10g076240.3	595.88	489.14	516.03	725.31	575.26	628.37	231.53	187.32	360.62	955.02	655.51	571.47	1.00906	up	K00430	ko00940,ko01100,ko01110
Solyc10g076245.1	11.86	11.47	10.14	16.06	20.92	13.01	3.71	0.93	2.18	0.12	0	0.31	-5.7527	down	K00430	ko00940,ko01100,ko01110
Solyc10g084200.2	8.77	5.8	7.29	2.16	0.82	0.1	0.07	0	0	0.07	0	0.17	-5.96059	down	K00430	ko00940,ko01100,ko01110
Solyc11g007210.3	8.51	7.91	8.06	3.35	2.08	2.73	0.33	0.07	0.07	0	0.32	0	-5.80802	down	K00430	ko00940,ko01100,ko01110
Solyc11g007220.2	6.35	4.53	7.17	0.76	0.53	0.7	0	0	0	0.19	0	0	-5.82056	down	K00430	ko00940,ko01100,ko01110
Solyc11g018772.1	0.29	0.23	0.18	0.33	1.3	1.69	3.18	2.8	0.95	3.4	1.31	1.94	3.82663	up	K00430	ko00940,ko01100,ko01110
Solyc11g018774.1	11.34	10.18	7.51	4.28	13.43	20.84	48.52	33.33	21.89	70.84	52.94	95.01	3.4617	up	K00430	ko00940,ko01100,ko01110
Solyc11g018800.3	4.83	5.22	2.88	2.91	3.74	8.06	115.41	66.88	61.58	185.61	169.94	260.08	6.12844	up	K00430	ko00940,ko01100,ko01110
Solyc11g018805.1	0.75	0.23	0.32	0.34	1.1	0.96	4.97	3.52	2.15	5.23	3.11	6.98	4.10739	up	K00430	ko00940,ko01100,ko01110
novel.7342	0	0	0	0	0	0	0.25	0.04	0.04	1.28	0.42	1.24	8.05067	up	K00430	ko00940,ko01100,ko01110
Solyc05g047530.3	10.86	8.96	9.85	21.77	14.17	12.22	205.92	33.29	99.1	114.03	70.28	114.91	3.88278	up	K00487	ko00130,ko00940,ko00941,ko00945,ko01100,ko01110
Solyc06g150137.1	382.82	326.86	365.51	417.18	249.16	210.6	511.53	436.35	560.83	527.95	540.95	512.46	1.11803	up	K00487	ko00130,ko00940,ko00941,ko00945,ko01100,ko01110
Solyc02g093230.4	46.8	24.85	31.45	22.7	32.7	30.36	7.89	7.13	8.27	8.14	5.72	10.92	-1.51729	down	K00588	ko00940,ko00941,ko00945,ko01100,ko01110
Solyc02g093270.4	428.75	271.06	374.81	395.64	175.56	270.56	590.66	835.9	1010.64	700.02	529.05	749.33	1.42776	up	K00588	ko00940,ko00941,ko00945,ko01100,ko01110
Solyc04g063210.3	6.5	5.18	4.05	1.62	5.13	8.07	3.17	3.87	3.49	1.42	1.46	1.21	-1.3781	down	K00588	ko00940,ko00941,ko00945,ko01100,ko01110
Solyc08g006830.3	1.7	2.6	2.32	1.56	2.03	2.23	0.56	0.96	0.64	0.4	0.43	0.34	-1.93061	down	K00588	ko00940,ko00941,ko00945,ko01100,ko01110
Solyc01g010390.3	11.16	7.7	11.1	8.89	10.76	16.24	3.84	6.46	6.11	1.84	0.99	2.78	-1.87642	down	K01188	ko00460,ko00500,ko00940,ko01100,ko01110
Solyc01g074030.3	116.96	108.25	133.8	130.31	111.14	127.08	10.61	8.54	12.53	5.16	3.02	5.91	-4.12125	down	K01188	ko00460,ko00500,ko00940,ko01100,ko01110
Solyc09g075060.3	0.79	0.86	0.57	1.02	1.36	2.16	2.57	3.85	2.93	2.08	2.23	2.2	2.11821	up	K01188	ko00460,ko00500,ko00940,ko01100,ko01110
Solyc11g008720.3	3.74	3.81	3.34	5.37	3.81	4.72	5.96	5.8	6.88	8	7.94	8.64	1.73546	up	K01188	ko00460,ko00500,ko00940,ko01100,ko01110
Solyc11g069050.2	53.68	55.09	51.88	46.2	64.02	58.43	58.39	59.09	70.69	102.19	101.92	83.59	1.40827	up	K01904	ko00130,ko00940,ko01100,ko01110
Solyc12g042460.2	8.48	16.35	13.12	11.33	9.32	13.22	84.27	76.67	81.41	106.53	126.53	121.35	3.79388	up	K01904	ko00130,ko00940,ko01100,ko01110
Solyc01g006640.1	0.07	0.01	0.02	0	0	0	0.69	1.06	0.64	0.27	0.31	1.08	4.73088	up	K01904	ko00130,ko00940,ko01100,ko01110
Solyc02g088710.3	0.07	0.27	0.12	1.4	1.31	2.6	13.51	17.99	14.21	5.87	8.51	11.9	6.39689	up	K01904	ko00130,ko00940,ko01100,ko01110
Solyc03g111170.3	16.03	13.45	13.82	9.08	9.32	10.55	70.26	30.72	57.53	89.44	105.97	79	3.2319	up	K01904	ko00130,ko00940,ko01100,ko01110
Solyc03g117870.3	287.59	211.41	225.98	170.64	187.52	224.08	370.11	321.12	373.02	311.2	321.06	359.52	1.00737	up	K01904	ko00130,ko00940,ko01100,ko01110
Solyc07g008360.2	1.76	2.19	2.58	3.51	1.95	2.2	3.55	5.02	8.85	16.38	12.12	12.01	3.19502	up	K01904	ko00130,ko00940,ko01100,ko01110
Solyc08g076300.3	1.78	1.85	2.33	2.35	3.35	4.69	1.06	1.36	1.12	0.32	0.23	0.28	-2.26834	down	K01904	ko00130,ko00940,ko01100,ko01110
Solyc11g071640.3	87.19	87.75	89.72	117.72	95.19	106.94	39.23	34.69	40.62	21.4	28.65	30.64	-1.15455	down	K05349	ko00460,ko00500,ko00940,ko01100,ko01110
Solyc01g097000.3	6.02	3.49	5.82	3.7	5.95	6.77	1.34	1.7	2.09	0.42	1.61	0.88	-1.84412	down	K05349	ko00460,ko00500,ko00940,ko01100,ko01110
Solyc06g073740.3	10.87	10.02	8.64	10.53	17.08	14.33	22.29	24.83	26.31	28.2	31.8	26.06	2.10995	up	K05349	ko00460,ko00500,ko00940,ko01100,ko01110
Solyc06g073760.3	3.51	3.44	4.52	3.39	5.03	7.5	12.8	8.13	13.61	11.56	10.25	10.93	2.07199	up	K05349	ko00460,ko00500,ko00940,ko01100,ko01110
Solyc12g040640.2	4.15	1.75	2.73	3.36	2.25	3.65	0.49	0.93	0.4	0.09	0.06	0.06	-4.75665	down	K05350	ko00460,ko00500,ko00940,ko01100,ko01110
Solyc02g080300.3	7.23	11.38	9.7	9.47	10.88	13.88	11.87	10.23	15.47	26.51	32.26	21.24	2.07617	up	K05350	ko00460,ko00500,ko00940,ko01100,ko01110
Solyc03g031730.3	3.16	2.47	3.99	4.44	4.65	11.93	1.17	0.69	0.93	0.08	0.05	0.48	-3.48253	down	K05350	ko00460,ko00500,ko00940,ko01100,ko01110
Solyc07g063370.2	0.52	1.46	0.74	0.25	0.82	1.57	0.1	0.32	0.36	0.14	0.06	0.31	-1.85397	down	K05350	ko00460,ko00500,ko00940,ko01100,ko01110
Solyc11g072110.2	5.35	5	5.84	3.42	2.2	10.93	1.43	0.78	0.7	0.43	0.42	0.56	-2.9642	down	K06892	ko00940,ko01110
Solyc11g072120.2	3.6	3.43	3.76	1.49	3.71	2.49	0.51	0.36	0.7	0.81	0.53	0.73	-1.80627	down	K06892	ko00940,ko01110
Solyc12g006380.2	21.9	31.02	30.26	32.29	23.69	43.81	1541.11	2849.02	1318.61	318.64	381.85	768.23	4.68746	up	K06892	ko00940,ko01110
Solyc09g010000.4	2.31	6.17	5.82	6.78	4.87	5.28	14.22	15.68	12.13	20.4	28.5	30.2	3.03504	up	K06892	ko00940,ko01110
Solyc09g010020.2	18.02	22.78	20.83	23.95	20.66	21.58	29.8	25.43	19.35	28.24	37.86	39.85	1.34366	up	K06892	ko00940,ko01110
Solyc09g089690.3	9.23	11.85	11.45	13.07	10.1	17.96	3.76	4.78	1.87	1.65	2.62	1.65	-1.89488	down	K06892	ko00940,ko01110
Solyc09g089810.1	2.35	2.41	1.87	0.59	1.11	1.16	9.22	12.17	8.18	7.2	12.69	12.43	2.84481	up	K06892	ko00940,ko01110
Solyc09g089820.2	0	0	0	0.26	0.24	0.05	2.62	2.17	2.46	1.95	3.59	4.15	9.02965	up	K06892	ko00940,ko01110
Solyc10g032565.1	5.12	0.09	2.45	2.62	0.08	0.98	0	0	0	0	0	0	-7.08399	down	K06892	ko00940,ko01110
Solyc10g044447.1	5.05	0.08	3.54	1.69	0.16	1.62	0.06	0.12	0.18	0	0	0	-7.35671	down	K06892	ko00940,ko01110
Solyc01g008550.4	90.25	101.34	116.17	143.47	143.81	164.98	254.74	226.96	257.38	209.36	221.75	229.24	1.66348	up	K09753	ko00940,ko01100,ko01110
Solyc01g068080.4	24.49	29.99	26.2	23.43	31.57	27.5	9.76	13.16	11.07	3.66	3.95	4.51	-2.17661	down	K09753	ko00940,ko01100,ko01110
Solyc01g087630.2	7.19	1.4	0.73	13.83	11.71	31.86	32.26	43.2	33.43	15.4	16.18	41.39	3.49072	up	K09753	ko00940,ko01100,ko01110
Solyc03g097170.3	4.25	2.45	3.67	4.66	4.4	5.98	7.2	10.63	12.42	4.45	5.25	7.89	1.30561	up	K09753	ko00940,ko01100,ko01110
Solyc03g116910.3	1.61	1.51	2.05	2.91	3.91	4.65	0.11	0.65	0.51	0.37	0.07	0	-2.87551	down	K09753	ko00940,ko01100,ko01110
Solyc06g068440.4	56.42	37.71	51.21	30.48	57.03	73.55	15.53	16.9	14.17	12.68	11.09	12.19	-1.45932	down	K09753	ko00940,ko01100,ko01110
Solyc08g005120.3	6.68	14.16	7.13	4.25	2.91	3.71	15.33	19.34	15.33	41.7	49.69	45.96	2.87038	up	K09753	ko00940,ko01100,ko01110
Solyc08g076790.3	4.53	3.57	2.79	2.19	3.19	2.38	0.58	0.07	0.26	0.12	0	0.47	-3.67654	down	K09753	ko00940,ko01100,ko01110
Solyc01g009370.2	14.04	8.56	10.54	4.6	4.59	6.66	27.8	33.87	33.01	51.49	64.4	43.99	2.83662	up	K09754	ko00940,ko00941,ko00945,ko01100,ko01110
Solyc10g078220.2	0.9	1.9	1.41	1.43	0.85	1.92	15.45	8.96	11.18	83.48	70.64	76.56	6.34009	up	K09754	ko00940,ko00941,ko00945,ko01100,ko01110
Solyc10g078230.3	0.87	1.34	1.42	1.03	0.73	0.91	2.81	2.16	3.23	33.24	30.84	28.38	5.23324	up	K09754	ko00940,ko00941,ko00945,ko01100,ko01110
Solyc10g078240.2	62.68	42.57	60.35	44.36	42.94	49.31	13.64	19.67	18.85	17.68	15.42	16.39	-1.18632	down	K09754	ko00940,ko00941,ko00945,ko01100,ko01110
Solyc09g007890.1	9.47	9.92	5.99	11.25	20.53	18.91	23.52	17.9	14.99	17.53	14.63	15.83	1.48207	up	K10775	ko00360,ko00940,ko01100,ko01110
Solyc09g007900.4	218.77	178.36	86.23	399.65	391.22	234.93	323.65	272.64	225.99	291.02	261.55	165.07	1.14147	up	K10775	ko00360,ko00940,ko01100,ko01110
Solyc09g007910.4	208.35	97.7	100.14	249.52	269.78	253.13	300.19	241.72	255.01	301.39	274.49	251.12	1.5803	up	K10775	ko00360,ko00940,ko01100,ko01110
Solyc10g011925.1	0.4	0.84	0.93	1.24	1.23	1.45	4.26	5.17	11.37	10.33	8.13	8.13	4.1706	up	K10775	ko00360,ko00940,ko01100,ko01110
Solyc10g011930.1	3.82	7.85	6.19	13.91	8.83	4.41	17.42	15.32	38.46	27.95	20.25	28.59	2.66345	up	K10775	ko00360,ko00940,ko01100,ko01110
Solyc12g007030.3	129.99	169.07	140.58	104.78	98.85	90	375.51	224.29	300.37	471.94	530.66	414.62	2.26108	up	K12355	ko00940
Solyc11g067290.1	4.84	5.21	5.93	2.28	1.05	0.97	0.12	0	0	0.06	0	0	-7.17133	down	K13065	ko00940,ko00941,ko00945,ko01100,ko01110
Solyc11g067330.1	18.96	18.78	17.98	9.31	8.43	13.56	11.38	12.65	18.51	74.08	80.68	65.08	2.54796	up	K13065	ko00940,ko00941,ko00945,ko01100,ko01110
Solyc11g069680.1	0.33	0.77	0.85	0.48	0.45	2.06	111.59	41.24	54.6	188.48	204.15	264.91	8.94168	up	K13065	ko00940,ko00941,ko00945,ko01100,ko01110
Solyc11g071470.1	17.34	15.64	26.62	31.22	41.78	57.68	134.33	111.9	119.57	31.1	34.22	48.58	1.48343	up	K13065	ko00940,ko00941,ko00945,ko01100,ko01110
Solyc12g005430.1	3.97	4.67	4.96	7.23	4.86	7.39	1.1	0.31	0.41	0.06	0.07	0.5	-3.96803	down	K13065	ko00940,ko00941,ko00945,ko01100,ko01110
Solyc12g005440.1	0.76	0.04	0.4	1.52	0.45	3.72	4.4	0.89	1.11	3.61	3.58	4.34	3.8198	up	K13065	ko00940,ko00941,ko00945,ko01100,ko01110
Solyc12g096770.1	6.1	10.54	12.39	6.76	3.65	5.06	1.62	2.85	2.57	3.76	1.56	2.49	-1.32437	down	K13065	ko00940,ko00941,ko00945,ko01100,ko01110
Solyc01g008300.2	0.69	2.53	2.44	3.13	2.68	2.14	13.57	6.67	14.98	27.73	24.7	17.82	4.2054	up	K13065	ko00940,ko00941,ko00945,ko01100,ko01110
Solyc01g105550.1	1.25	1.69	1.44	1.31	0.75	0.75	0.18	0.43	0	0.11	0	0	-4.53304	down	K13065	ko00940,ko00941,ko00945,ko01100,ko01110
Solyc01g105580.1	0	0	0	0.78	0.53	0.94	4.57	6.04	3.74	4.06	3.35	6.24	9.75307	up	K13065	ko00940,ko00941,ko00945,ko01100,ko01110
Solyc02g078510.4	6.22	17.65	6.64	6.32	8.03	9.6	85.05	61.51	78.7	157.92	184.52	167.12	4.64206	up	K13065	ko00940,ko00941,ko00945,ko01100,ko01110
Solyc05g014330.1	0	0	0	0	0.08	0.04	2.46	1.49	1.38	1.11	0.76	1.57	7.73631	up	K13065	ko00940,ko00941,ko00945,ko01100,ko01110
Solyc05g039950.2	0.1	0.68	0.52	0.52	0.93	0.74	10.56	5.47	17.31	27.15	15	20.65	6.14658	up	K13065	ko00940,ko00941,ko00945,ko01100,ko01110
Solyc06g074710.1	13.4	16.59	13.26	10.54	8.55	9.42	2.27	2.77	3.59	4.7	2.65	7.28	-1.01898	down	K13065	ko00940,ko00941,ko00945,ko01100,ko01110
Solyc07g005760.3	94.08	75.56	100.26	58.4	30.11	37.92	8.32	11.02	15.24	28.77	24.17	24.24	-1.24663	down	K13065	ko00940,ko00941,ko00945,ko01100,ko01110
Solyc07g006670.1	0.97	2.85	3.74	1.86	0.89	1.99	9.13	8.98	5.5	26.56	37.57	26.57	4.15987	up	K13065	ko00940,ko00941,ko00945,ko01100,ko01110
Solyc07g006680.1	7.46	13.19	26.05	10.06	4.55	5.56	1.05	0.87	1.19	0.61	1.09	1	-3.56263	down	K13065	ko00940,ko00941,ko00945,ko01100,ko01110
Solyc07g008380.2	4.38	3.07	7.54	4.72	2.29	4.13	0.18	0.06	0.06	1.02	0.37	1.02	-2.08788	down	K13065	ko00940,ko00941,ko00945,ko01100,ko01110
Solyc07g014580.3	2.49	4.36	5.42	10.63	3.92	5.41	1.3	0.61	0.89	0.37	0.24	0.65	-2.74361	down	K13065	ko00940,ko00941,ko00945,ko01100,ko01110
Solyc07g043670.1	9.27	8.59	8.07	5.63	2.7	3.35	0	0.06	0.13	0.47	0	0.07	-4.87043	down	K13065	ko00940,ko00941,ko00945,ko01100,ko01110
Solyc07g043700.3	6.32	4.72	5.53	2.67	0.58	1.09	0	0	0	0.18	0	0	-5.78599	down	K13065	ko00940,ko00941,ko00945,ko01100,ko01110
Solyc07g043710.4	11.12	9.78	10.18	4.93	3.85	2.72	0.54	0.13	0.12	0.17	0.3	0.22	-4.96997	down	K13065	ko00940,ko00941,ko00945,ko01100,ko01110
Solyc08g014490.1	3.4	1.84	0.77	1.01	1.85	2.8	0.06	0.38	0.19	0.23	0.45	0.07	-2.42197	down	K13065	ko00940,ko00941,ko00945,ko01100,ko01110
novel.4625	0.54	3.72	2.22	1.62	1.07	1.81	0.06	0.19	0.25	0	0.23	0	-4.33459	down	K13065	ko00940,ko00941,ko00945,ko01100,ko01110
novel.8083	1.44	1.1	0.89	0.18	0.17	0.17	0.06	0	0.19	0	0	0	-5.93468	down	K13065	ko00940,ko00941,ko00945,ko01100,ko01110
Solyc06g007960.4	1.6	0.81	2.34	0.64	0.44	1.83	0.59	0.99	0.78	0	0.15	0.36	-2.76579	down	K13066	ko00380,ko00940,ko01100,ko01110
Solyc10g085830.2	32.33	34.61	34.36	23.73	31.54	27.78	5.05	8.89	7.17	7.19	7.21	7.41	-1.65407	down	K13066	ko00380,ko00940,ko01100,ko01110
Solyc02g063160.4	9.83	10.62	9.78	6.96	7.42	9.95	22.48	30.26	29.91	22.22	28.22	28.63	1.94833	up	K18368	ko00940,ko01100,ko01110
Solyc04g010250.3	31.55	36.65	41.98	51.45	40.78	50.34	54.64	47.93	43.34	60.12	59.06	70.84	1.34462	up	K18368	ko00940,ko01100,ko01110
Solyc05g009390.3	15.53	12.33	15.05	11.54	13.47	15.05	10.62	9.13	7.98	3.64	1.69	3.54	-1.71869	down	K18368	ko00940,ko01100,ko01110
Solyc09g075140.3	9.83	23.57	14.1	16.61	17	13.7	49.9	63.14	81.8	91.03	104.83	111.58	3.26618	up	K18368	ko00940,ko01100,ko01110
Solyc02g022850.1	23.4	7.72	8.77	13.42	12.68	10.44	4.31	2.74	2.99	0.6	1.82	1.02	-2.98824	down	K22395	ko00940,ko01100,ko01110
Solyc02g069690.1	36.63	29.91	42.3	56.39	29.63	38.4	9.01	8.9	9.67	1.56	2.1	2.72	-3.55162	down	K22395	ko00940,ko01100,ko01110
Solyc02g070090.1	15.53	24.69	22.32	8.55	6.91	11.25	779.86	522.77	384	1167.3	1271.1	1327.98	6.47815	up	K22395	ko00940,ko01100,ko01110
Solyc02g070110.1	3.24	8.12	11.01	7.61	3.18	10.66	2573.96	1896.06	1622.04	5272.88	6358.86	5957.83	10.1879	up	K22395	ko00940,ko01100,ko01110
Solyc02g070120.1	0	0.14	0	0	0	0.14	2.04	3.88	2.91	8.53	9.09	10.46	8.08047	up	K22395	ko00940,ko01100,ko01110
Solyc02g070130.1	8.64	25.84	19	5.56	2.79	5.7	84.25	63.18	90.71	227.77	267.69	199.68	4.28245	up	K22395	ko00940,ko01100,ko01110
Solyc02g070200.3	11.36	7.32	12.32	6.71	3.31	5.62	4.7	4.86	6.84	20.83	21.68	9.56	1.3227	up	K22395	ko00940,ko01100,ko01110
Solyc02g079440.3	28.25	29.73	32.22	29.55	14.21	23.41	51.95	25.06	27.6	109.44	108.31	87.85	2.32808	up	K22395	ko00940,ko01100,ko01110
Solyc02g079460.1	1.03	0.99	1.26	1.19	0.57	1.23	3.44	4.05	3.25	23.17	17.12	19.81	4.75476	up	K22395	ko00940,ko01100,ko01110
Solyc02g079480.1	3.55	2.21	4.45	5.76	2.52	3.41	0.94	0.9	0.72	0.09	0.23	0.06	-4.21393	down	K22395	ko00940,ko01100,ko01110
Solyc03g006690.1	0	0.93	0.33	3.01	0.58	2.09	4.3	2.85	2.5	2.1	2.43	3	3.14627	up	K22395	ko00940,ko01100,ko01110
Solyc06g065060.1	0.4	2.85	1.99	2.2	2.26	2.3	188.51	92.75	83.45	497.55	482.13	405.92	8.62911	up	K22395	ko00940,ko01100,ko01110
Solyc06g065070.1	0	0.2	0.23	0.36	0.17	0	2.03	0.42	0.71	5.54	4.22	4.58	5.58292	up	K22395	ko00940,ko01100,ko01110
Solyc09g072660.4	14.17	12.54	17.57	19.91	15.44	12.5	3.89	3.42	3	0.82	0.37	0.37	-4.22122	down	K22395	ko00940,ko01100,ko01110
Solyc12g096080.2	0	0	0	0	0.04	0.08	0.33	0.92	2.39	1.03	0.74	0.86	7.54314	up	K23260	ko00940,ko01110
Solyc01g107780.4	37.82	19.05	35.07	40.97	8.56	15.51	38.59	25.95	37.44	55.38	53.2	51.35	1.35315	up	K23260	ko00940,ko01110
Solyc01g107820.2	41.76	37.34	34.3	57.38	26	21.55	498.22	521.7	257.31	226.66	277.22	253.97	3.3043	up	K23260	ko00940,ko01110
Solyc01g107825.1	0.12	0.16	0.03	0.6	1.74	1.52	33.04	18.86	14.73	13.84	19.93	22.43	8.09374	up	K23260	ko00940,ko01110
Solyc01g107850.4	0	0	0	1.9	2.53	1.97	3.66	4.72	3.96	1.67	3.35	4.02	8.87982	up	K23260	ko00940,ko01110
Solyc03g114175.1	12.41	14.56	10.68	24.62	27.11	18.33	5.05	4.65	6.48	3.46	1.75	3.85	-1.49943	down	K23260	ko00940,ko01110
Solyc03g114710.4	16.92	5.97	7.4	13.46	13.43	13.08	37.8	33.62	21.58	44.72	54.11	47.9	2.82989	up	K23260	ko00940,ko01110
Solyc07g043490.1	69.05	44.1	77.3	52.61	26.95	38.54	2.58	2.26	3.07	1.04	0.34	0.94	-5.79026	down	K23260	ko00940,ko01110
Solyc08g077080.1	3.37	6.67	5.99	2.46	2.83	2.5	20.87	15.58	15.15	34.61	47.66	33.13	3.42472	up	K23260	ko00940,ko01110
Solyc11g007370.3	3.47	1.48	2.57	2.88	0.77	0.68	4	7.37	4.86	0.74	0.44	0.66	-1.47817	down	K23260	ko00940,ko01110
Index	NaCl-0-h-DX-1	NaCl-0-h-DX-2	NaCl-0-h-DX-3	NaCl-1-h-DX-1	NaCl-1-h-DX-2	NaCl-1-h-DX-3	NaCl-12-h-DX-1	NaCl-12-h-DX-2	NaCl-12-h-DX-3	NaCl-24-h-DX-1	NaCl-24-h-DX-2	NaCl-24-h-DX-3	log2FC	Regulation	Compounds	Class I	CID	KEGG_map
mws0017	9	9	9	9	9	9	1439700	963120	826840	1687100	573810	500990	16.6423	up	Spermidine	Alkaloids	C00315	ko00330,ko00410,ko00480,ko00940,ko01100,ko02010
mws2212	2880300	3575700	2002200	4634000	5769700	6332800	1488200	2623200	1867000	631790	702450	1330700	-1.66625	down	Caffeic acid	Phenolic acids	C01197	ko00940,ko01100,ko01110
mws0014	1501600	1785800	1010400	2861300	3007300	3836800	1039300	1152200	964760	621450	552920	854580	-1.08287	down	Ferulic acid*	Phenolic acids	C01494	ko00940,ko01100,ko01110
mws0853	46747	105260	33139	63680	40251	42426	17505	6157.5	7433	6326.7	5074.5	34669	-2.00676	down	Sinapyl alcohol	Phenolic acids	C02325	ko00940,ko01100,ko01110
mws4085	410460	990330	318830	350300	275430	333330	252030	130750	118010	57685	52796	129020	-2.84399	down	Sinapic acid	Phenolic acids	C00482	ko00940,ko01100,ko01110
pmb3074	3440900	3790300	2307800	3796700	3559700	5008000	468650	835160	712050	145950	373520	151300	-3.82995	down	5-O-p-Coumaroylquinic acid*	Phenolic acids	C12208	ko00940,ko00941,ko00945,ko01110
mws0011	116460	114650	97401	85039	99308	100740	90654	106810	145320	51973	37207	52581	-1.21248	down	Syringin	Phenolic acids	C01533	ko00940
HJN003	4516600	6137600	3980800	3891900	1503700	2216900	2278100	1130900	1022000	170300	211190	688840	-3.7733	down	1-O-Sinapoyl-D-glucose	Phenolic acids	C01175	ko00940

## Sheet: 1 h vs. 12 h
Supplementary Table 3 The CCA between DEGs and DAMs in the phenylpropanoid biosynthesis pathway (The comparison group of 1 h vs. 12 h).
Index	NaCl-0-h-DX-1	NaCl-0-h-DX-2	NaCl-0-h-DX-3	NaCl-1-h-DX-1	NaCl-1-h-DX-2	NaCl-1-h-DX-3	NaCl-12-h-DX-1	NaCl-12-h-DX-2	NaCl-12-h-DX-3	NaCl-24-h-DX-1	NaCl-24-h-DX-2	NaCl-24-h-DX-3	log2FC	Regulation	KO	KEGG_map
Solyc01g107590.3	220.02	179.8	232.07	273.04	233.08	241.89	75.47	93.18	92.81	113.49	90.8	123.77	-1.30181	down	K00083	ko00940,ko01100,ko01110
Solyc02g030480.4	1.88	2.6	2.74	2.64	2	3.29	0.23	0.43	0.53	0.39	0.22	0	-2.51785	down	K00083	ko00940,ko01100,ko01110
Solyc08g014360.2	0.94	0.88	2.21	1.94	2.46	2.58	0.9	0.54	0.13	0.06	0	0	-1.89541	down	K00083	ko00940,ko01100,ko01110
Solyc11g072920.2	67.85	72.81	97.75	47.96	32.83	45.83	4.85	15.03	7.09	4.53	2.8	10.31	-2.02291	down	K00430	ko00940,ko01100,ko01110
Solyc12g005370.2	40.22	29.6	41.71	25.84	13.36	19.32	0.4	0.09	1.32	1.99	0	1.38	-4.82459	down	K00430	ko00940,ko01100,ko01110
Solyc12g005783.1	24.18	7.72	11.44	5.99	3.81	4.5	0.55	0.25	0.24	0	0.19	0.1	-3.55778	down	K00430	ko00940,ko01100,ko01110
Solyc12g005787.1	10.65	8.72	6.55	7.03	3.86	6.07	0.25	0.26	0.7	0	0.54	0	-3.61132	down	K00430	ko00940,ko01100,ko01110
Solyc12g005790.2	18.54	33.98	30.04	32.93	19.31	22.6	0.23	0.08	0.39	0	0	0	-6.51351	down	K00430	ko00940,ko01100,ko01110
Solyc12g017870.2	29.68	18.53	24.66	5.93	2.88	4.13	0.52	0.16	0.3	1.06	0.55	0.82	-3.4901	down	K00430	ko00940,ko01100,ko01110
Solyc12g089360.1	9.8	9.05	9.72	3.96	2.02	4.13	0.67	0.44	0.08	0.08	0.31	0.2	-2.84521	down	K00430	ko00940,ko01100,ko01110
Solyc12g089370.2	24.75	22.8	23.36	20.77	11.3	13.85	6.07	2.9	5.6	2.61	4.01	5.38	-1.44295	down	K00430	ko00940,ko01100,ko01110
Solyc01g006300.3	1.98	4.49	4.54	7.97	6.91	15.12	3.77	1.15	3.91	18.38	11.22	14.43	-1.52205	down	K00430	ko00940,ko01100,ko01110
Solyc01g007950.4	0.43	0.66	0.33	0.16	0.26	0.45	0.78	0.67	1.08	4.53	5.36	3.11	1.78326	up	K00430	ko00940,ko01100,ko01110
Solyc01g009410.3	6.97	5.29	6.03	2.24	1.26	1.32	0	0	0	0.59	0	0.09	-6.57307	down	K00430	ko00940,ko01100,ko01110
Solyc01g015080.3	122.72	321.86	296.68	674.89	361.11	337.77	126.61	137.18	44.47	59.72	31.55	55.86	-1.93621	down	K00430	ko00940,ko01100,ko01110
Solyc01g067850.2	5.86	4.45	7.31	5.54	2.07	3.73	0.07	0.15	0	0.54	0	0	-5.48722	down	K00430	ko00940,ko01100,ko01110
Solyc01g067860.3	59.04	55.79	56.54	80.94	73.4	90	6.98	7.63	7.68	17.1	7.72	9.87	-3.23044	down	K00430	ko00940,ko01100,ko01110
Solyc01g067870.3	0.87	1.3	0.59	0.17	0.04	0.34	21.79	42.5	18.52	1.41	1.17	3.4	7.48805	up	K00430	ko00940,ko01100,ko01110
Solyc01g067880.3	0.15	0	0	0	0.07	0	0.51	1.6	1.96	0.29	0.13	0.12	5.93492	up	K00430	ko00940,ko01100,ko01110
Solyc01g101050.3	107.03	32.79	35.62	111.35	102.6	77.49	5.52	8.86	11.64	7.82	4.99	15.36	-3.28767	down	K00430	ko00940,ko01100,ko01110
Solyc02g064970.4	267.79	282.13	434.68	830.62	685.57	535.67	254.4	228.77	104.61	21.13	14.76	27.51	-1.57039	down	K00430	ko00940,ko01100,ko01110
Solyc02g077300.2	4.72	4.41	3.39	2.81	1.96	2.05	21.81	9.5	11.04	28.02	30.55	30.62	2.87474	up	K00430	ko00940,ko01100,ko01110
Solyc02g080530.3	144.32	91.31	124.21	208.64	171.71	212.87	36.67	53.6	45.63	26.61	32.55	37.22	-1.90915	down	K00430	ko00940,ko01100,ko01110
Solyc02g082090.3	26.25	22.96	32.67	6.39	1.11	1.58	0.2	0.07	0.54	1.68	0	0.48	-3.34933	down	K00430	ko00940,ko01100,ko01110
Solyc02g083480.3	2.95	1.65	2.92	3.61	3.97	6.43	0.4	0.78	1.36	0.57	0.08	0.41	-2.24818	down	K00430	ko00940,ko01100,ko01110
Solyc02g083490.3	20.66	10.93	16.79	12.2	16.1	19.24	0.96	0.71	0.15	0.07	0.28	0.27	-4.45248	down	K00430	ko00940,ko01100,ko01110
Solyc02g087190.1	36.36	17.44	28.16	14.84	18.98	19.09	3.39	4.26	4.69	3.06	1.5	2.56	-1.87472	down	K00430	ko00940,ko01100,ko01110
Solyc02g090450.3	18.16	29.62	28.13	29.34	59.15	44.98	15.7	15.77	8.48	8.14	5.58	8.92	-1.48443	down	K00430	ko00940,ko01100,ko01110
Solyc03g006700.3	90.97	119.56	119.45	224.01	303.32	240.25	510.6	372.97	550.66	968.63	745.98	834.85	1.1323	up	K00430	ko00940,ko01100,ko01110
Solyc03g044100.4	40.43	27.38	33.99	38.33	44.94	49.62	3.69	4.99	4.96	11.14	4.56	7.2	-3.05859	down	K00430	ko00940,ko01100,ko01110
Solyc03g080150.3	22.05	19.71	23.23	27.41	22.81	38.26	3.63	4.88	5.16	3.09	2.16	5.26	-2.47181	down	K00430	ko00940,ko01100,ko01110
Solyc03g120800.4	0.08	0	0	0.77	1.29	1.35	2.02	2.19	1.66	0.8	0.9	0.75	1.02559	up	K00430	ko00940,ko01100,ko01110
Solyc04g071900.4	14.55	2.7	6.52	22.88	15.25	25.51	8.75	6.16	6.06	4.41	7.8	5.45	-1.36731	down	K00430	ko00940,ko01100,ko01110
Solyc04g081860.3	24.36	16.09	25.05	14.77	9.41	11.3	0.53	1.25	0.94	0.31	0.24	0.32	-3.51145	down	K00430	ko00940,ko01100,ko01110
Solyc05g046000.4	83.41	62.08	77.09	42.57	61.51	52.55	0.28	0.51	0.91	0.79	0	0.76	-6.30463	down	K00430	ko00940,ko01100,ko01110
Solyc05g046010.4	180.91	158.54	187.15	531.24	580.36	431.21	70.52	57.1	30.34	57.26	41.49	35.39	-3.0449	down	K00430	ko00940,ko01100,ko01110
Solyc05g046020.3	101.55	102.02	119.46	130.75	83.54	99.83	2.71	1.4	1.65	1.48	0.67	0.37	-5.54357	down	K00430	ko00940,ko01100,ko01110
Solyc05g046030.4	7.43	5.81	9.06	6.28	3.08	3.6	0.2	0.42	0.13	0.31	0.08	0.24	-3.91495	down	K00430	ko00940,ko01100,ko01110
Solyc05g050880.2	5.79	9.71	14.49	20.77	10.28	22.68	2.45	5.1	2.82	2.39	0.96	1.65	-2.1598	down	K00430	ko00940,ko01100,ko01110
Solyc05g052280.3	21.63	28.34	23.87	20.59	19.25	18.55	54.02	43.25	91.64	146.2	84.76	191.37	1.90184	up	K00430	ko00940,ko01100,ko01110
Solyc06g050440.3	25.03	28.1	33.4	39.17	36.49	33.74	40.81	63.3	93.19	39.9	49.82	104.38	1.05019	up	K00430	ko00940,ko01100,ko01110
Solyc06g076630.3	147.15	241.12	245.87	215.48	177.4	159.65	61.24	90.11	31.98	12.4	13.68	22.77	-1.36537	down	K00430	ko00940,ko01100,ko01110
Solyc06g082420.4	2.83	8.16	5.11	8.55	10.08	16.13	293.86	414.77	366.32	212.99	290.87	386.95	5.18488	up	K00430	ko00940,ko01100,ko01110
Solyc07g017880.4	139.59	110.96	145.39	107.87	80.82	124.43	6.4	9.06	15.27	29.9	23.92	49.47	-3.14495	down	K00430	ko00940,ko01100,ko01110
Solyc07g047740.3	54.28	39.1	50.64	45.33	18.64	21.02	3.25	2.54	2.98	0.86	1.29	2.38	-3.0786	down	K00430	ko00940,ko01100,ko01110
Solyc07g052510.4	798.17	759.85	890.99	1249.04	679.73	903.28	177.62	130.45	200.21	161.44	119.53	168.54	-2.27157	down	K00430	ko00940,ko01100,ko01110
Solyc07g052530.3	21.82	16.96	19.94	21.97	8.3	7.84	1.08	0.15	0.99	0.53	0.6	0.21	-3.91242	down	K00430	ko00940,ko01100,ko01110
Solyc07g052540.3	22.1	17.57	16.38	12.4	7.16	6.88	0.2	0.1	0.45	0.7	0.49	1.08	-4.93532	down	K00430	ko00940,ko01100,ko01110
Solyc07g055190.3	2.93	0.29	0.14	0.2	3.22	1.21	4.33	7.57	4.92	3.78	3.07	3.21	2.11722	up	K00430	ko00940,ko01100,ko01110
Solyc08g013930.4	48	49.03	58.01	73.97	33.96	47.78	11.24	12.4	11.33	7.69	9.24	7.97	-1.95177	down	K00430	ko00940,ko01100,ko01110
Solyc08g069040.3	47.63	44.26	56.35	56.2	34.89	42.32	12.39	14.08	18.18	27.27	21.43	34.99	-1.37705	down	K00430	ko00940,ko01100,ko01110
Solyc08g075830.4	56.51	43.47	53.78	31.96	18.98	21.51	0.8	0.21	2.05	0.06	0.5	0.25	-4.37138	down	K00430	ko00940,ko01100,ko01110
Solyc09g072700.4	37.67	40.78	49.02	56.26	25.93	41.97	1.34	1.86	1.18	0.92	1.05	1.11	-4.62254	down	K00430	ko00940,ko01100,ko01110
Solyc10g076190.2	77.48	45.47	52.21	30.6	62.26	45.67	8.77	8.09	5.72	1.72	1.07	3.08	-2.36599	down	K00430	ko00940,ko01100,ko01110
Solyc10g076210.2	111.5	109.59	141.14	66.8	81.21	102.96	8.39	12.03	9.92	9.84	3.13	14.01	-2.81599	down	K00430	ko00940,ko01100,ko01110
Solyc10g076220.3	304.15	375.66	354.75	318.62	293.23	344	38.87	58.1	37.6	39.7	22.68	61.15	-2.60349	down	K00430	ko00940,ko01100,ko01110
Solyc10g076240.3	595.88	489.14	516.03	725.31	575.26	628.37	231.53	187.32	360.62	955.02	655.51	571.47	-1.10056	down	K00430	ko00940,ko01100,ko01110
Solyc10g076245.1	11.86	11.47	10.14	16.06	20.92	13.01	3.71	0.93	2.18	0.12	0	0.31	-2.62768	down	K00430	ko00940,ko01100,ko01110
Solyc11g007210.3	8.51	7.91	8.06	3.35	2.08	2.73	0.33	0.07	0.07	0	0.32	0	-3.89711	down	K00430	ko00940,ko01100,ko01110
Solyc11g018774.1	11.34	10.18	7.51	4.28	13.43	20.84	48.52	33.33	21.89	70.84	52.94	95.01	1.71397	up	K00430	ko00940,ko01100,ko01110
Solyc11g018800.3	4.83	5.22	2.88	2.91	3.74	8.06	115.41	66.88	61.58	185.61	169.94	260.08	4.32143	up	K00430	ko00940,ko01100,ko01110
Solyc11g018805.1	0.75	0.23	0.32	0.34	1.1	0.96	4.97	3.52	2.15	5.23	3.11	6.98	2.40735	up	K00430	ko00940,ko01100,ko01110
novel.7213	0.76	0.21	0.57	0.88	1.2	1.6	0.24	0.58	0.12	0.17	0.23	0.3	-1.71789	down	K00430	ko00940,ko01100,ko01110
Solyc05g047530.3	10.86	8.96	9.85	21.77	14.17	12.22	205.92	33.29	99.1	114.03	70.28	114.91	3.04891	up	K00487	ko00130,ko00940,ko00941,ko00945,ko01100,ko01110
Solyc02g093230.4	46.8	24.85	31.45	22.7	32.7	30.36	7.89	7.13	8.27	8.14	5.72	10.92	-1.64594	down	K00588	ko00940,ko00941,ko00945,ko01100,ko01110
Solyc02g093270.4	428.75	271.06	374.81	395.64	175.56	270.56	590.66	835.9	1010.64	700.02	529.05	749.33	1.72367	up	K00588	ko00940,ko00941,ko00945,ko01100,ko01110
Solyc10g050160.2	338.71	423.34	400.3	235.45	187.75	184.43	271.47	393.56	460.4	365.58	263.79	438.28	1.09146	up	K00588	ko00940,ko00941,ko00945,ko01100,ko01110
Solyc01g074030.3	116.96	108.25	133.8	130.31	111.14	127.08	10.61	8.54	12.53	5.16	3.02	5.91	-3.3209	down	K01188	ko00460,ko00500,ko00940,ko01100,ko01110
Solyc07g063880.4	14.78	16.94	13.63	9.1	14.15	13.96	29.5	51.15	32.94	5.82	9.01	16.13	1.84465	up	K01188	ko00460,ko00500,ko00940,ko01100,ko01110
Solyc09g075060.3	0.79	0.86	0.57	1.02	1.36	2.16	2.57	3.85	2.93	2.08	2.23	2.2	1.27995	up	K01188	ko00460,ko00500,ko00940,ko01100,ko01110
Solyc09g075070.3	89.12	102.9	96.67	77.51	128.53	109.12	34.92	34.29	50.22	59.76	54.47	43.67	-1.17055	down	K01188	ko00460,ko00500,ko00940,ko01100,ko01110
Solyc12g042460.2	8.48	16.35	13.12	11.33	9.32	13.22	84.27	76.67	81.41	106.53	126.53	121.35	3.0677	up	K01904	ko00130,ko00940,ko01100,ko01110
Solyc01g006640.1	0.07	0.01	0.02	0	0	0	0.69	1.06	0.64	0.27	0.31	1.08	9.30235	up	K01904	ko00130,ko00940,ko01100,ko01110
Solyc02g088710.3	0.07	0.27	0.12	1.4	1.31	2.6	13.51	17.99	14.21	5.87	8.51	11.9	3.34227	up	K01904	ko00130,ko00940,ko01100,ko01110
Solyc03g111170.3	16.03	13.45	13.82	9.08	9.32	10.55	70.26	30.72	57.53	89.44	105.97	79	2.69173	up	K01904	ko00130,ko00940,ko01100,ko01110
Solyc03g117870.3	287.59	211.41	225.98	170.64	187.52	224.08	370.11	321.12	373.02	311.2	321.06	359.52	1.10361	up	K01904	ko00130,ko00940,ko01100,ko01110
Solyc07g008360.2	1.76	2.19	2.58	3.51	1.95	2.2	3.55	5.02	8.85	16.38	12.12	12.01	1.37068	up	K01904	ko00130,ko00940,ko01100,ko01110
Solyc08g076300.3	1.78	1.85	2.33	2.35	3.35	4.69	1.06	1.36	1.12	0.32	0.23	0.28	-1.31456	down	K01904	ko00130,ko00940,ko01100,ko01110
Solyc11g071640.3	87.19	87.75	89.72	117.72	95.19	106.94	39.23	34.69	40.62	21.4	28.65	30.64	-1.26147	down	K05349	ko00460,ko00500,ko00940,ko01100,ko01110
Solyc01g097000.3	6.02	3.49	5.82	3.7	5.95	6.77	1.34	1.7	2.09	0.42	1.61	0.88	-1.44667	down	K05349	ko00460,ko00500,ko00940,ko01100,ko01110
Solyc04g015560.4	4.82	3.99	4.39	5.89	4.09	7.53	2	1.89	2.81	0.92	1.9	1.79	-1.16458	down	K05349	ko00460,ko00500,ko00940,ko01100,ko01110
Solyc06g073740.3	10.87	10.02	8.64	10.53	17.08	14.33	22.29	24.83	26.31	28.2	31.8	26.06	1.04119	up	K05349	ko00460,ko00500,ko00940,ko01100,ko01110
Solyc06g073760.3	3.51	3.44	4.52	3.39	5.03	7.5	12.8	8.13	13.61	11.56	10.25	10.93	1.36435	up	K05349	ko00460,ko00500,ko00940,ko01100,ko01110
Solyc12g040640.2	4.15	1.75	2.73	3.36	2.25	3.65	0.49	0.93	0.4	0.09	0.06	0.06	-2.1264	down	K05350	ko00460,ko00500,ko00940,ko01100,ko01110
Solyc03g031730.3	3.16	2.47	3.99	4.44	4.65	11.93	1.17	0.69	0.93	0.08	0.05	0.48	-2.66041	down	K05350	ko00460,ko00500,ko00940,ko01100,ko01110
Solyc11g072110.2	5.35	5	5.84	3.42	2.2	10.93	1.43	0.78	0.7	0.43	0.42	0.56	-2.23545	down	K06892	ko00940,ko01110
Solyc11g072120.2	3.6	3.43	3.76	1.49	3.71	2.49	0.51	0.36	0.7	0.81	0.53	0.73	-2.04573	down	K06892	ko00940,ko01110
Solyc12g006380.2	21.9	31.02	30.26	32.29	23.69	43.81	1541.11	2849.02	1318.61	318.64	381.85	768.23	6.06853	up	K06892	ko00940,ko01110
Solyc09g010000.4	2.31	6.17	5.82	6.78	4.87	5.28	14.22	15.68	12.13	20.4	28.5	30.2	1.53221	up	K06892	ko00940,ko01110
Solyc09g089690.3	9.23	11.85	11.45	13.07	10.1	17.96	3.76	4.78	1.87	1.65	2.62	1.65	-1.7413	down	K06892	ko00940,ko01110
Solyc09g089810.1	2.35	2.41	1.87	0.59	1.11	1.16	9.22	12.17	8.18	7.2	12.69	12.43	3.61044	up	K06892	ko00940,ko01110
Solyc09g089820.2	0	0	0	0.26	0.24	0.05	2.62	2.17	2.46	1.95	3.59	4.15	3.95097	up	K06892	ko00940,ko01110
Solyc10g032565.1	5.12	0.09	2.45	2.62	0.08	0.98	0	0	0	0	0	0	-6.53035	down	K06892	ko00940,ko01110
Solyc10g044447.1	5.05	0.08	3.54	1.69	0.16	1.62	0.06	0.12	0.18	0	0	0	-3.07196	down	K06892	ko00940,ko01110
Solyc01g068080.4	24.49	29.99	26.2	23.43	31.57	27.5	9.76	13.16	11.07	3.66	3.95	4.51	-1.05103	down	K09753	ko00940,ko01100,ko01110
Solyc01g087630.2	7.19	1.4	0.73	13.83	11.71	31.86	32.26	43.2	33.43	15.4	16.18	41.39	1.1664	up	K09753	ko00940,ko01100,ko01110
Solyc03g097170.3	4.25	2.45	3.67	4.66	4.4	5.98	7.2	10.63	12.42	4.45	5.25	7.89	1.22484	up	K09753	ko00940,ko01100,ko01110
Solyc03g116910.3	1.61	1.51	2.05	2.91	3.91	4.65	0.11	0.65	0.51	0.37	0.07	0	-2.95092	down	K09753	ko00940,ko01100,ko01110
Solyc04g008780.4	3.45	4.84	3.75	2.24	2.84	2.59	4.06	4.07	4.98	4.32	3.92	3.78	1.00207	up	K09753	ko00940,ko01100,ko01110
Solyc06g068440.4	56.42	37.71	51.21	30.48	57.03	73.55	15.53	16.9	14.17	12.68	11.09	12.19	-1.53703	down	K09753	ko00940,ko01100,ko01110
Solyc08g005120.3	6.68	14.16	7.13	4.25	2.91	3.71	15.33	19.34	15.33	41.7	49.69	45.96	2.42338	up	K09753	ko00940,ko01100,ko01110
Solyc08g076790.3	4.53	3.57	2.79	2.19	3.19	2.38	0.58	0.07	0.26	0.12	0	0.47	-2.82902	down	K09753	ko00940,ko01100,ko01110
Solyc01g009370.2	14.04	8.56	10.54	4.6	4.59	6.66	27.8	33.87	33.01	51.49	64.4	43.99	2.80743	up	K09754	ko00940,ko00941,ko00945,ko01100,ko01110
Solyc01g096670.4	101.4	73.4	87.51	53.74	57.71	55.68	137.03	70.27	94.41	58.28	48.25	57.22	1.09322	up	K09754	ko00940,ko00941,ko00945,ko01100,ko01110
Solyc10g078220.2	0.9	1.9	1.41	1.43	0.85	1.92	15.45	8.96	11.18	83.48	70.64	76.56	3.32198	up	K09754	ko00940,ko00941,ko00945,ko01100,ko01110
Solyc10g078230.3	0.87	1.34	1.42	1.03	0.73	0.91	2.81	2.16	3.23	33.24	30.84	28.38	1.84316	up	K09754	ko00940,ko00941,ko00945,ko01100,ko01110
Solyc10g078240.2	62.68	42.57	60.35	44.36	42.94	49.31	13.64	19.67	18.85	17.68	15.42	16.39	-1.17045	down	K09754	ko00940,ko00941,ko00945,ko01100,ko01110
Solyc05g056170.3	217.18	201.68	229.31	154.04	92.51	120.58	208.4	201.21	266.41	234.61	187.93	216.62	1.08667	up	K10775	ko00360,ko00940,ko01100,ko01110
Solyc10g011925.1	0.4	0.84	0.93	1.24	1.23	1.45	4.26	5.17	11.37	10.33	8.13	8.13	2.61331	up	K10775	ko00360,ko00940,ko01100,ko01110
Solyc10g011930.1	3.82	7.85	6.19	13.91	8.83	4.41	17.42	15.32	38.46	27.95	20.25	28.59	1.56756	up	K10775	ko00360,ko00940,ko01100,ko01110
Solyc12g007030.3	129.99	169.07	140.58	104.78	98.85	90	375.51	224.29	300.37	471.94	530.66	414.62	1.84618	up	K12355	ko00940
Solyc11g066640.1	1.87	1.83	2.4	0.48	0.45	0.21	1.75	1.21	1.97	0.11	0.82	0.96	2.32573	up	K13065	ko00940,ko00941,ko00945,ko01100,ko01110
Solyc11g067290.1	4.84	5.21	5.93	2.28	1.05	0.97	0.12	0	0	0.06	0	0	-4.87385	down	K13065	ko00940,ko00941,ko00945,ko01100,ko01110
Solyc11g069680.1	0.33	0.77	0.85	0.48	0.45	2.06	111.59	41.24	54.6	188.48	204.15	264.91	6.39852	up	K13065	ko00940,ko00941,ko00945,ko01100,ko01110
Solyc11g071470.1	17.34	15.64	26.62	31.22	41.78	57.68	134.33	111.9	119.57	31.1	34.22	48.58	1.73148	up	K13065	ko00940,ko00941,ko00945,ko01100,ko01110
Solyc12g005430.1	3.97	4.67	4.96	7.23	4.86	7.39	1.1	0.31	0.41	0.06	0.07	0.5	-3.17241	down	K13065	ko00940,ko00941,ko00945,ko01100,ko01110
Solyc12g010980.3	1.27	2.34	1.3	1.59	0.88	2.53	3.04	2.89	6.79	2.66	1.91	1.23	1.55849	up	K13065	ko00940,ko00941,ko00945,ko01100,ko01110
Solyc12g096800.1	0.59	0	0	0	0.04	0.2	0.4	1.28	1	0	0.14	0.14	3.7018	up	K13065	ko00940,ko00941,ko00945,ko01100,ko01110
Solyc01g008300.2	0.69	2.53	2.44	3.13	2.68	2.14	13.57	6.67	14.98	27.73	24.7	17.82	2.36751	up	K13065	ko00940,ko00941,ko00945,ko01100,ko01110
Solyc01g105580.1	0	0	0	0.78	0.53	0.94	4.57	6.04	3.74	4.06	3.35	6.24	2.90664	up	K13065	ko00940,ko00941,ko00945,ko01100,ko01110
Solyc01g105590.2	1.17	0.98	0.6	1.06	0.58	1.61	19.01	12.64	9.54	0.22	0.91	3.05	3.91745	up	K13065	ko00940,ko00941,ko00945,ko01100,ko01110
Solyc02g078510.4	6.22	17.65	6.64	6.32	8.03	9.6	85.05	61.51	78.7	157.92	184.52	167.12	3.4735	up	K13065	ko00940,ko00941,ko00945,ko01100,ko01110
Solyc05g014330.1	0	0	0	0	0.08	0.04	2.46	1.49	1.38	1.11	0.76	1.57	5.6257	up	K13065	ko00940,ko00941,ko00945,ko01100,ko01110
Solyc05g039950.2	0.1	0.68	0.52	0.52	0.93	0.74	10.56	5.47	17.31	27.15	15	20.65	4.14588	up	K13065	ko00940,ko00941,ko00945,ko01100,ko01110
Solyc06g074710.1	13.4	16.59	13.26	10.54	8.55	9.42	2.27	2.77	3.59	4.7	2.65	7.28	-1.51449	down	K13065	ko00940,ko00941,ko00945,ko01100,ko01110
Solyc07g005760.3	94.08	75.56	100.26	58.4	30.11	37.92	8.32	11.02	15.24	28.77	24.17	24.24	-1.68096	down	K13065	ko00940,ko00941,ko00945,ko01100,ko01110
Solyc07g006670.1	0.97	2.85	3.74	1.86	0.89	1.99	9.13	8.98	5.5	26.56	37.57	26.57	2.54768	up	K13065	ko00940,ko00941,ko00945,ko01100,ko01110
Solyc07g006680.1	7.46	13.19	26.05	10.06	4.55	5.56	1.05	0.87	1.19	0.61	1.09	1	-2.49584	down	K13065	ko00940,ko00941,ko00945,ko01100,ko01110
Solyc07g008380.2	4.38	3.07	7.54	4.72	2.29	4.13	0.18	0.06	0.06	1.02	0.37	1.02	-4.97512	down	K13065	ko00940,ko00941,ko00945,ko01100,ko01110
Solyc07g014580.3	2.49	4.36	5.42	10.63	3.92	5.41	1.3	0.61	0.89	0.37	0.24	0.65	-2.62369	down	K13065	ko00940,ko00941,ko00945,ko01100,ko01110
Solyc07g043670.1	9.27	8.59	8.07	5.63	2.7	3.35	0	0.06	0.13	0.47	0	0.07	-5.75573	down	K13065	ko00940,ko00941,ko00945,ko01100,ko01110
Solyc07g043700.3	6.32	4.72	5.53	2.67	0.58	1.09	0	0	0	0.18	0	0	-6.77738	down	K13065	ko00940,ko00941,ko00945,ko01100,ko01110
Solyc07g043710.4	11.12	9.78	10.18	4.93	3.85	2.72	0.54	0.13	0.12	0.17	0.3	0.22	-3.62671	down	K13065	ko00940,ko00941,ko00945,ko01100,ko01110
Solyc08g014490.1	3.4	1.84	0.77	1.01	1.85	2.8	0.06	0.38	0.19	0.23	0.45	0.07	-2.93375	down	K13065	ko00940,ko00941,ko00945,ko01100,ko01110
Solyc11g008630.3	0.93	1.29	0.94	1.09	0.85	0.36	0.1	0.16	0.15	0.72	0.31	0.18	-2.27812	down	K13065	ko00940,ko00941,ko00945,ko01100,ko01110
novel.4625	0.54	3.72	2.22	1.62	1.07	1.81	0.06	0.19	0.25	0	0.23	0	-2.96142	down	K13065	ko00940,ko00941,ko00945,ko01100,ko01110
Solyc06g060215.1	0	0	0	0	0	0	1.3	1.87	1.32	0	0.08	0.08	7.63409	up	K13066	ko00380,ko00940,ko01100,ko01110
Solyc10g085830.2	32.33	34.61	34.36	23.73	31.54	27.78	5.05	8.89	7.17	7.19	7.21	7.41	-1.75333	down	K13066	ko00380,ko00940,ko01100,ko01110
Solyc02g063160.4	9.83	10.62	9.78	6.96	7.42	9.95	22.48	30.26	29.91	22.22	28.22	28.63	1.99061	up	K18368	ko00940,ko01100,ko01110
Solyc02g063200.3	1.04	0.72	0.54	0.59	0.71	0.58	1.71	2.36	2.05	0.57	1.75	1.46	1.928	up	K18368	ko00940,ko01100,ko01110
Solyc09g075140.3	9.83	23.57	14.1	16.61	17	13.7	49.9	63.14	81.8	91.03	104.83	111.58	2.25082	up	K18368	ko00940,ko01100,ko01110
Solyc02g022850.1	23.4	7.72	8.77	13.42	12.68	10.44	4.31	2.74	2.99	0.6	1.82	1.02	-1.63321	down	K22395	ko00940,ko01100,ko01110
Solyc02g069690.1	36.63	29.91	42.3	56.39	29.63	38.4	9.01	8.9	9.67	1.56	2.1	2.72	-1.96807	down	K22395	ko00940,ko01100,ko01110
Solyc02g070090.1	15.53	24.69	22.32	8.55	6.91	11.25	779.86	522.77	384	1167.3	1271.1	1327.98	6.23103	up	K22395	ko00940,ko01100,ko01110
Solyc02g070110.1	3.24	8.12	11.01	7.61	3.18	10.66	2573.96	1896.06	1622.04	5272.88	6358.86	5957.83	8.39125	up	K22395	ko00940,ko01100,ko01110
Solyc02g070120.1	0	0.14	0	0	0	0.14	2.04	3.88	2.91	8.53	9.09	10.46	6.05979	up	K22395	ko00940,ko01100,ko01110
Solyc02g070130.1	8.64	25.84	19	5.56	2.79	5.7	84.25	63.18	90.71	227.77	267.69	199.68	4.30267	up	K22395	ko00940,ko01100,ko01110
Solyc02g079460.1	1.03	0.99	1.26	1.19	0.57	1.23	3.44	4.05	3.25	23.17	17.12	19.81	2.06696	up	K22395	ko00940,ko01100,ko01110
Solyc02g079480.1	3.55	2.21	4.45	5.76	2.52	3.41	0.94	0.9	0.72	0.09	0.23	0.06	-1.98174	down	K22395	ko00940,ko01100,ko01110
Solyc06g065060.1	0.4	2.85	1.99	2.2	2.26	2.3	188.51	92.75	83.45	497.55	482.13	405.92	6.00489	up	K22395	ko00940,ko01100,ko01110
Solyc06g065070.1	0	0.2	0.23	0.36	0.17	0	2.03	0.42	0.71	5.54	4.22	4.58	2.81092	up	K22395	ko00940,ko01100,ko01110
Solyc09g072660.4	14.17	12.54	17.57	19.91	15.44	12.5	3.89	3.42	3	0.82	0.37	0.37	-1.99586	down	K22395	ko00940,ko01100,ko01110
Solyc12g096080.2	0	0	0	0	0.04	0.08	0.33	0.92	2.39	1.03	0.74	0.86	5.19242	up	K23260	ko00940,ko01110
Solyc01g107810.2	0.66	0.38	0.33	0.54	0.57	0.74	2.34	4.16	3.25	0.09	0.37	2.74	2.61847	up	K23260	ko00940,ko01110
Solyc01g107820.2	41.76	37.34	34.3	57.38	26	21.55	498.22	521.7	257.31	226.66	277.22	253.97	3.81054	up	K23260	ko00940,ko01110
Solyc01g107825.1	0.12	0.16	0.03	0.6	1.74	1.52	33.04	18.86	14.73	13.84	19.93	22.43	4.38283	up	K23260	ko00940,ko01110
Solyc01g107850.4	0	0	0	1.9	2.53	1.97	3.66	4.72	3.96	1.67	3.35	4.02	1.17283	up	K23260	ko00940,ko01110
Solyc02g067690.3	0	0	0	0.47	0.19	0.33	0.65	1.23	0.67	0.04	0.12	0.51	1.57469	up	K23260	ko00940,ko01110
Solyc03g114175.1	12.41	14.56	10.68	24.62	27.11	18.33	5.05	4.65	6.48	3.46	1.75	3.85	-1.89856	down	K23260	ko00940,ko01110
Solyc03g114710.4	16.92	5.97	7.4	13.46	13.43	13.08	37.8	33.62	21.58	44.72	54.11	47.9	1.4572	up	K23260	ko00940,ko01110
Solyc07g043490.1	69.05	44.1	77.3	52.61	26.95	38.54	2.58	2.26	3.07	1.04	0.34	0.94	-3.69498	down	K23260	ko00940,ko01110
Solyc08g077080.1	3.37	6.67	5.99	2.46	2.83	2.5	20.87	15.58	15.15	34.61	47.66	33.13	2.96548	up	K23260	ko00940,ko01110
Solyc11g007370.3	3.47	1.48	2.57	2.88	0.77	0.68	4	7.37	4.86	0.74	0.44	0.66	2.08176	up	K23260	ko00940,ko01110
Index	NaCl-0-h-DX-1	NaCl-0-h-DX-2	NaCl-0-h-DX-3	NaCl-1-h-DX-1	NaCl-1-h-DX-2	NaCl-1-h-DX-3	NaCl-12-h-DX-1	NaCl-12-h-DX-2	NaCl-12-h-DX-3	NaCl-24-h-DX-1	NaCl-24-h-DX-2	NaCl-24-h-DX-3	log2FC	Regulation	Compounds	Class I	CID	KEGG_map
mws0017	9	9	9	9	9	9	1439700	963120	826840	1687100	573810	500990	16.8681	up	Spermidine	Alkaloids	C00315	ko00330,ko00410,ko00480,ko00940,ko01100,ko02010
MWSCX015	293590	474250	210520	653000	775010	722490	225030	187700	295410	124810	144150	224750	-1.60257	down	Caffeic aldehyde	Phenolic acids	C10945	ko00940,ko01110
Lmmn001643	1323600	2743500	949010	3046700	5077200	3820100	1040200	1253600	1151300	572320	642080	1054200	-1.79367	down	2-Hydroxycinnamic acid	Phenolic acids	C01772	ko00360,ko00940,ko01100,ko01110
mws2212	2880300	3575700	2002200	4634000	5769700	6332800	1488200	2623200	1867000	631790	702450	1330700	-1.48517	down	Caffeic acid	Phenolic acids	C01197	ko00940,ko01100,ko01110
mws0014	1501600	1785800	1010400	2861300	3007300	3836800	1039300	1152200	964760	621450	552920	854580	-1.62057	down	Ferulic acid*	Phenolic acids	C01494	ko00940,ko01100,ko01110
mws0853	46747	105260	33139	63680	40251	42426	17505	6157.5	7433	6326.7	5074.5	34669	-2.23471	down	Sinapyl alcohol	Phenolic acids	C02325	ko00940,ko01100,ko01110
pmb3074	3440900	3790300	2307800	3796700	3559700	5008000	468650	835160	712050	145950	373520	151300	-2.61672	down	5-O-p-Coumaroylquinic acid*	Phenolic acids	C12208	ko00940,ko00941,ko00945,ko01110

## Sheet: 1 h vs. 24 h
Supplementary Table 3 The CCA between DEGs and DAMs in the phenylpropanoid biosynthesis pathway (The comparison group of 1 h vs. 24 h).
Index	NaCl-0-h-DX-1	NaCl-0-h-DX-2	NaCl-0-h-DX-3	NaCl-1-h-DX-1	NaCl-1-h-DX-2	NaCl-1-h-DX-3	NaCl-12-h-DX-1	NaCl-12-h-DX-2	NaCl-12-h-DX-3	NaCl-24-h-DX-1	NaCl-24-h-DX-2	NaCl-24-h-DX-3	log2FC	Regulation	KO	KEGG_map
Solyc12g055820.3	13.54	10.29	13.78	15.47	15.56	20.01	6.71	7.51	8.15	5.29	4.4	6.46	-1.21139	down	K00083	ko00940,ko01100,ko01110
Solyc02g030480.4	1.88	2.6	2.74	2.64	2	3.29	0.23	0.43	0.53	0.39	0.22	0	-3.19285	down	K00083	ko00940,ko01100,ko01110
Solyc08g014360.2	0.94	0.88	2.21	1.94	2.46	2.58	0.9	0.54	0.13	0.06	0	0	-6.03511	down	K00083	ko00940,ko01100,ko01110
Solyc11g072920.2	67.85	72.81	97.75	47.96	32.83	45.83	4.85	15.03	7.09	4.53	2.8	10.31	-2.42998	down	K00430	ko00940,ko01100,ko01110
Solyc12g005370.2	40.22	29.6	41.71	25.84	13.36	19.32	0.4	0.09	1.32	1.99	0	1.38	-3.70229	down	K00430	ko00940,ko01100,ko01110
Solyc12g005783.1	24.18	7.72	11.44	5.99	3.81	4.5	0.55	0.25	0.24	0	0.19	0.1	-5.30115	down	K00430	ko00940,ko01100,ko01110
Solyc12g005787.1	10.65	8.72	6.55	7.03	3.86	6.07	0.25	0.26	0.7	0	0.54	0	-4.50287	down	K00430	ko00940,ko01100,ko01110
Solyc12g005790.2	18.54	33.98	30.04	32.93	19.31	22.6	0.23	0.08	0.39	0	0	0	-10.1704	down	K00430	ko00940,ko01100,ko01110
Solyc12g017870.2	29.68	18.53	24.66	5.93	2.88	4.13	0.52	0.16	0.3	1.06	0.55	0.82	-1.96104	down	K00430	ko00940,ko01100,ko01110
Solyc12g089360.1	9.8	9.05	9.72	3.96	2.02	4.13	0.67	0.44	0.08	0.08	0.31	0.2	-3.70198	down	K00430	ko00940,ko01100,ko01110
Solyc12g089370.2	24.75	22.8	23.36	20.77	11.3	13.85	6.07	2.9	5.6	2.61	4.01	5.38	-1.51795	down	K00430	ko00940,ko01100,ko01110
Solyc01g006300.3	1.98	4.49	4.54	7.97	6.91	15.12	3.77	1.15	3.91	18.38	11.22	14.43	1.01684	up	K00430	ko00940,ko01100,ko01110
Solyc01g006310.3	39.13	93.14	67.81	73.95	65.7	61.67	47.43	60.68	19.08	12.79	4.94	14.98	-2.19623	down	K00430	ko00940,ko01100,ko01110
Solyc01g007950.4	0.43	0.66	0.33	0.16	0.26	0.45	0.78	0.67	1.08	4.53	5.36	3.11	4.38906	up	K00430	ko00940,ko01100,ko01110
Solyc01g009410.3	6.97	5.29	6.03	2.24	1.26	1.32	0	0	0	0.59	0	0.09	-2.30311	down	K00430	ko00940,ko01100,ko01110
Solyc01g015080.3	122.72	321.86	296.68	674.89	361.11	337.77	126.61	137.18	44.47	59.72	31.55	55.86	-2.80812	down	K00430	ko00940,ko01100,ko01110
Solyc01g067850.2	5.86	4.45	7.31	5.54	2.07	3.73	0.07	0.15	0	0.54	0	0	-3.8281	down	K00430	ko00940,ko01100,ko01110
Solyc01g067860.3	59.04	55.79	56.54	80.94	73.4	90	6.98	7.63	7.68	17.1	7.72	9.87	-2.3613	down	K00430	ko00940,ko01100,ko01110
Solyc01g067870.3	0.87	1.3	0.59	0.17	0.04	0.34	21.79	42.5	18.52	1.41	1.17	3.4	3.88782	up	K00430	ko00940,ko01100,ko01110
Solyc01g101050.3	107.03	32.79	35.62	111.35	102.6	77.49	5.52	8.86	11.64	7.82	4.99	15.36	-2.95665	down	K00430	ko00940,ko01100,ko01110
Solyc01g108320.3	50.78	58.31	61.98	100.05	54.44	70.6	43.14	49.44	26.04	5	6.76	15.91	-2.61804	down	K00430	ko00940,ko01100,ko01110
Solyc02g064970.4	267.79	282.13	434.68	830.62	685.57	535.67	254.4	228.77	104.61	21.13	14.76	27.51	-4.59198	down	K00430	ko00940,ko01100,ko01110
Solyc02g077300.2	4.72	4.41	3.39	2.81	1.96	2.05	21.81	9.5	11.04	28.02	30.55	30.62	4.1562	up	K00430	ko00940,ko01100,ko01110
Solyc02g079500.4	24.6	25.95	29.38	22.61	10.09	16.45	19.39	14.07	26.75	79.61	79.28	109.59	2.87506	up	K00430	ko00940,ko01100,ko01110
Solyc02g080530.3	144.32	91.31	124.21	208.64	171.71	212.87	36.67	53.6	45.63	26.61	32.55	37.22	-2.17719	down	K00430	ko00940,ko01100,ko01110
Solyc02g083480.3	2.95	1.65	2.92	3.61	3.97	6.43	0.4	0.78	1.36	0.57	0.08	0.41	-3.22335	down	K00430	ko00940,ko01100,ko01110
Solyc02g083490.3	20.66	10.93	16.79	12.2	16.1	19.24	0.96	0.71	0.15	0.07	0.28	0.27	-5.87868	down	K00430	ko00940,ko01100,ko01110
Solyc02g084780.4	220.56	216.51	219.56	176.76	174.21	203.11	95.14	91.16	105.84	43.42	32.99	129.14	-1.01437	down	K00430	ko00940,ko01100,ko01110
Solyc02g084790.3	127.81	94.53	112.03	144.31	115.75	166.37	74.62	65.91	91.99	26.01	22.69	91.3	-1.19483	down	K00430	ko00940,ko01100,ko01110
Solyc02g087190.1	36.36	17.44	28.16	14.84	18.98	19.09	3.39	4.26	4.69	3.06	1.5	2.56	-2.42666	down	K00430	ko00940,ko01100,ko01110
Solyc02g090450.3	18.16	29.62	28.13	29.34	59.15	44.98	15.7	15.77	8.48	8.14	5.58	8.92	-2.10001	down	K00430	ko00940,ko01100,ko01110
Solyc02g090470.4	29.73	74.8	53.26	73.82	96.18	81.89	100.38	83.1	90.71	216.67	129.21	197.33	1.55692	up	K00430	ko00940,ko01100,ko01110
Solyc03g006700.3	90.97	119.56	119.45	224.01	303.32	240.25	510.6	372.97	550.66	968.63	745.98	834.85	2.18649	up	K00430	ko00940,ko01100,ko01110
Solyc03g006810.3	11.08	7.16	13.08	9.91	10.96	9.48	9.89	8.83	5.63	1.73	1.26	0.62	-2.59215	down	K00430	ko00940,ko01100,ko01110
Solyc03g044100.4	40.43	27.38	33.99	38.33	44.94	49.62	3.69	4.99	4.96	11.14	4.56	7.2	-2.07542	down	K00430	ko00940,ko01100,ko01110
Solyc03g080150.3	22.05	19.71	23.23	27.41	22.81	38.26	3.63	4.88	5.16	3.09	2.16	5.26	-2.63611	down	K00430	ko00940,ko01100,ko01110
Solyc04g071890.3	309.58	347.65	358.69	806.72	951.67	516.32	800.97	527.05	858.37	1556.16	1094.72	1104.81	1.1692	up	K00430	ko00940,ko01100,ko01110
Solyc04g071900.4	14.55	2.7	6.52	22.88	15.25	25.51	8.75	6.16	6.06	4.41	7.8	5.45	-1.39597	down	K00430	ko00940,ko01100,ko01110
Solyc04g081860.3	24.36	16.09	25.05	14.77	9.41	11.3	0.53	1.25	0.94	0.31	0.24	0.32	-4.89675	down	K00430	ko00940,ko01100,ko01110
Solyc05g013350.4	0.07	0	0.03	0	0	0.03	0.19	0.2	0.1	0.45	0.81	0.63	6.1903	up	K00430	ko00940,ko01100,ko01110
Solyc05g046000.4	83.41	62.08	77.09	42.57	61.51	52.55	0.28	0.51	0.91	0.79	0	0.76	-6.16562	down	K00430	ko00940,ko01100,ko01110
Solyc05g046010.4	180.91	158.54	187.15	531.24	580.36	431.21	70.52	57.1	30.34	57.26	41.49	35.39	-3.07004	down	K00430	ko00940,ko01100,ko01110
Solyc05g046020.3	101.55	102.02	119.46	130.75	83.54	99.83	2.71	1.4	1.65	1.48	0.67	0.37	-6.47024	down	K00430	ko00940,ko01100,ko01110
Solyc05g046030.4	7.43	5.81	9.06	6.28	3.08	3.6	0.2	0.42	0.13	0.31	0.08	0.24	-3.88425	down	K00430	ko00940,ko01100,ko01110
Solyc05g050880.2	5.79	9.71	14.49	20.77	10.28	22.68	2.45	5.1	2.82	2.39	0.96	1.65	-2.97172	down	K00430	ko00940,ko01100,ko01110
Solyc05g052280.3	21.63	28.34	23.87	20.59	19.25	18.55	54.02	43.25	91.64	146.2	84.76	191.37	3.28364	up	K00430	ko00940,ko01100,ko01110
Solyc05g055320.3	56.45	35.13	50.32	14.78	12.58	11.5	14.04	14.89	10.04	3.98	4.7	3.85	-1.18705	down	K00430	ko00940,ko01100,ko01110
Solyc06g050440.3	25.03	28.1	33.4	39.17	36.49	33.74	40.81	63.3	93.19	39.9	49.82	104.38	1.25093	up	K00430	ko00940,ko01100,ko01110
Solyc06g076630.3	147.15	241.12	245.87	215.48	177.4	159.65	61.24	90.11	31.98	12.4	13.68	22.77	-3.07413	down	K00430	ko00940,ko01100,ko01110
Solyc06g082420.4	2.83	8.16	5.11	8.55	10.08	16.13	293.86	414.77	366.32	212.99	290.87	386.95	5.13719	up	K00430	ko00940,ko01100,ko01110
Solyc07g017880.4	139.59	110.96	145.39	107.87	80.82	124.43	6.4	9.06	15.27	29.9	23.92	49.47	-1.16763	down	K00430	ko00940,ko01100,ko01110
Solyc07g047740.3	54.28	39.1	50.64	45.33	18.64	21.02	3.25	2.54	2.98	0.86	1.29	2.38	-3.83698	down	K00430	ko00940,ko01100,ko01110
Solyc07g049240.3	4.08	4.28	4.57	1.08	1.37	2.07	0.37	0.71	0.76	0	0	0	-6.13231	down	K00430	ko00940,ko01100,ko01110
Solyc07g052510.4	798.17	759.85	890.99	1249.04	679.73	903.28	177.62	130.45	200.21	161.44	119.53	168.54	-2.22776	down	K00430	ko00940,ko01100,ko01110
Solyc07g052530.3	21.82	16.96	19.94	21.97	8.3	7.84	1.08	0.15	0.99	0.53	0.6	0.21	-4.39686	down	K00430	ko00940,ko01100,ko01110
Solyc07g052540.3	22.1	17.57	16.38	12.4	7.16	6.88	0.2	0.1	0.45	0.7	0.49	1.08	-3.12516	down	K00430	ko00940,ko01100,ko01110
Solyc07g055190.3	2.93	0.29	0.14	0.2	3.22	1.21	4.33	7.57	4.92	3.78	3.07	3.21	1.6039	up	K00430	ko00940,ko01100,ko01110
Solyc08g013930.4	48	49.03	58.01	73.97	33.96	47.78	11.24	12.4	11.33	7.69	9.24	7.97	-2.21141	down	K00430	ko00940,ko01100,ko01110
Solyc08g075830.4	56.51	43.47	53.78	31.96	18.98	21.51	0.8	0.21	2.05	0.06	0.5	0.25	-6.13057	down	K00430	ko00940,ko01100,ko01110
Solyc09g072700.4	37.67	40.78	49.02	56.26	25.93	41.97	1.34	1.86	1.18	0.92	1.05	1.11	-4.90427	down	K00430	ko00940,ko01100,ko01110
Solyc10g076190.2	77.48	45.47	52.21	30.6	62.26	45.67	8.77	8.09	5.72	1.72	1.07	3.08	-4.11135	down	K00430	ko00940,ko01100,ko01110
Solyc10g076210.2	111.5	109.59	141.14	66.8	81.21	102.96	8.39	12.03	9.92	9.84	3.13	14.01	-2.78103	down	K00430	ko00940,ko01100,ko01110
Solyc10g076220.3	304.15	375.66	354.75	318.62	293.23	344	38.87	58.1	37.6	39.7	22.68	61.15	-2.52359	down	K00430	ko00940,ko01100,ko01110
Solyc10g076245.1	11.86	11.47	10.14	16.06	20.92	13.01	3.71	0.93	2.18	0.12	0	0.31	-6.4431	down	K00430	ko00940,ko01100,ko01110
Solyc11g007210.3	8.51	7.91	8.06	3.35	2.08	2.73	0.33	0.07	0.07	0	0.32	0	-4.29903	down	K00430	ko00940,ko01100,ko01110
Solyc11g018772.1	0.29	0.23	0.18	0.33	1.3	1.69	3.18	2.8	0.95	3.4	1.31	1.94	1.48711	up	K00430	ko00940,ko01100,ko01110
Solyc11g018774.1	11.34	10.18	7.51	4.28	13.43	20.84	48.52	33.33	21.89	70.84	52.94	95.01	2.97877	up	K00430	ko00940,ko01100,ko01110
Solyc11g018800.3	4.83	5.22	2.88	2.91	3.74	8.06	115.41	66.88	61.58	185.61	169.94	260.08	5.85131	up	K00430	ko00940,ko01100,ko01110
Solyc11g018805.1	0.75	0.23	0.32	0.34	1.1	0.96	4.97	3.52	2.15	5.23	3.11	6.98	3.11922	up	K00430	ko00940,ko01100,ko01110
novel.7213	0.76	0.21	0.57	0.88	1.2	1.6	0.24	0.58	0.12	0.17	0.23	0.3	-1.95111	down	K00430	ko00940,ko01100,ko01110
novel.7342	0	0	0	0	0	0	0.25	0.04	0.04	1.28	0.42	1.24	7.92903	up	K00430	ko00940,ko01100,ko01110
Solyc05g047530.3	10.86	8.96	9.85	21.77	14.17	12.22	205.92	33.29	99.1	114.03	70.28	114.91	3.05751	up	K00487	ko00130,ko00940,ko00941,ko00945,ko01100,ko01110
Solyc06g150137.1	382.82	326.86	365.51	417.18	249.16	210.6	511.53	436.35	560.83	527.95	540.95	512.46	1.28064	up	K00487	ko00130,ko00940,ko00941,ko00945,ko01100,ko01110
Solyc02g093230.4	46.8	24.85	31.45	22.7	32.7	30.36	7.89	7.13	8.27	8.14	5.72	10.92	-1.3435	down	K00588	ko00940,ko00941,ko00945,ko01100,ko01110
Solyc02g093270.4	428.75	271.06	374.81	395.64	175.56	270.56	590.66	835.9	1010.64	700.02	529.05	749.33	1.65624	up	K00588	ko00940,ko00941,ko00945,ko01100,ko01110
Solyc04g063210.3	6.5	5.18	4.05	1.62	5.13	8.07	3.17	3.87	3.49	1.42	1.46	1.21	-1.36223	down	K00588	ko00940,ko00941,ko00945,ko01100,ko01110
Solyc08g006830.3	1.7	2.6	2.32	1.56	2.03	2.23	0.56	0.96	0.64	0.4	0.43	0.34	-1.84947	down	K00588	ko00940,ko00941,ko00945,ko01100,ko01110
Solyc10g050160.2	338.71	423.34	400.3	235.45	187.75	184.43	271.47	393.56	460.4	365.58	263.79	438.28	1.24354	up	K00588	ko00940,ko00941,ko00945,ko01100,ko01110
Solyc01g010390.3	11.16	7.7	11.1	8.89	10.76	16.24	3.84	6.46	6.11	1.84	0.99	2.78	-2.2271	down	K01188	ko00460,ko00500,ko00940,ko01100,ko01110
Solyc01g074030.3	116.96	108.25	133.8	130.31	111.14	127.08	10.61	8.54	12.53	5.16	3.02	5.91	-4.27054	down	K01188	ko00460,ko00500,ko00940,ko01100,ko01110
Solyc11g008720.3	3.74	3.81	3.34	5.37	3.81	4.72	5.96	5.8	6.88	8	7.94	8.64	1.26656	up	K01188	ko00460,ko00500,ko00940,ko01100,ko01110
Solyc11g069050.2	53.68	55.09	51.88	46.2	64.02	58.43	58.39	59.09	70.69	102.19	101.92	83.59	1.23616	up	K01904	ko00130,ko00940,ko01100,ko01110
Solyc12g042460.2	8.48	16.35	13.12	11.33	9.32	13.22	84.27	76.67	81.41	106.53	126.53	121.35	3.84187	up	K01904	ko00130,ko00940,ko01100,ko01110
Solyc01g006640.1	0.07	0.01	0.02	0	0	0	0.69	1.06	0.64	0.27	0.31	1.08	8.96165	up	K01904	ko00130,ko00940,ko01100,ko01110
Solyc02g088710.3	0.07	0.27	0.12	1.4	1.31	2.6	13.51	17.99	14.21	5.87	8.51	11.9	2.76015	up	K01904	ko00130,ko00940,ko01100,ko01110
Solyc03g111170.3	16.03	13.45	13.82	9.08	9.32	10.55	70.26	30.72	57.53	89.44	105.97	79	3.70788	up	K01904	ko00130,ko00940,ko01100,ko01110
Solyc03g117870.3	287.59	211.41	225.98	170.64	187.52	224.08	370.11	321.12	373.02	311.2	321.06	359.52	1.2243	up	K01904	ko00130,ko00940,ko01100,ko01110
Solyc07g008360.2	1.76	2.19	2.58	3.51	1.95	2.2	3.55	5.02	8.85	16.38	12.12	12.01	2.84217	up	K01904	ko00130,ko00940,ko01100,ko01110
Solyc08g076300.3	1.78	1.85	2.33	2.35	3.35	4.69	1.06	1.36	1.12	0.32	0.23	0.28	-3.15944	down	K01904	ko00130,ko00940,ko01100,ko01110
Solyc11g071640.3	87.19	87.75	89.72	117.72	95.19	106.94	39.23	34.69	40.62	21.4	28.65	30.64	-1.54354	down	K05349	ko00460,ko00500,ko00940,ko01100,ko01110
Solyc01g097000.3	6.02	3.49	5.82	3.7	5.95	6.77	1.34	1.7	2.09	0.42	1.61	0.88	-2.03261	down	K05349	ko00460,ko00500,ko00940,ko01100,ko01110
Solyc04g015560.4	4.82	3.99	4.39	5.89	4.09	7.53	2	1.89	2.81	0.92	1.9	1.79	-1.48103	down	K05349	ko00460,ko00500,ko00940,ko01100,ko01110
Solyc06g073740.3	10.87	10.02	8.64	10.53	17.08	14.33	22.29	24.83	26.31	28.2	31.8	26.06	1.50515	up	K05349	ko00460,ko00500,ko00940,ko01100,ko01110
Solyc06g073760.3	3.51	3.44	4.52	3.39	5.03	7.5	12.8	8.13	13.61	11.56	10.25	10.93	1.51128	up	K05349	ko00460,ko00500,ko00940,ko01100,ko01110
Solyc12g040640.2	4.15	1.75	2.73	3.36	2.25	3.65	0.49	0.93	0.4	0.09	0.06	0.06	-4.95782	down	K05350	ko00460,ko00500,ko00940,ko01100,ko01110
Solyc02g080300.3	7.23	11.38	9.7	9.47	10.88	13.88	11.87	10.23	15.47	26.51	32.26	21.24	1.69683	up	K05350	ko00460,ko00500,ko00940,ko01100,ko01110
Solyc03g031730.3	3.16	2.47	3.99	4.44	4.65	11.93	1.17	0.69	0.93	0.08	0.05	0.48	-4.69171	down	K05350	ko00460,ko00500,ko00940,ko01100,ko01110
Solyc03g119080.4	8.8	6.4	6.62	12.28	18.24	16.87	6.96	8.52	7.28	2.48	2.51	4.02	-1.9469	down	K05350	ko00460,ko00500,ko00940,ko01100,ko01110
Solyc11g072110.2	5.35	5	5.84	3.42	2.2	10.93	1.43	0.78	0.7	0.43	0.42	0.56	-3.07638	down	K06892	ko00940,ko01110
Solyc11g072120.2	3.6	3.43	3.76	1.49	3.71	2.49	0.51	0.36	0.7	0.81	0.53	0.73	-1.41529	down	K06892	ko00940,ko01110
Solyc12g006380.2	21.9	31.02	30.26	32.29	23.69	43.81	1541.11	2849.02	1318.61	318.64	381.85	768.23	4.31425	up	K06892	ko00940,ko01110
Solyc09g010000.4	2.31	6.17	5.82	6.78	4.87	5.28	14.22	15.68	12.13	20.4	28.5	30.2	2.66461	up	K06892	ko00940,ko01110
Solyc09g010020.2	18.02	22.78	20.83	23.95	20.66	21.58	29.8	25.43	19.35	28.24	37.86	39.85	1.12345	up	K06892	ko00940,ko01110
Solyc09g089690.3	9.23	11.85	11.45	13.07	10.1	17.96	3.76	4.78	1.87	1.65	2.62	1.65	-2.33822	down	K06892	ko00940,ko01110
Solyc09g089810.1	2.35	2.41	1.87	0.59	1.11	1.16	9.22	12.17	8.18	7.2	12.69	12.43	3.96011	up	K06892	ko00940,ko01110
Solyc09g089820.2	0	0	0	0.26	0.24	0.05	2.62	2.17	2.46	1.95	3.59	4.15	4.58306	up	K06892	ko00940,ko01110
Solyc10g032565.1	5.12	0.09	2.45	2.62	0.08	0.98	0	0	0	0	0	0	-6.16372	down	K06892	ko00940,ko01110
Solyc10g044447.1	5.05	0.08	3.54	1.69	0.16	1.62	0.06	0.12	0.18	0	0	0	-6.13738	down	K06892	ko00940,ko01110
Solyc11g072510.3	15.23	13.3	16.05	22.93	20.4	22.65	13.55	17.13	15.68	7.45	7.05	9.57	-1.01308	down	K09753	ko00940,ko01100,ko01110
Solyc01g008550.4	90.25	101.34	116.17	143.47	143.81	164.98	254.74	226.96	257.38	209.36	221.75	229.24	1	up	K09753	ko00940,ko01100,ko01110
Solyc01g068080.4	24.49	29.99	26.2	23.43	31.57	27.5	9.76	13.16	11.07	3.66	3.95	4.51	-2.31433	down	K09753	ko00940,ko01100,ko01110
Solyc02g086770.3	7.76	5.44	4.02	6.83	11.25	9.33	6.72	6.92	6.11	2.61	3.33	3.56	-1.07523	down	K09753	ko00940,ko01100,ko01110
Solyc03g116910.3	1.61	1.51	2.05	2.91	3.91	4.65	0.11	0.65	0.51	0.37	0.07	0	-4.10324	down	K09753	ko00940,ko01100,ko01110
Solyc04g008780.4	3.45	4.84	3.75	2.24	2.84	2.59	4.06	4.07	4.98	4.32	3.92	3.78	1.10815	up	K09753	ko00940,ko01100,ko01110
Solyc06g068440.4	56.42	37.71	51.21	30.48	57.03	73.55	15.53	16.9	14.17	12.68	11.09	12.19	-1.68846	down	K09753	ko00940,ko01100,ko01110
Solyc08g005120.3	6.68	14.16	7.13	4.25	2.91	3.71	15.33	19.34	15.33	41.7	49.69	45.96	4.11118	up	K09753	ko00940,ko01100,ko01110
Solyc08g076790.3	4.53	3.57	2.79	2.19	3.19	2.38	0.58	0.07	0.26	0.12	0	0.47	-3.29524	down	K09753	ko00940,ko01100,ko01110
Solyc01g009370.2	14.04	8.56	10.54	4.6	4.59	6.66	27.8	33.87	33.01	51.49	64.4	43.99	3.80428	up	K09754	ko00940,ko00941,ko00945,ko01100,ko01110
Solyc10g078220.2	0.9	1.9	1.41	1.43	0.85	1.92	15.45	8.96	11.18	83.48	70.64	76.56	6.23328	up	K09754	ko00940,ko00941,ko00945,ko01100,ko01110
Solyc10g078230.3	0.87	1.34	1.42	1.03	0.73	0.91	2.81	2.16	3.23	33.24	30.84	28.38	5.57357	up	K09754	ko00940,ko00941,ko00945,ko01100,ko01110
Solyc10g078240.2	62.68	42.57	60.35	44.36	42.94	49.31	13.64	19.67	18.85	17.68	15.42	16.39	-1.01141	down	K09754	ko00940,ko00941,ko00945,ko01100,ko01110
Solyc00g500095.1	3.13	1.7	0.52	9.47	3.73	8.15	3.52	6.1	1.39	1.2	1.49	1.47	-1.92434	down	K10775	ko00360,ko00940,ko01100,ko01110
Solyc00g500353.1	1.88	0.32	0.22	1.6	2.7	4.68	1.38	0.53	2.53	0.8	0.66	0.9	-1.45413	down	K10775	ko00360,ko00940,ko01100,ko01110
Solyc05g056170.3	217.18	201.68	229.31	154.04	92.51	120.58	208.4	201.21	266.41	234.61	187.93	216.62	1.23606	up	K10775	ko00360,ko00940,ko01100,ko01110
Solyc10g011925.1	0.4	0.84	0.93	1.24	1.23	1.45	4.26	5.17	11.37	10.33	8.13	8.13	3.22243	up	K10775	ko00360,ko00940,ko01100,ko01110
Solyc10g011930.1	3.82	7.85	6.19	13.91	8.83	4.41	17.42	15.32	38.46	27.95	20.25	28.59	1.91924	up	K10775	ko00360,ko00940,ko01100,ko01110
Solyc12g007030.3	129.99	169.07	140.58	104.78	98.85	90	375.51	224.29	300.37	471.94	530.66	414.62	2.72505	up	K12355	ko00940
Solyc11g067290.1	4.84	5.21	5.93	2.28	1.05	0.97	0.12	0	0	0.06	0	0	-5.41524	down	K13065	ko00940,ko00941,ko00945,ko01100,ko01110
Solyc11g067330.1	18.96	18.78	17.98	9.31	8.43	13.56	11.38	12.65	18.51	74.08	80.68	65.08	3.27767	up	K13065	ko00940,ko00941,ko00945,ko01100,ko01110
Solyc11g067340.1	10.09	7.83	13.47	9.75	4.51	7.24	2.87	2.65	4.61	11.5	10.81	11.19	1.0771	up	K13065	ko00940,ko00941,ko00945,ko01100,ko01110
Solyc11g069680.1	0.33	0.77	0.85	0.48	0.45	2.06	111.59	41.24	54.6	188.48	204.15	264.91	8.25121	up	K13065	ko00940,ko00941,ko00945,ko01100,ko01110
Solyc12g005430.1	3.97	4.67	4.96	7.23	4.86	7.39	1.1	0.31	0.41	0.06	0.07	0.5	-4.60127	down	K13065	ko00940,ko00941,ko00945,ko01100,ko01110
Solyc12g005440.1	0.76	0.04	0.4	1.52	0.45	3.72	4.4	0.89	1.11	3.61	3.58	4.34	1.485	up	K13065	ko00940,ko00941,ko00945,ko01100,ko01110
Solyc01g008300.2	0.69	2.53	2.44	3.13	2.68	2.14	13.57	6.67	14.98	27.73	24.7	17.82	3.60055	up	K13065	ko00940,ko00941,ko00945,ko01100,ko01110
Solyc01g105550.1	1.25	1.69	1.44	1.31	0.75	0.75	0.18	0.43	0	0.11	0	0	-4.04634	down	K13065	ko00940,ko00941,ko00945,ko01100,ko01110
Solyc01g105580.1	0	0	0	0.78	0.53	0.94	4.57	6.04	3.74	4.06	3.35	6.24	3.04174	up	K13065	ko00940,ko00941,ko00945,ko01100,ko01110
Solyc02g078510.4	6.22	17.65	6.64	6.32	8.03	9.6	85.05	61.51	78.7	157.92	184.52	167.12	4.8755	up	K13065	ko00940,ko00941,ko00945,ko01100,ko01110
Solyc03g117600.3	151.32	150.3	146.43	92.22	107.22	98.6	145.14	129.62	174.65	213.93	181.88	200.13	1.45268	up	K13065	ko00940,ko00941,ko00945,ko01100,ko01110
Solyc05g014330.1	0	0	0	0	0.08	0.04	2.46	1.49	1.38	1.11	0.76	1.57	5.19275	up	K13065	ko00940,ko00941,ko00945,ko01100,ko01110
Solyc05g039950.2	0.1	0.68	0.52	0.52	0.93	0.74	10.56	5.47	17.31	27.15	15	20.65	5.29122	up	K13065	ko00940,ko00941,ko00945,ko01100,ko01110
Solyc07g006670.1	0.97	2.85	3.74	1.86	0.89	1.99	9.13	8.98	5.5	26.56	37.57	26.57	4.71498	up	K13065	ko00940,ko00941,ko00945,ko01100,ko01110
Solyc07g006680.1	7.46	13.19	26.05	10.06	4.55	5.56	1.05	0.87	1.19	0.61	1.09	1	-2.48814	down	K13065	ko00940,ko00941,ko00945,ko01100,ko01110
Solyc07g008380.2	4.38	3.07	7.54	4.72	2.29	4.13	0.18	0.06	0.06	1.02	0.37	1.02	-1.77401	down	K13065	ko00940,ko00941,ko00945,ko01100,ko01110
Solyc07g014580.3	2.49	4.36	5.42	10.63	3.92	5.41	1.3	0.61	0.89	0.37	0.24	0.65	-3.58865	down	K13065	ko00940,ko00941,ko00945,ko01100,ko01110
Solyc07g043670.1	9.27	8.59	8.07	5.63	2.7	3.35	0	0.06	0.13	0.47	0	0.07	-3.88909	down	K13065	ko00940,ko00941,ko00945,ko01100,ko01110
Solyc07g043700.3	6.32	4.72	5.53	2.67	0.58	1.09	0	0	0	0.18	0	0	-4.05574	down	K13065	ko00940,ko00941,ko00945,ko01100,ko01110
Solyc07g043710.4	11.12	9.78	10.18	4.93	3.85	2.72	0.54	0.13	0.12	0.17	0.3	0.22	-3.64995	down	K13065	ko00940,ko00941,ko00945,ko01100,ko01110
Solyc08g014490.1	3.4	1.84	0.77	1.01	1.85	2.8	0.06	0.38	0.19	0.23	0.45	0.07	-2.41617	down	K13065	ko00940,ko00941,ko00945,ko01100,ko01110
novel.4625	0.54	3.72	2.22	1.62	1.07	1.81	0.06	0.19	0.25	0	0.23	0	-3.94934	down	K13065	ko00940,ko00941,ko00945,ko01100,ko01110
Solyc10g085830.2	32.33	34.61	34.36	23.73	31.54	27.78	5.05	8.89	7.17	7.19	7.21	7.41	-1.4716	down	K13066	ko00380,ko00940,ko01100,ko01110
Solyc02g063160.4	9.83	10.62	9.78	6.96	7.42	9.95	22.48	30.26	29.91	22.22	28.22	28.63	2.15876	up	K18368	ko00940,ko01100,ko01110
Solyc05g009390.3	15.53	12.33	15.05	11.54	13.47	15.05	10.62	9.13	7.98	3.64	1.69	3.54	-1.71963	down	K18368	ko00940,ko01100,ko01110
Solyc09g075140.3	9.83	23.57	14.1	16.61	17	13.7	49.9	63.14	81.8	91.03	104.83	111.58	3.14601	up	K18368	ko00940,ko01100,ko01110
Solyc02g022850.1	23.4	7.72	8.77	13.42	12.68	10.44	4.31	2.74	2.99	0.6	1.82	1.02	-2.97703	down	K22395	ko00940,ko01100,ko01110
Solyc02g069690.1	36.63	29.91	42.3	56.39	29.63	38.4	9.01	8.9	9.67	1.56	2.1	2.72	-3.86695	down	K22395	ko00940,ko01100,ko01110
Solyc02g070090.1	15.53	24.69	22.32	8.55	6.91	11.25	779.86	522.77	384	1167.3	1271.1	1327.98	7.5953	up	K22395	ko00940,ko01100,ko01110
Solyc02g070110.1	3.24	8.12	11.01	7.61	3.18	10.66	2573.96	1896.06	1622.04	5272.88	6358.86	5957.83	10.1364	up	K22395	ko00940,ko01100,ko01110
Solyc02g070120.1	0	0.14	0	0	0	0.14	2.04	3.88	2.91	8.53	9.09	10.46	7.95911	up	K22395	ko00940,ko01100,ko01110
Solyc02g070130.1	8.64	25.84	19	5.56	2.79	5.7	84.25	63.18	90.71	227.77	267.69	199.68	6.08392	up	K22395	ko00940,ko01100,ko01110
Solyc02g070200.3	11.36	7.32	12.32	6.71	3.31	5.62	4.7	4.86	6.84	20.83	21.68	9.56	2.19436	up	K22395	ko00940,ko01100,ko01110
Solyc02g079440.3	28.25	29.73	32.22	29.55	14.21	23.41	51.95	25.06	27.6	109.44	108.31	87.85	2.62895	up	K22395	ko00940,ko01100,ko01110
Solyc02g079460.1	1.03	0.99	1.26	1.19	0.57	1.23	3.44	4.05	3.25	23.17	17.12	19.81	4.77968	up	K22395	ko00940,ko01100,ko01110
Solyc02g079480.1	3.55	2.21	4.45	5.76	2.52	3.41	0.94	0.9	0.72	0.09	0.23	0.06	-4.53252	down	K22395	ko00940,ko01100,ko01110
Solyc06g065060.1	0.4	2.85	1.99	2.2	2.26	2.3	188.51	92.75	83.45	497.55	482.13	405.92	8.13638	up	K22395	ko00940,ko01100,ko01110
Solyc06g065070.1	0	0.2	0.23	0.36	0.17	0	2.03	0.42	0.71	5.54	4.22	4.58	5.21218	up	K22395	ko00940,ko01100,ko01110
Solyc09g072660.4	14.17	12.54	17.57	19.91	15.44	12.5	3.89	3.42	3	0.82	0.37	0.37	-4.45815	down	K22395	ko00940,ko01100,ko01110
Solyc12g096080.2	0	0	0	0	0.04	0.08	0.33	0.92	2.39	1.03	0.74	0.86	4.99783	up	K23260	ko00940,ko01110
Solyc01g107780.4	37.82	19.05	35.07	40.97	8.56	15.51	38.59	25.95	37.44	55.38	53.2	51.35	1.70701	up	K23260	ko00940,ko01110
Solyc01g107820.2	41.76	37.34	34.3	57.38	26	21.55	498.22	521.7	257.31	226.66	277.22	253.97	3.27252	up	K23260	ko00940,ko01110
Solyc01g107825.1	0.12	0.16	0.03	0.6	1.74	1.52	33.04	18.86	14.73	13.84	19.93	22.43	4.33121	up	K23260	ko00940,ko01110
Solyc03g114175.1	12.41	14.56	10.68	24.62	27.11	18.33	5.05	4.65	6.48	3.46	1.75	3.85	-2.51442	down	K23260	ko00940,ko01110
Solyc03g114710.4	16.92	5.97	7.4	13.46	13.43	13.08	37.8	33.62	21.58	44.72	54.11	47.9	2.33015	up	K23260	ko00940,ko01110
Solyc07g043490.1	69.05	44.1	77.3	52.61	26.95	38.54	2.58	2.26	3.07	1.04	0.34	0.94	-5.22323	down	K23260	ko00940,ko01110
Solyc08g077080.1	3.37	6.67	5.99	2.46	2.83	2.5	20.87	15.58	15.15	34.61	47.66	33.13	4.35177	up	K23260	ko00940,ko01110
Index	NaCl-0-h-DX-1	NaCl-0-h-DX-2	NaCl-0-h-DX-3	NaCl-1-h-DX-1	NaCl-1-h-DX-2	NaCl-1-h-DX-3	NaCl-12-h-DX-1	NaCl-12-h-DX-2	NaCl-12-h-DX-3	NaCl-24-h-DX-1	NaCl-24-h-DX-2	NaCl-24-h-DX-3	log2FC	Regulation	Compounds	Class I	CID	KEGG_map
mws0017	9	9	9	9	9	9	1439700	963120	826840	1687100	573810	500990	16.6423	up	Spermidine	Alkaloids	C00315	ko00330,ko00410,ko00480,ko00940,ko01100,ko02010
MWSCX015	293590	474250	210520	653000	775010	722490	225030	187700	295410	124810	144150	224750	-2.12294	down	Caffeic aldehyde	Phenolic acids	C10945	ko00940,ko01110
Lmmn001643	1323600	2743500	949010	3046700	5077200	3820100	1040200	1253600	1151300	572320	642080	1054200	-2.39641	down	2-Hydroxycinnamic acid	Phenolic acids	C01772	ko00360,ko00940,ko01100,ko01110
mws0009	68641	99599	68193	57919	23394	34833	92054	48293	19983	90605	155380	199330	1.93889	up	Coniferaldehyde	Phenolic acids	C02666	ko00940,ko01100,ko01110
mws2212	2880300	3575700	2002200	4634000	5769700	6332800	1488200	2623200	1867000	631790	702450	1330700	-2.65082	down	Caffeic acid	Phenolic acids	C01197	ko00940,ko01100,ko01110
mws0014	1501600	1785800	1010400	2861300	3007300	3836800	1039300	1152200	964760	621450	552920	854580	-2.25805	down	Ferulic acid*	Phenolic acids	C01494	ko00940,ko01100,ko01110
mws0853	46747	105260	33139	63680	40251	42426	17505	6157.5	7433	6326.7	5074.5	34669	-1.66759	down	Sinapyl alcohol	Phenolic acids	C02325	ko00940,ko01100,ko01110
mws4085	410460	990330	318830	350300	275430	333330	252030	130750	118010	57685	52796	129020	-2.00159	down	Sinapic acid	Phenolic acids	C00482	ko00940,ko01100,ko01110
pmb3074	3440900	3790300	2307800	3796700	3559700	5008000	468650	835160	712050	145950	373520	151300	-4.20423	down	5-O-p-Coumaroylquinic acid*	Phenolic acids	C12208	ko00940,ko00941,ko00945,ko01110
mws0011	116460	114650	97401	85039	99308	100740	90654	106810	145320	51973	37207	52581	-1.00794	down	Syringin	Phenolic acids	C01533	ko00940
HJN003	4516600	6137600	3980800	3891900	1503700	2216900	2278100	1130900	1022000	170300	211190	688840	-2.83031	down	1-O-Sinapoyl-D-glucose	Phenolic acids	C01175	ko00940

## Sheet: 12 h vs. 24 h
Supplementary Table 3 The CCA between DEGs and DAMs in the phenylpropanoid biosynthesis pathway (The comparison group of 12 h vs. 24 h).
Index	NaCl-0-h-DX-1	NaCl-0-h-DX-2	NaCl-0-h-DX-3	NaCl-1-h-DX-1	NaCl-1-h-DX-2	NaCl-1-h-DX-3	NaCl-12-h-DX-1	NaCl-12-h-DX-2	NaCl-12-h-DX-3	NaCl-24-h-DX-1	NaCl-24-h-DX-2	NaCl-24-h-DX-3	log2FC	Regulation	KO	KEGG_map
Solyc01g006300.3	1.98	4.49	4.54	7.97	6.91	15.12	3.77	1.15	3.91	18.38	11.22	14.43	2.53749	up	K00430	ko00940,ko01100,ko01110
Solyc01g006310.3	39.13	93.14	67.81	73.95	65.7	61.67	47.43	60.68	19.08	12.79	4.94	14.98	-1.77148	down	K00430	ko00940,ko01100,ko01110
Solyc01g007950.4	0.43	0.66	0.33	0.16	0.26	0.45	0.78	0.67	1.08	4.53	5.36	3.11	2.60597	up	K00430	ko00940,ko01100,ko01110
Solyc01g067870.3	0.87	1.3	0.59	0.17	0.04	0.34	21.79	42.5	18.52	1.41	1.17	3.4	-3.59947	down	K00430	ko00940,ko01100,ko01110
Solyc01g067880.3	0.15	0	0	0	0.07	0	0.51	1.6	1.96	0.29	0.13	0.12	-2.62909	down	K00430	ko00940,ko01100,ko01110
Solyc01g108320.3	50.78	58.31	61.98	100.05	54.44	70.6	43.14	49.44	26.04	5	6.76	15.91	-1.91231	down	K00430	ko00940,ko01100,ko01110
Solyc02g064970.4	267.79	282.13	434.68	830.62	685.57	535.67	254.4	228.77	104.61	21.13	14.76	27.51	-3.0194	down	K00430	ko00940,ko01100,ko01110
Solyc02g077300.2	4.72	4.41	3.39	2.81	1.96	2.05	21.81	9.5	11.04	28.02	30.55	30.62	1.28194	up	K00430	ko00940,ko01100,ko01110
Solyc02g079500.4	24.6	25.95	29.38	22.61	10.09	16.45	19.39	14.07	26.75	79.61	79.28	109.59	2.37961	up	K00430	ko00940,ko01100,ko01110
Solyc02g090470.4	29.73	74.8	53.26	73.82	96.18	81.89	100.38	83.1	90.71	216.67	129.21	197.33	1.19976	up	K00430	ko00940,ko01100,ko01110
Solyc03g006700.3	90.97	119.56	119.45	224.01	303.32	240.25	510.6	372.97	550.66	968.63	745.98	834.85	1.05416	up	K00430	ko00940,ko01100,ko01110
Solyc03g006810.3	11.08	7.16	13.08	9.91	10.96	9.48	9.89	8.83	5.63	1.73	1.26	0.62	-2.51222	down	K00430	ko00940,ko01100,ko01110
Solyc03g025380.3	2.46	1.9	1.93	4.03	4.12	4.16	6.02	4.75	6.28	0.96	2.42	3.63	-1.08444	down	K00430	ko00940,ko01100,ko01110
Solyc04g071890.3	309.58	347.65	358.69	806.72	951.67	516.32	800.97	527.05	858.37	1556.16	1094.72	1104.81	1.00713	up	K00430	ko00940,ko01100,ko01110
Solyc04g080760.3	46.47	39.7	54.1	43.19	36.02	37.67	51.59	51.92	69.79	22.77	20.35	30.12	-1.02069	down	K00430	ko00940,ko01100,ko01110
Solyc05g013350.4	0.07	0	0.03	0	0	0.03	0.19	0.2	0.1	0.45	0.81	0.63	2.18955	up	K00430	ko00940,ko01100,ko01110
Solyc05g052280.3	21.63	28.34	23.87	20.59	19.25	18.55	54.02	43.25	91.64	146.2	84.76	191.37	1.37824	up	K00430	ko00940,ko01100,ko01110
Solyc05g055320.3	56.45	35.13	50.32	14.78	12.58	11.5	14.04	14.89	10.04	3.98	4.7	3.85	-1.41629	down	K00430	ko00940,ko01100,ko01110
Solyc06g076630.3	147.15	241.12	245.87	215.48	177.4	159.65	61.24	90.11	31.98	12.4	13.68	22.77	-1.70745	down	K00430	ko00940,ko01100,ko01110
Solyc07g017880.4	139.59	110.96	145.39	107.87	80.82	124.43	6.4	9.06	15.27	29.9	23.92	49.47	1.97224	up	K00430	ko00940,ko01100,ko01110
Solyc08g069040.3	47.63	44.26	56.35	56.2	34.89	42.32	12.39	14.08	18.18	27.27	21.43	34.99	1.12798	up	K00430	ko00940,ko01100,ko01110
Solyc10g076190.2	77.48	45.47	52.21	30.6	62.26	45.67	8.77	8.09	5.72	1.72	1.07	3.08	-1.7446	down	K00430	ko00940,ko01100,ko01110
Solyc10g076240.3	595.88	489.14	516.03	725.31	575.26	628.37	231.53	187.32	360.62	955.02	655.51	571.47	1.72477	up	K00430	ko00940,ko01100,ko01110
Solyc10g076245.1	11.86	11.47	10.14	16.06	20.92	13.01	3.71	0.93	2.18	0.12	0	0.31	-3.82065	down	K00430	ko00940,ko01100,ko01110
Solyc11g018774.1	11.34	10.18	7.51	4.28	13.43	20.84	48.52	33.33	21.89	70.84	52.94	95.01	1.26949	up	K00430	ko00940,ko01100,ko01110
Solyc11g018800.3	4.83	5.22	2.88	2.91	3.74	8.06	115.41	66.88	61.58	185.61	169.94	260.08	1.53399	up	K00430	ko00940,ko01100,ko01110
novel.7342	0	0	0	0	0	0	0.25	0.04	0.04	1.28	0.42	1.24	3.28785	up	K00430	ko00940,ko01100,ko01110
Solyc04g063210.3	6.5	5.18	4.05	1.62	5.13	8.07	3.17	3.87	3.49	1.42	1.46	1.21	-1.13183	down	K00588	ko00940,ko00941,ko00945,ko01100,ko01110
Solyc01g010390.3	11.16	7.7	11.1	8.89	10.76	16.24	3.84	6.46	6.11	1.84	0.99	2.78	-1.33037	down	K01188	ko00460,ko00500,ko00940,ko01100,ko01110
Solyc07g063880.4	14.78	16.94	13.63	9.1	14.15	13.96	29.5	51.15	32.94	5.82	9.01	16.13	-1.66723	down	K01188	ko00460,ko00500,ko00940,ko01100,ko01110
Solyc03g111170.3	16.03	13.45	13.82	9.08	9.32	10.55	70.26	30.72	57.53	89.44	105.97	79	1.01845	up	K01904	ko00130,ko00940,ko01100,ko01110
Solyc07g008360.2	1.76	2.19	2.58	3.51	1.95	2.2	3.55	5.02	8.85	16.38	12.12	12.01	1.46387	up	K01904	ko00130,ko00940,ko01100,ko01110
Solyc08g076300.3	1.78	1.85	2.33	2.35	3.35	4.69	1.06	1.36	1.12	0.32	0.23	0.28	-1.84775	down	K01904	ko00130,ko00940,ko01100,ko01110
Solyc02g080290.3	38.42	49.02	49.25	35.93	33.2	45.7	14.39	17.06	20.23	28.74	30.73	28.78	1.00662	up	K05350	ko00460,ko00500,ko00940,ko01100,ko01110
Solyc02g080300.3	7.23	11.38	9.7	9.47	10.88	13.88	11.87	10.23	15.47	26.51	32.26	21.24	1.33262	up	K05350	ko00460,ko00500,ko00940,ko01100,ko01110
Solyc03g031730.3	3.16	2.47	3.99	4.44	4.65	11.93	1.17	0.69	0.93	0.08	0.05	0.48	-2.02918	down	K05350	ko00460,ko00500,ko00940,ko01100,ko01110
Solyc03g119080.4	8.8	6.4	6.62	12.28	18.24	16.87	6.96	8.52	7.28	2.48	2.51	4.02	-1.12454	down	K05350	ko00460,ko00500,ko00940,ko01100,ko01110
Solyc12g006380.2	21.9	31.02	30.26	32.29	23.69	43.81	1541.11	2849.02	1318.61	318.64	381.85	768.23	-1.75543	down	K06892	ko00940,ko01110
Solyc09g010000.4	2.31	6.17	5.82	6.78	4.87	5.28	14.22	15.68	12.13	20.4	28.5	30.2	1.1322	up	K06892	ko00940,ko01110
Solyc01g068080.4	24.49	29.99	26.2	23.43	31.57	27.5	9.76	13.16	11.07	3.66	3.95	4.51	-1.26417	down	K09753	ko00940,ko01100,ko01110
Solyc01g102730.3	3.91	3.47	2.57	1.28	2.62	2.89	1.02	1.01	1.73	2.65	2.36	3.16	1.34433	up	K09753	ko00940,ko01100,ko01110
Solyc08g005120.3	6.68	14.16	7.13	4.25	2.91	3.71	15.33	19.34	15.33	41.7	49.69	45.96	1.6861	up	K09753	ko00940,ko01100,ko01110
Solyc10g078220.2	0.9	1.9	1.41	1.43	0.85	1.92	15.45	8.96	11.18	83.48	70.64	76.56	2.91136	up	K09754	ko00940,ko00941,ko00945,ko01100,ko01110
Solyc10g078230.3	0.87	1.34	1.42	1.03	0.73	0.91	2.81	2.16	3.23	33.24	30.84	28.38	3.72446	up	K09754	ko00940,ko00941,ko00945,ko01100,ko01110
Solyc11g067330.1	18.96	18.78	17.98	9.31	8.43	13.56	11.38	12.65	18.51	74.08	80.68	65.08	2.61122	up	K13065	ko00940,ko00941,ko00945,ko01100,ko01110
Solyc11g067340.1	10.09	7.83	13.47	9.75	4.51	7.24	2.87	2.65	4.61	11.5	10.81	11.19	1.95791	up	K13065	ko00940,ko00941,ko00945,ko01100,ko01110
Solyc11g069680.1	0.33	0.77	0.85	0.48	0.45	2.06	111.59	41.24	54.6	188.48	204.15	264.91	1.86226	up	K13065	ko00940,ko00941,ko00945,ko01100,ko01110
Solyc11g071470.1	17.34	15.64	26.62	31.22	41.78	57.68	134.33	111.9	119.57	31.1	34.22	48.58	-1.47162	down	K13065	ko00940,ko00941,ko00945,ko01100,ko01110
Solyc12g096800.1	0.59	0	0	0	0.04	0.2	0.4	1.28	1	0	0.14	0.14	-3.08515	down	K13065	ko00940,ko00941,ko00945,ko01100,ko01110
Solyc01g008300.2	0.69	2.53	2.44	3.13	2.68	2.14	13.57	6.67	14.98	27.73	24.7	17.82	1.23126	up	K13065	ko00940,ko00941,ko00945,ko01100,ko01110
Solyc01g105590.2	1.17	0.98	0.6	1.06	0.58	1.61	19.01	12.64	9.54	0.22	0.91	3.05	-3.13994	down	K13065	ko00940,ko00941,ko00945,ko01100,ko01110
Solyc02g078510.4	6.22	17.65	6.64	6.32	8.03	9.6	85.05	61.51	78.7	157.92	184.52	167.12	1.4034	up	K13065	ko00940,ko00941,ko00945,ko01100,ko01110
Solyc05g039950.2	0.1	0.68	0.52	0.52	0.93	0.74	10.56	5.47	17.31	27.15	15	20.65	1.14471	up	K13065	ko00940,ko00941,ko00945,ko01100,ko01110
Solyc07g005760.3	94.08	75.56	100.26	58.4	30.11	37.92	8.32	11.02	15.24	28.77	24.17	24.24	1.39778	up	K13065	ko00940,ko00941,ko00945,ko01100,ko01110
Solyc07g006670.1	0.97	2.85	3.74	1.86	0.89	1.99	9.13	8.98	5.5	26.56	37.57	26.57	2.16772	up	K13065	ko00940,ko00941,ko00945,ko01100,ko01110
Solyc07g008380.2	4.38	3.07	7.54	4.72	2.29	4.13	0.18	0.06	0.06	1.02	0.37	1.02	3.18786	up	K13065	ko00940,ko00941,ko00945,ko01100,ko01110
Solyc06g060215.1	0	0	0	0	0	0	1.3	1.87	1.32	0	0.08	0.08	-4.63096	down	K13066	ko00380,ko00940,ko01100,ko01110
Solyc05g009390.3	15.53	12.33	15.05	11.54	13.47	15.05	10.62	9.13	7.98	3.64	1.69	3.54	-1.42929	down	K18368	ko00940,ko01100,ko01110
Solyc02g022850.1	23.4	7.72	8.77	13.42	12.68	10.44	4.31	2.74	2.99	0.6	1.82	1.02	-1.33602	down	K22395	ko00940,ko01100,ko01110
Solyc02g069690.1	36.63	29.91	42.3	56.39	29.63	38.4	9.01	8.9	9.67	1.56	2.1	2.72	-1.90346	down	K22395	ko00940,ko01100,ko01110
Solyc02g070090.1	15.53	24.69	22.32	8.55	6.91	11.25	779.86	522.77	384	1167.3	1271.1	1327.98	1.36729	up	K22395	ko00940,ko01100,ko01110
Solyc02g070110.1	3.24	8.12	11.01	7.61	3.18	10.66	2573.96	1896.06	1622.04	5272.88	6358.86	5957.83	1.74648	up	K22395	ko00940,ko01100,ko01110
Solyc02g070120.1	0	0.14	0	0	0	0.14	2.04	3.88	2.91	8.53	9.09	10.46	1.89714	up	K22395	ko00940,ko01100,ko01110
Solyc02g070130.1	8.64	25.84	19	5.56	2.79	5.7	84.25	63.18	90.71	227.77	267.69	199.68	1.78037	up	K22395	ko00940,ko01100,ko01110
Solyc02g070200.3	11.36	7.32	12.32	6.71	3.31	5.62	4.7	4.86	6.84	20.83	21.68	9.56	1.91955	up	K22395	ko00940,ko01100,ko01110
Solyc02g079440.3	28.25	29.73	32.22	29.55	14.21	23.41	51.95	25.06	27.6	109.44	108.31	87.85	1.76125	up	K22395	ko00940,ko01100,ko01110
Solyc02g079460.1	1.03	0.99	1.26	1.19	0.57	1.23	3.44	4.05	3.25	23.17	17.12	19.81	2.71027	up	K22395	ko00940,ko01100,ko01110
Solyc02g079480.1	3.55	2.21	4.45	5.76	2.52	3.41	0.94	0.9	0.72	0.09	0.23	0.06	-2.54333	down	K22395	ko00940,ko01100,ko01110
Solyc06g065060.1	0.4	2.85	1.99	2.2	2.26	2.3	188.51	92.75	83.45	497.55	482.13	405.92	2.13561	up	K22395	ko00940,ko01100,ko01110
Solyc06g065070.1	0	0.2	0.23	0.36	0.17	0	2.03	0.42	0.71	5.54	4.22	4.58	2.38471	up	K22395	ko00940,ko01100,ko01110
Solyc09g072660.4	14.17	12.54	17.57	19.91	15.44	12.5	3.89	3.42	3	0.82	0.37	0.37	-2.46552	down	K22395	ko00940,ko01100,ko01110
Solyc07g043490.1	69.05	44.1	77.3	52.61	26.95	38.54	2.58	2.26	3.07	1.04	0.34	0.94	-1.53619	down	K23260	ko00940,ko01110
Solyc08g077080.1	3.37	6.67	5.99	2.46	2.83	2.5	20.87	15.58	15.15	34.61	47.66	33.13	1.38869	up	K23260	ko00940,ko01110
Solyc11g007370.3	3.47	1.48	2.57	2.88	0.77	0.68	4	7.37	4.86	0.74	0.44	0.66	-2.90456	down	K23260	ko00940,ko01110
Index	NaCl-0-h-DX-1	NaCl-0-h-DX-2	NaCl-0-h-DX-3	NaCl-1-h-DX-1	NaCl-1-h-DX-2	NaCl-1-h-DX-3	NaCl-12-h-DX-1	NaCl-12-h-DX-2	NaCl-12-h-DX-3	NaCl-24-h-DX-1	NaCl-24-h-DX-2	NaCl-24-h-DX-3	log2FC	Regulation	Compounds	Class I	CID	KEGG_map
mws0009	68641	99599	68193	57919	23394	34833	92054	48293	19983	90605	155380	199330	1.47378	up	Coniferaldehyde	Phenolic acids	C02666	ko00940,ko01100,ko01110
mws2212	2880300	3575700	2002200	4634000	5769700	6332800	1488200	2623200	1867000	631790	702450	1330700	-1.16566	down	Caffeic acid	Phenolic acids	C01197	ko00940,ko01100,ko01110
pme3443	482410	606370	378680	325010	215640	211850	378370	215030	137050	287690	488190	798380	1.10782	up	Sinapinaldehyde	Phenolic acids	C05610	ko00940,ko01100,ko01110
mws4085	410460	990330	318830	350300	275430	333330	252030	130750	118010	57685	52796	129020	-1.06417	down	Sinapic acid	Phenolic acids	C00482	ko00940,ko01100,ko01110
pmb0751	36832	58315	34786	35809	56269	31717	57686	72540	56297	21414	14326	50464	-1.11353	down	Trans-5-O-(p-Coumaroyl)shikimate	Phenolic acids	C02947	ko00940,ko00941,ko00945,ko01100,ko01110
pmb3074	3440900	3790300	2307800	3796700	3559700	5008000	468650	835160	712050	145950	373520	151300	-1.58751	down	5-O-p-Coumaroylquinic acid*	Phenolic acids	C12208	ko00940,ko00941,ko00945,ko01110
mws0011	116460	114650	97401	85039	99308	100740	90654	106810	145320	51973	37207	52581	-1.27384	down	Syringin	Phenolic acids	C01533	ko00940
HJN003	4516600	6137600	3980800	3891900	1503700	2216900	2278100	1130900	1022000	170300	211190	688840	-2.04958	down	1-O-Sinapoyl-D-glucose	Phenolic acids	C01175	ko00940
