# Supplementary material for: Integrated metabolomic and transcriptomic analysis reveals the role of phenylpropanoid biosynthesis pathway in tomato roots during salt stress
Source: Front Plant Sci. 2022 Dec 8;13:1023696. doi: 10.3389/fpls.2022.1023696 (PMC9773889; doi:10.3389/fpls.2022.1023696)
Supplement: Supplementary file 15 [file Table_4.xlsx]

## Sheet: Spd
Supplementary Table 4 The correlations between Spd and corresponding genes in the phenylpropanoid biosynthesis pathway with |r| > 0.8 and P < 0.05.
Gene	KO	KEGG_map_gene	KEGG_map_gene	Compounds	Class I	CID	KEGG_map_meta	Coefficient	P-value	Relation Type
Solyc02g070110.1	K22395	ko00940,ko01100,ko01110	ko00940,ko01100,ko01111	Spermidine	Alkaloids	C00315	ko00330,ko00410,ko00480,ko00940,ko01100,ko02010	0.982174	1.37593e-08	gene-meta
Solyc12g042460.2	K01904	ko00130,ko00940,ko01100,ko01110	ko00130,ko00940,ko01100,ko01111	Spermidine	Alkaloids	C00315	ko00330,ko00410,ko00480,ko00940,ko01100,ko02010	0.975985	6.04177e-08	gene-meta
Solyc06g082420.4	K00430	ko00940,ko01100,ko01110	ko00940,ko01100,ko01111	Spermidine	Alkaloids	C00315	ko00330,ko00410,ko00480,ko00940,ko01100,ko02010	0.972114	1.26737e-07	gene-meta
Solyc02g070090.1	K22395	ko00940,ko01100,ko01110	ko00940,ko01100,ko01111	Spermidine	Alkaloids	C00315	ko00330,ko00410,ko00480,ko00940,ko01100,ko02010	0.971761	1.34886e-07	gene-meta
Solyc11g069680.1	K13065	ko00940,ko00941,ko00945,ko01100,ko01110	ko00940,ko00941,ko00945,ko01100,ko01111	Spermidine	Alkaloids	C00315	ko00330,ko00410,ko00480,ko00940,ko01100,ko02010	0.966191	3.28668e-07	gene-meta
Solyc11g018800.3	K00430	ko00940,ko01100,ko01110	ko00940,ko01100,ko01111	Spermidine	Alkaloids	C00315	ko00330,ko00410,ko00480,ko00940,ko01100,ko02010	0.961499	6.24527e-07	gene-meta
Solyc01g107820.2	K23260	ko00940,ko01110	ko00940,ko01111	Spermidine	Alkaloids	C00315	ko00330,ko00410,ko00480,ko00940,ko01100,ko02010	0.96111	6.56238e-07	gene-meta
Solyc02g063160.4	K18368	ko00940,ko01100,ko01110	ko00940,ko01100,ko01111	Spermidine	Alkaloids	C00315	ko00330,ko00410,ko00480,ko00940,ko01100,ko02010	0.957907	9.6961e-07	gene-meta
Solyc06g065060.1	K22395	ko00940,ko01100,ko01110	ko00940,ko01100,ko01111	Spermidine	Alkaloids	C00315	ko00330,ko00410,ko00480,ko00940,ko01100,ko02010	0.9579	9.70371e-07	gene-meta
Solyc02g078510.4	K13065	ko00940,ko00941,ko00945,ko01100,ko01110	ko00940,ko00941,ko00945,ko01100,ko01111	Spermidine	Alkaloids	C00315	ko00330,ko00410,ko00480,ko00940,ko01100,ko02010	0.950769	2.09638e-06	gene-meta
Solyc12g006380.2	K06892	ko00940,ko01110	ko00940,ko01111	Spermidine	Alkaloids	C00315	ko00330,ko00410,ko00480,ko00940,ko01100,ko02010	0.94803	2.73548e-06	gene-meta
Solyc09g075140.3	K18368	ko00940,ko01100,ko01110	ko00940,ko01100,ko01111	Spermidine	Alkaloids	C00315	ko00330,ko00410,ko00480,ko00940,ko01100,ko02010	0.940721	5.2164e-06	gene-meta
Solyc03g111170.3	K01904	ko00130,ko00940,ko01100,ko01110	ko00130,ko00940,ko01100,ko01111	Spermidine	Alkaloids	C00315	ko00330,ko00410,ko00480,ko00940,ko01100,ko02010	0.935297	8.00674e-06	gene-meta
Solyc05g039950.2	K13065	ko00940,ko00941,ko00945,ko01100,ko01110	ko00940,ko00941,ko00945,ko01100,ko01111	Spermidine	Alkaloids	C00315	ko00330,ko00410,ko00480,ko00940,ko01100,ko02010	0.934714	8.36537e-06	gene-meta
Solyc10g011925.1	K10775	ko00360,ko00940,ko01100,ko01110	ko00360,ko00940,ko01100,ko01111	Spermidine	Alkaloids	C00315	ko00330,ko00410,ko00480,ko00940,ko01100,ko02010	0.931631	1.04814e-05	gene-meta
Solyc09g089810.1	K06892	ko00940,ko01110	ko00940,ko01111	Spermidine	Alkaloids	C00315	ko00330,ko00410,ko00480,ko00940,ko01100,ko02010	0.92333	1.8326e-05	gene-meta
Solyc05g047530.3	K00487	ko00130,ko00940,ko00941,ko00945,ko01100,ko01110	ko00130,ko00940,ko00941,ko00945,ko01100,ko01111	Spermidine	Alkaloids	C00315	ko00330,ko00410,ko00480,ko00940,ko01100,ko02010	0.918989	2.39559e-05	gene-meta
Solyc01g009370.2	K09754	ko00940,ko00941,ko00945,ko01100,ko01110	ko00940,ko00941,ko00945,ko01100,ko01111	Spermidine	Alkaloids	C00315	ko00330,ko00410,ko00480,ko00940,ko01100,ko02010	0.916129	2.83539e-05	gene-meta
Solyc08g077080.1	K23260	ko00940,ko01110	ko00940,ko01111	Spermidine	Alkaloids	C00315	ko00330,ko00410,ko00480,ko00940,ko01100,ko02010	0.913069	3.37388e-05	gene-meta
Solyc06g073740.3	K05349	ko00460,ko00500,ko00940,ko01100,ko01110	ko00460,ko00500,ko00940,ko01100,ko01111	Spermidine	Alkaloids	C00315	ko00330,ko00410,ko00480,ko00940,ko01100,ko02010	0.911415	3.69689e-05	gene-meta
Solyc02g077300.2	K00430	ko00940,ko01100,ko01110	ko00940,ko01100,ko01111	Spermidine	Alkaloids	C00315	ko00330,ko00410,ko00480,ko00940,ko01100,ko02010	0.909427	4.11663e-05	gene-meta
Solyc12g007030.3	K12355	ko00940	ko00941	Spermidine	Alkaloids	C00315	ko00330,ko00410,ko00480,ko00940,ko01100,ko02010	0.908599	4.30197e-05	gene-meta
Solyc01g008300.2	K13065	ko00940,ko00941,ko00945,ko01100,ko01110	ko00940,ko00941,ko00945,ko01100,ko01111	Spermidine	Alkaloids	C00315	ko00330,ko00410,ko00480,ko00940,ko01100,ko02010	0.902129	5.98852e-05	gene-meta
Solyc10g078220.2	K09754	ko00940,ko00941,ko00945,ko01100,ko01110	ko00940,ko00941,ko00945,ko01100,ko01111	Spermidine	Alkaloids	C00315	ko00330,ko00410,ko00480,ko00940,ko01100,ko02010	0.901666	6.12673e-05	gene-meta

## Sheet: FA
Supplementary Table 4 The correlations between FA and corresponding genes in the phenylpropanoid biosynthesis pathway with |r| > 0.8 and P < 0.05.
Gene	KO	KEGG_map_gene	KEGG_map_gene	Compounds	Class I	CID	KEGG_map_meta	Coefficient	P-value	Relation Type
Solyc03g114175.1	K23260	ko00940,ko01110	mws0014	Ferulic acid*	Phenolic acids	C01494	ko00940,ko01100,ko01110	0.919795	2.28195e-05	gene-meta
Solyc03g119080.4	K05350	ko00460,ko00500,ko00940,ko01100,ko01110	mws0014	Ferulic acid*	Phenolic acids	C01494	ko00940,ko01100,ko01110	0.919427	2.33332e-05	gene-meta
Solyc02g090450.3	K00430	ko00940,ko01100,ko01110	mws0014	Ferulic acid*	Phenolic acids	C01494	ko00940,ko01100,ko01110	0.900347	6.53397e-05	gene-meta
Solyc12g055820.3	K00083	ko00940,ko01100,ko01110	mws0014	Ferulic acid*	Phenolic acids	C01494	ko00940,ko01100,ko01110	0.89794	7.33129e-05	gene-meta
Solyc02g080530.3	K00430	ko00940,ko01100,ko01110	mws0014	Ferulic acid*	Phenolic acids	C01494	ko00940,ko01100,ko01110	0.893958	8.81662e-05	gene-meta
Solyc05g046010.4	K00430	ko00940,ko01100,ko01110	mws0014	Ferulic acid*	Phenolic acids	C01494	ko00940,ko01100,ko01110	0.883335	0.0001395	gene-meta
Solyc03g031730.3	K05350	ko00460,ko00500,ko00940,ko01100,ko01110	mws0014	Ferulic acid*	Phenolic acids	C01494	ko00940,ko01100,ko01110	0.87388	0.000202594	gene-meta
Solyc08g076300.3	K01904	ko00130,ko00940,ko01100,ko01110	mws0014	Ferulic acid*	Phenolic acids	C01494	ko00940,ko01100,ko01110	0.872119	0.000216472	gene-meta
Solyc11g072510.3	K09753	ko00940,ko01100,ko01110	mws0014	Ferulic acid*	Phenolic acids	C01494	ko00940,ko01100,ko01110	0.866357	0.000267126	gene-meta
Solyc03g080150.3	K00430	ko00940,ko01100,ko01110	mws0014	Ferulic acid*	Phenolic acids	C01494	ko00940,ko01100,ko01110	0.861249	0.000319342	gene-meta
Solyc11g071640.3	K05349	ko00460,ko00500,ko00940,ko01100,ko01110	mws0014	Ferulic acid*	Phenolic acids	C01494	ko00940,ko01100,ko01110	0.860273	0.000330165	gene-meta
Solyc05g050880.2	K00430	ko00940,ko01100,ko01110	mws0014	Ferulic acid*	Phenolic acids	C01494	ko00940,ko01100,ko01110	0.855717	0.000384523	gene-meta
Solyc12g005430.1	K13065	ko00940,ko00941,ko00945,ko01100,ko01110	mws0014	Ferulic acid*	Phenolic acids	C01494	ko00940,ko01100,ko01110	0.848099	0.000490702	gene-meta
Solyc01g015080.3	K00430	ko00940,ko01100,ko01110	mws0014	Ferulic acid*	Phenolic acids	C01494	ko00940,ko01100,ko01110	0.847859	0.000494373	gene-meta
Solyc02g064970.4	K00430	ko00940,ko01100,ko01110	mws0014	Ferulic acid*	Phenolic acids	C01494	ko00940,ko01100,ko01110	0.845745	0.000527706	gene-meta
Solyc07g014580.3	K13065	ko00940,ko00941,ko00945,ko01100,ko01110	mws0014	Ferulic acid*	Phenolic acids	C01494	ko00940,ko01100,ko01110	0.840462	0.000618676	gene-meta
Solyc01g101050.3	K00430	ko00940,ko01100,ko01110	mws0014	Ferulic acid*	Phenolic acids	C01494	ko00940,ko01100,ko01110	0.839734	0.000632095	gene-meta
Solyc02g083480.3	K00430	ko00940,ko01100,ko01110	mws0014	Ferulic acid*	Phenolic acids	C01494	ko00940,ko01100,ko01110	0.837029	0.000683974	gene-meta
Solyc04g015560.4	K05349	ko00460,ko00500,ko00940,ko01100,ko01110	mws0014	Ferulic acid*	Phenolic acids	C01494	ko00940,ko01100,ko01110	0.834424	0.000737	gene-meta
Solyc02g086770.3	K09753	ko00940,ko01100,ko01110	mws0014	Ferulic acid*	Phenolic acids	C01494	ko00940,ko01100,ko01110	0.830756	0.000816981	gene-meta
