# Supplementary material for: Integrated metabolomic and transcriptomic analysis reveals the role of phenylpropanoid biosynthesis pathway in tomato roots during salt stress
Source: Front Plant Sci. 2022 Dec 8;13:1023696. doi: 10.3389/fpls.2022.1023696 (PMC9773889; doi:10.3389/fpls.2022.1023696)
Supplement: Supplementary file 16 [file Table_5.xlsx]

## Sheet: Spd
Supplementary Table 5 Identification of target genes and TFs with potential regulatory relationships in Spd.
ID	Name	NR
Solyc01g009370.2	C98A2	PREDICTED: cytochrome P450 98A2-like [Solanum lycopersicum]
Solyc02g077300.2	PER19	PREDICTED: peroxidase 19 [Solanum lycopersicum]
Solyc02g063160.4	CSE	PREDICTED: caffeoylshikimate esterase [Solanum lycopersicum]
Solyc10g011925.1	PAL1	PREDICTED: phenylalanine ammonia-lyase-like, partial [Solanum lycopersicum]
Solyc11g069680.1	ASAT3-like	PREDICTED: acylsugar acyltransferase 3-like [Solanum lycopersicum]
Solyc02g078510.4	ASAT3	PREDICTED: acylsugar acyltransferase 3-like [Solanum lycopersicum]
Solyc01g008300.2	BIA1	PREDICTED: BAHD acyltransferase At5g47980-like isoform X2 [Solanum lycopersicum]
ID	Name	NR	TF-Family	TF-Category	TF-Classification
Solyc02g082040.2	MYB86	PREDICTED: transcription factor MYB86-like [Solanum lycopersicum]	MYB	TF	MYB->MYB
Solyc03g112930.2	DOF5.6-like	PREDICTED: dof zinc finger protein DOF5.6-like [Solanum lycopersicum]	C2C2-Dof	TF	C2C2->C2C2-Dof
Solyc06g071480.2	DOF5.6	PREDICTED: dof zinc finger protein DOF5.6 [Solanum lycopersicum]	C2C2-Dof	TF	C2C2->C2C2-Dof
Solyc06g062520.1	DOF3.1	PREDICTED: dof zinc finger protein DOF3.1-like [Solanum lycopersicum]	C2C2-Dof	TF	C2C2->C2C2-Dof
Solyc04g008380.2	BPC1	GAGA-binding transcriptional activator [Solanum lycopersicum]	BBR-BPC	TF	BBR-BPC
Solyc11g011260.1	GAI	DELLA protein GAI [Solanum lycopersicum]	GRAS	TF	GRAS
Solyc11g008560.1	AIL1	PREDICTED: AP2-like ethylene-responsive transcription factor AIL1 [Solanum lycopersicum]	AP2/ERF-AP2	TF	AP2/ERF->AP2/ERF-AP2
Solyc05g009230.1	MYB108	PREDICTED: transcription factor MYB108 [Solanum lycopersicum]	MYB	TF	MYB->MYB
Solyc12g099340.1	SR3L	calmodulin-binding transcription factor SR3L [Solanum lycopersicum]	CAMTA	TF	CAMTA
TF（Regulation Prediction）	Target	Position		Strand	p-value	Sequence	Species
Solyc02g082040.2(MYB86)	Solyc01g009370.2(C98A2)	928	948	+	1.54e-08	GAGGGGTGGGTGTTTGGTAGA	Solanum lycopersicum
Solyc03g112930.2(DOF5.6-like)	Solyc02g063160.4(CSE)	1910	1930	+	2.91e-08	AAAAAAAAGAAAAAGAAAAAA	Solanum lycopersicum
Solyc03g112930.2(DOF5.6-like)	Solyc02g077300.2(PER19)	693	713	-	1.7e-08	AAGAAAGGCAAAAAGTAAAAG	Solanum lycopersicum
Solyc04g008380.2(BPC1)	Solyc10g011925.1(PAL1)	1384	1407	+	3.44e-08	GAGAAAGAGAGAAAGACAAAAAAG	Solanum lycopersicum
Solyc04g008380.2(BPC1)	Solyc11g069680.1(ASAT3-like)	1202	1225	+	3.76e-08	GAGAAAGAGAGAAAGACAAAAGAA	Solanum lycopersicum
Solyc04g008380.2(BPC1)	Solyc11g069680.1(ASAT3-like)	1514	1537	+	2.86e-08	AAGAGAAAGCGAGCGAGAGAGAGA	Solanum lycopersicum
Solyc04g008380.2(BPC1)	Solyc11g069680.1(ASAT3-like)	1516	1539	+	2.41e-10	GAGAAAGCGAGCGAGAGAGAGAGT	Solanum lycopersicum
Solyc05g009230.1(MYB108)	Solyc02g078510.4(ASAT3)	838	852	-	8.66e-08	GCAAAAGTTAGGTGG	Solanum lycopersicum
Solyc06g062520.1(DOF3.1)	Solyc02g077300.2(PER19)	690	710	-	4.3e-08	AAAGGCAAAAAGTAAAAGGTA	Solanum lycopersicum
Solyc06g071480.2(DOF5.6)	Solyc02g063160.4(CSE)	1910	1930	+	2.91e-08	AAAAAAAAGAAAAAGAAAAAA	Solanum lycopersicum
Solyc06g071480.2(DOF5.6)	Solyc02g077300.2(PER19)	693	713	-	1.7e-08	AAGAAAGGCAAAAAGTAAAAG	Solanum lycopersicum
Solyc11g008560.1(AIL1)	Solyc02g063160.4(CSE)	1910	1929	+	6.71e-08	AAAAAAAAGAAAAAGAAAAA	Solanum lycopersicum
Solyc11g008560.1(AIL1)	Solyc10g011925.1(PAL1)	1384	1403	+	6.01e-08	GAGAAAGAGAGAAAGACAAA	Solanum lycopersicum
Solyc11g008560.1(AIL1)	Solyc11g069680.1(ASAT3-like)	1202	1221	+	6.01e-08	GAGAAAGAGAGAAAGACAAA	Solanum lycopersicum
Solyc11g011260.1(GAI)	Solyc10g011925.1(PAL1)	1384	1403	+	1.97e-08	GAGAAAGAGAGAAAGACAAA	Solanum lycopersicum
Solyc11g011260.1(GAI)	Solyc10g011925.1(PAL1)	1390	1409	+	4.97e-08	GAGAGAAAGACAAAAAAGAC	Solanum lycopersicum
Solyc11g011260.1(GAI)	Solyc11g069680.1(ASAT3-like)	1202	1221	+	1.97e-08	GAGAAAGAGAGAAAGACAAA	Solanum lycopersicum
Solyc11g011260.1(GAI)	Solyc11g069680.1(ASAT3-like)	1208	1227	+	1.78e-09	GAGAGAAAGACAAAAGAAAA	Solanum lycopersicum
Solyc12g099340.1(SR3L)	Solyc01g008300.2(BIA1)	827	844	+	5.22e-08	GCGTGTTGAAGCCGTGTC	Solanum lycopersicum
TF_enrichment	Background_all	Background_bind	Query_all	Query_bind	p_value	q_value
Solyc03g112930.2(DOF5.6-like)	34727	254	24	2	0.0006985	0.001572
Solyc06g071480.2(DOF5.6)	34727	254	24	2	0.0006985	0.001572
Solyc11g011260.1(GAI)	34727	439	24	2	0.003334	0.005
Solyc11g008560.1(AIL1)	34727	1138	24	3	0.007221	0.009284
Solyc04g008380.2(BPC1)	34727	1208	24	2	0.04935	0.04935

## Sheet: FA
Supplementary Table 5 Identification of target genes and TFs with potential regulatory relationships in FA.
ID	Name	NR
Solyc12g005430.1	BEATL	PREDICTED: acetyl-CoA-benzylalcohol acetyltransferase-like [Solanum lycopersicum]
Solyc07g014580.3	HCT	PREDICTED: omega-hydroxypalmitate O-feruloyl transferase-like [Solanum lycopersicum]
Solyc04g015560.4	XYL1	PREDICTED: uncharacterized protein LOC101247513 [Solanum lycopersicum]
Solyc05g046010.4	PER3	PREDICTED: peroxidase 3-like [Solanum lycopersicum]
Solyc11g072510.3	CCR1	PREDICTED: cinnamoyl-CoA reductase 1 [Solanum lycopersicum]
Solyc01g015080.3	PERN	PREDICTED: peroxidase N [Solanum lycopersicum]
Solyc11g071640.3	XYL1 isoform X1	PREDICTED: uncharacterized protein LOC101256554 isoform X1 [Solanum lycopersicum]
Solyc12g055820.3	CAD1	PREDICTED: probable cinnamyl alcohol dehydrogenase 1 [Solanum lycopersicum]
Solyc05g050880.2	PER1	PREDICTED: cationic peroxidase 1-like [Solanum lycopersicum]
ID	Name	NR	TF-Family	TF-Category	TF-Classification
Solyc02g090220.2	DOF3.4	PREDICTED: dof zinc finger protein DOF3.4 [Solanum lycopersicum]	C2C2-Dof	TF	C2C2->C2C2-Dof
Solyc03g116100.2	MYB6	PREDICTED: myb-related protein 306 [Solanum lycopersicum]	MYB	TF	MYB->MYB
Solyc11g008560.1	AIL1	PREDICTED: AP2-like ethylene-responsive transcription factor AIL1 [Solanum lycopersicum]	AP2/ERF-AP2	TF	AP2/ERF->AP2/ERF-AP2
Solyc04g081170.2	BPC6	GAGA-binding transcriptional activator [Solanum lycopersicum]	BBR-BPC	TF	BBR-BPC
Solyc04g008380.2	BPC1	GAGA-binding transcriptional activator [Solanum lycopersicum]	BBR-BPC	TF	BBR-BPC
Solyc03g005520.1	ERF1B	PREDICTED: ethylene-responsive transcription factor 1B-like [Solanum lycopersicum]	AP2/ERF-ERF	TF	AP2/ERF->AP2/ERF-ERF
Solyc04g077210.2	KN1	homeotic protein knotted-1 [Solanum lycopersicum]	HB-KNOX	TF	HB->HB-KNOX
Solyc11g011260.1	GAI	DELLA protein GAI [Solanum lycopersicum]	GRAS	TF	GRAS
Solyc11g045680.1	LEP	PREDICTED: ethylene-responsive transcription factor LEP-like [Solanum lycopersicum]	AP2/ERF-ERF	TF	AP2/ERF->AP2/ERF-ERF
Solyc12g099370.1	GATA16	PREDICTED: GATA transcription factor 16-like [Solanum lycopersicum]	C2C2-GATA	TF	C2C2->C2C2-GATA
Solyc05g053500.2	GATA1	PREDICTED: GATA transcription factor 1-like [Solanum lycopersicum]	C2C2-GATA	TF	C2C2->C2C2-GATA
Solyc05g054400.2	GATA15	PREDICTED: GATA transcription factor 15-like isoform X1 [Solanum lycopersicum]	C2C2-GATA	TF	C2C2->C2C2-GATA
Solyc10g047640.1	THI8	Hop-interacting protein THI008 [Solanum lycopersicum]	C2C2-GATA	TF	C2C2->C2C2-GATA
Solyc06g076030.2	DOF2.4	PREDICTED: dof zinc finger protein DOF2.4 [Solanum lycopersicum]	C2C2-Dof	TF	C2C2->C2C2-Dof
TF (Regulation Prediction)	Target	Position		Strand	p-value	Sequence	Species
Solyc02g090220.2（DOF3.4）	Solyc12g005430.1（BEATL）	1614	1634	-	9.93e-08	CTTCTTACTTTTTTCCTTTTT	Solanum lycopersicum
Solyc03g005520.1（ERF1B）	Solyc05g046010.4（PER3）	59	86	+	7.3e-08	GGAGCGTCGCCGCCTTGGCGGCAACATC	Solanum lycopersicum
Solyc03g116100.2（MYB6）	Solyc07g014580.3（HCT）	988	1005	+	1.69e-08	GGGTGGGGGTGGGGGGTG	Solanum lycopersicum
Solyc04g008380.2（BPC1）	Solyc05g046010.4（PER3）	934	957	+	5.3e-08	TATATATATAGAGAGAGAGAGAGA	Solanum lycopersicum
Solyc04g008380.2（BPC1）	Solyc05g046010.4（PER3）	936	959	+	2.91e-09	TATATATAGAGAGAGAGAGAGAGA	Solanum lycopersicum
Solyc04g008380.2（BPC1）	Solyc05g046010.4（PER3）	938	961	+	1.09e-10	TATATAGAGAGAGAGAGAGAGAGA	Solanum lycopersicum
Solyc04g008380.2（BPC1）	Solyc05g046010.4（PER3）	940	963	+	2.1e-12	TATAGAGAGAGAGAGAGAGAGAGA	Solanum lycopersicum
Solyc04g008380.2（BPC1）	Solyc05g046010.4（PER3）	942	965	+	4.3e-14	TAGAGAGAGAGAGAGAGAGAGAGA	Solanum lycopersicum
Solyc04g008380.2（BPC1）	Solyc05g046010.4（PER3）	944	967	+	6.05e-16	GAGAGAGAGAGAGAGAGAGAGAGA	Solanum lycopersicum
Solyc04g008380.2（BPC1）	Solyc05g046010.4（PER3）	946	969	+	6.05e-16	GAGAGAGAGAGAGAGAGAGAGAGA	Solanum lycopersicum
Solyc04g008380.2（BPC1）	Solyc05g046010.4（PER3）	948	971	+	6.05e-16	GAGAGAGAGAGAGAGAGAGAGAGA	Solanum lycopersicum
Solyc04g008380.2（BPC1）	Solyc05g046010.4（PER3）	950	973	+	6.05e-16	GAGAGAGAGAGAGAGAGAGAGAGA	Solanum lycopersicum
Solyc04g008380.2（BPC1）	Solyc05g046010.4（PER3）	952	975	+	6.05e-16	GAGAGAGAGAGAGAGAGAGAGAGA	Solanum lycopersicum
Solyc04g008380.2（BPC1）	Solyc05g046010.4（PER3）	954	977	+	6.05e-16	GAGAGAGAGAGAGAGAGAGAGAGA	Solanum lycopersicum
Solyc04g008380.2（BPC1）	Solyc05g046010.4（PER3）	956	979	+	6.05e-16	GAGAGAGAGAGAGAGAGAGAGAGA	Solanum lycopersicum
Solyc04g008380.2（BPC1）	Solyc05g046010.4（PER3）	958	981	+	6.05e-16	GAGAGAGAGAGAGAGAGAGAGAGA	Solanum lycopersicum
Solyc04g008380.2（BPC1）	Solyc05g046010.4（PER3）	960	983	+	6.05e-16	GAGAGAGAGAGAGAGAGAGAGAGA	Solanum lycopersicum
Solyc04g008380.2（BPC1）	Solyc05g046010.4（PER3）	962	985	+	6.05e-16	GAGAGAGAGAGAGAGAGAGAGAGA	Solanum lycopersicum
Solyc04g008380.2（BPC1）	Solyc05g046010.4（PER3）	964	987	+	6.05e-16	GAGAGAGAGAGAGAGAGAGAGAGA	Solanum lycopersicum
Solyc04g008380.2（BPC1）	Solyc05g046010.4（PER3）	966	989	+	6.05e-16	GAGAGAGAGAGAGAGAGAGAGAGA	Solanum lycopersicum
Solyc04g008380.2（BPC1）	Solyc05g046010.4（PER3）	968	991	+	6.05e-16	GAGAGAGAGAGAGAGAGAGAGAGA	Solanum lycopersicum
Solyc04g008380.2（BPC1）	Solyc05g046010.4（PER3）	970	993	+	1.49e-14	GAGAGAGAGAGAGAGAGAGAGAAA	Solanum lycopersicum
Solyc04g008380.2（BPC1）	Solyc05g046010.4（PER3）	972	995	+	3.68e-12	GAGAGAGAGAGAGAGAGAGAAAAT	Solanum lycopersicum
Solyc04g008380.2（BPC1）	Solyc05g046010.4（PER3）	974	997	+	4.46e-10	GAGAGAGAGAGAGAGAGAAAATTT	Solanum lycopersicum
Solyc04g008380.2（BPC1）	Solyc11g072510.3（CCR1）	219	242	-	3.06e-08	GAAAGAGAGAGAGAGAGAGTTTAA	Solanum lycopersicum
Solyc04g008380.2（BPC1）	Solyc11g072510.3（CCR1）	221	244	-	4.43e-09	ATGAAAGAGAGAGAGAGAGAGTTT	Solanum lycopersicum
Solyc04g008380.2（BPC1）	Solyc11g072510.3（CCR1）	223	246	-	3.73e-08	ATATGAAAGAGAGAGAGAGAGAGT	Solanum lycopersicum
Solyc04g077210.2（KN1）	Solyc05g046010.4（PER3）	943	962	-	5.46e-08	CTCTCTCTCTCTCTCTCTCT	Solanum lycopersicum
Solyc04g077210.2（KN1）	Solyc05g046010.4（PER3）	945	964	-	5.46e-08	CTCTCTCTCTCTCTCTCTCT	Solanum lycopersicum
Solyc04g077210.2（KN1）	Solyc05g046010.4（PER3）	947	966	-	5.46e-08	CTCTCTCTCTCTCTCTCTCT	Solanum lycopersicum
Solyc04g077210.2（KN1）	Solyc05g046010.4（PER3）	949	968	-	5.46e-08	CTCTCTCTCTCTCTCTCTCT	Solanum lycopersicum
Solyc04g077210.2（KN1）	Solyc05g046010.4（PER3）	951	970	-	5.46e-08	CTCTCTCTCTCTCTCTCTCT	Solanum lycopersicum
Solyc04g077210.2（KN1）	Solyc05g046010.4（PER3）	953	972	-	5.46e-08	CTCTCTCTCTCTCTCTCTCT	Solanum lycopersicum
Solyc04g077210.2（KN1）	Solyc05g046010.4（PER3）	955	974	-	5.46e-08	CTCTCTCTCTCTCTCTCTCT	Solanum lycopersicum
Solyc04g077210.2（KN1）	Solyc05g046010.4（PER3）	957	976	-	5.46e-08	CTCTCTCTCTCTCTCTCTCT	Solanum lycopersicum
Solyc04g077210.2（KN1）	Solyc05g046010.4（PER3）	959	978	-	5.46e-08	CTCTCTCTCTCTCTCTCTCT	Solanum lycopersicum
Solyc04g077210.2（KN1）	Solyc05g046010.4（PER3）	961	980	-	5.46e-08	CTCTCTCTCTCTCTCTCTCT	Solanum lycopersicum
Solyc04g077210.2（KN1）	Solyc05g046010.4（PER3）	963	982	-	5.46e-08	CTCTCTCTCTCTCTCTCTCT	Solanum lycopersicum
Solyc04g077210.2（KN1）	Solyc05g046010.4（PER3）	965	984	-	5.46e-08	CTCTCTCTCTCTCTCTCTCT	Solanum lycopersicum
Solyc04g077210.2（KN1）	Solyc05g046010.4（PER3）	967	986	-	5.46e-08	CTCTCTCTCTCTCTCTCTCT	Solanum lycopersicum
Solyc04g077210.2（KN1）	Solyc05g046010.4（PER3）	969	988	-	5.46e-08	CTCTCTCTCTCTCTCTCTCT	Solanum lycopersicum
Solyc04g077210.2（KN1）	Solyc05g046010.4（PER3）	971	990	-	5.46e-08	CTCTCTCTCTCTCTCTCTCT	Solanum lycopersicum
Solyc04g081170.2（BPC6）	Solyc01g015080.3（PERN）	8	28	-	4.89e-08	TTCGTTCTCTCTCTCTCGCTC	Solanum lycopersicum
Solyc04g081170.2（BPC6）	Solyc05g046010.4（PER3）	936	956	-	4.74e-09	CTCTCTCTCTCTCTATATATA	Solanum lycopersicum
Solyc04g081170.2（BPC6）	Solyc05g046010.4（PER3）	938	958	-	3.18e-10	CTCTCTCTCTCTCTCTATATA	Solanum lycopersicum
Solyc04g081170.2（BPC6）	Solyc05g046010.4（PER3）	940	960	-	1.41e-11	CTCTCTCTCTCTCTCTCTATA	Solanum lycopersicum
Solyc04g081170.2（BPC6）	Solyc05g046010.4（PER3）	942	962	-	1.19e-13	CTCTCTCTCTCTCTCTCTCTA	Solanum lycopersicum
Solyc04g081170.2（BPC6）	Solyc05g046010.4（PER3）	944	964	-	3.27e-14	CTCTCTCTCTCTCTCTCTCTC	Solanum lycopersicum
Solyc04g081170.2（BPC6）	Solyc05g046010.4（PER3）	946	966	-	3.27e-14	CTCTCTCTCTCTCTCTCTCTC	Solanum lycopersicum
Solyc04g081170.2（BPC6）	Solyc05g046010.4（PER3）	948	968	-	3.27e-14	CTCTCTCTCTCTCTCTCTCTC	Solanum lycopersicum
Solyc04g081170.2（BPC6）	Solyc05g046010.4（PER3）	950	970	-	3.27e-14	CTCTCTCTCTCTCTCTCTCTC	Solanum lycopersicum
Solyc04g081170.2（BPC6）	Solyc05g046010.4（PER3）	952	972	-	3.27e-14	CTCTCTCTCTCTCTCTCTCTC	Solanum lycopersicum
Solyc04g081170.2（BPC6）	Solyc05g046010.4（PER3）	954	974	-	3.27e-14	CTCTCTCTCTCTCTCTCTCTC	Solanum lycopersicum
Solyc04g081170.2（BPC6）	Solyc05g046010.4（PER3）	956	976	-	3.27e-14	CTCTCTCTCTCTCTCTCTCTC	Solanum lycopersicum
Solyc04g081170.2（BPC6）	Solyc05g046010.4（PER3）	958	978	-	3.27e-14	CTCTCTCTCTCTCTCTCTCTC	Solanum lycopersicum
Solyc04g081170.2（BPC6）	Solyc05g046010.4（PER3）	960	980	-	3.27e-14	CTCTCTCTCTCTCTCTCTCTC	Solanum lycopersicum
Solyc04g081170.2（BPC6）	Solyc05g046010.4（PER3）	962	982	-	3.27e-14	CTCTCTCTCTCTCTCTCTCTC	Solanum lycopersicum
Solyc04g081170.2（BPC6）	Solyc05g046010.4（PER3）	964	984	-	3.27e-14	CTCTCTCTCTCTCTCTCTCTC	Solanum lycopersicum
Solyc04g081170.2（BPC6）	Solyc05g046010.4（PER3）	966	986	-	3.27e-14	CTCTCTCTCTCTCTCTCTCTC	Solanum lycopersicum
Solyc04g081170.2（BPC6）	Solyc05g046010.4（PER3）	968	988	-	3.27e-14	CTCTCTCTCTCTCTCTCTCTC	Solanum lycopersicum
Solyc04g081170.2（BPC6）	Solyc05g046010.4（PER3）	970	990	-	3.27e-14	CTCTCTCTCTCTCTCTCTCTC	Solanum lycopersicum
Solyc04g081170.2（BPC6）	Solyc05g046010.4（PER3）	972	992	-	2.23e-13	TTCTCTCTCTCTCTCTCTCTC	Solanum lycopersicum
Solyc04g081170.2（BPC6）	Solyc05g046010.4（PER3）	974	994	-	3.6e-11	TTTTCTCTCTCTCTCTCTCTC	Solanum lycopersicum
Solyc04g081170.2（BPC6）	Solyc05g046010.4（PER3）	976	996	-	2.04e-09	AATTTTCTCTCTCTCTCTCTC	Solanum lycopersicum
Solyc04g081170.2（BPC6）	Solyc05g046010.4（PER3）	978	998	-	2.87e-08	TAAATTTTCTCTCTCTCTCTC	Solanum lycopersicum
Solyc04g081170.2（BPC6）	Solyc11g072510.3（CCR1）	220	240	+	6.56e-09	TAAACTCTCTCTCTCTCTCTT	Solanum lycopersicum
Solyc04g081170.2（BPC6）	Solyc11g072510.3（CCR1）	222	242	+	1.12e-10	AACTCTCTCTCTCTCTCTTTC	Solanum lycopersicum
Solyc04g081170.2（BPC6）	Solyc11g072510.3（CCR1）	224	244	+	2.62e-09	CTCTCTCTCTCTCTCTTTCAT	Solanum lycopersicum
Solyc05g053500.2（GATA1）	Solyc11g071640.3（XYL1 isoform X1）	461	475	-	3.02e-08	GCGATGATGATGGTG	Solanum lycopersicum
Solyc05g054400.2（GATA15）	Solyc12g055820.3（CAD1）	1038	1056	+	2.78e-09	CATCATCATCATCAACAAC	Solanum lycopersicum
Solyc05g054400.2（GATA15）	Solyc12g055820.3（CAD1）	1041	1059	+	6.69e-08	CATCATCATCAACAACAAC	Solanum lycopersicum
Solyc06g076030.2（DOF2.4）	Solyc05g050880.2（PER1）	574	594	-	9.93e-08	TTTTCTTTTTGTTTTTCTTTT	Solanum lycopersicum
Solyc10g047640.1（THI8）	Solyc12g055820.3（CAD1）	1038	1056	+	1.82e-09	CATCATCATCATCAACAAC	Solanum lycopersicum
Solyc10g047640.1（THI8）	Solyc12g055820.3（CAD1）	1041	1059	+	2.69e-08	CATCATCATCAACAACAAC	Solanum lycopersicum
Solyc11g008560.1（AIL1）	Solyc04g015560.4（XYL1）	1628	1647	+	1.8e-08	AAAGAAGAAAAAAAAAGAGA	Solanum lycopersicum
Solyc11g008560.1（AIL1）	Solyc05g046010.4（PER3）	942	961	+	8.17e-08	TAGAGAGAGAGAGAGAGAGA	Solanum lycopersicum
Solyc11g008560.1（AIL1）	Solyc05g046010.4（PER3）	944	963	+	2.04e-08	GAGAGAGAGAGAGAGAGAGA	Solanum lycopersicum
Solyc11g008560.1（AIL1）	Solyc05g046010.4（PER3）	946	965	+	2.04e-08	GAGAGAGAGAGAGAGAGAGA	Solanum lycopersicum
Solyc11g008560.1（AIL1）	Solyc05g046010.4（PER3）	948	967	+	2.04e-08	GAGAGAGAGAGAGAGAGAGA	Solanum lycopersicum
Solyc11g008560.1（AIL1）	Solyc05g046010.4（PER3）	950	969	+	2.04e-08	GAGAGAGAGAGAGAGAGAGA	Solanum lycopersicum
Solyc11g008560.1（AIL1）	Solyc05g046010.4（PER3）	952	971	+	2.04e-08	GAGAGAGAGAGAGAGAGAGA	Solanum lycopersicum
Solyc11g008560.1（AIL1）	Solyc05g046010.4（PER3）	954	973	+	2.04e-08	GAGAGAGAGAGAGAGAGAGA	Solanum lycopersicum
Solyc11g008560.1（AIL1）	Solyc05g046010.4（PER3）	956	975	+	2.04e-08	GAGAGAGAGAGAGAGAGAGA	Solanum lycopersicum
Solyc11g008560.1（AIL1）	Solyc05g046010.4（PER3）	958	977	+	2.04e-08	GAGAGAGAGAGAGAGAGAGA	Solanum lycopersicum
Solyc11g008560.1（AIL1）	Solyc05g046010.4（PER3）	960	979	+	2.04e-08	GAGAGAGAGAGAGAGAGAGA	Solanum lycopersicum
Solyc11g008560.1（AIL1）	Solyc05g046010.4（PER3）	962	981	+	2.04e-08	GAGAGAGAGAGAGAGAGAGA	Solanum lycopersicum
Solyc11g008560.1（AIL1）	Solyc05g046010.4（PER3）	964	983	+	2.04e-08	GAGAGAGAGAGAGAGAGAGA	Solanum lycopersicum
Solyc11g008560.1（AIL1）	Solyc05g046010.4（PER3）	966	985	+	2.04e-08	GAGAGAGAGAGAGAGAGAGA	Solanum lycopersicum
Solyc11g008560.1（AIL1）	Solyc05g046010.4（PER3）	968	987	+	2.04e-08	GAGAGAGAGAGAGAGAGAGA	Solanum lycopersicum
Solyc11g008560.1（AIL1）	Solyc05g046010.4（PER3）	970	989	+	2.04e-08	GAGAGAGAGAGAGAGAGAGA	Solanum lycopersicum
Solyc11g008560.1（AIL1）	Solyc05g046010.4（PER3）	972	991	+	2.04e-08	GAGAGAGAGAGAGAGAGAGA	Solanum lycopersicum
Solyc11g008560.1（AIL1）	Solyc05g046010.4（PER3）	974	993	+	2.96e-08	GAGAGAGAGAGAGAGAGAAA	Solanum lycopersicum
Solyc11g008560.1（AIL1）	Solyc11g072510.3（CCR1）	225	244	-	9.95e-08	ATGAAAGAGAGAGAGAGAGA	Solanum lycopersicum
Solyc11g011260.1（GAI）	Solyc05g046010.4（PER3）	944	963	+	7.14e-08	GAGAGAGAGAGAGAGAGAGA	Solanum lycopersicum
Solyc11g011260.1（GAI）	Solyc05g046010.4（PER3）	946	965	+	7.14e-08	GAGAGAGAGAGAGAGAGAGA	Solanum lycopersicum
Solyc11g011260.1（GAI）	Solyc05g046010.4（PER3）	948	967	+	7.14e-08	GAGAGAGAGAGAGAGAGAGA	Solanum lycopersicum
Solyc11g011260.1（GAI）	Solyc05g046010.4（PER3）	950	969	+	7.14e-08	GAGAGAGAGAGAGAGAGAGA	Solanum lycopersicum
Solyc11g011260.1（GAI）	Solyc05g046010.4（PER3）	952	971	+	7.14e-08	GAGAGAGAGAGAGAGAGAGA	Solanum lycopersicum
Solyc11g011260.1（GAI）	Solyc05g046010.4（PER3）	954	973	+	7.14e-08	GAGAGAGAGAGAGAGAGAGA	Solanum lycopersicum
Solyc11g011260.1（GAI）	Solyc05g046010.4（PER3）	956	975	+	7.14e-08	GAGAGAGAGAGAGAGAGAGA	Solanum lycopersicum
Solyc11g011260.1（GAI）	Solyc05g046010.4（PER3）	958	977	+	7.14e-08	GAGAGAGAGAGAGAGAGAGA	Solanum lycopersicum
Solyc11g011260.1（GAI）	Solyc05g046010.4（PER3）	960	979	+	7.14e-08	GAGAGAGAGAGAGAGAGAGA	Solanum lycopersicum
Solyc11g011260.1（GAI）	Solyc05g046010.4（PER3）	962	981	+	7.14e-08	GAGAGAGAGAGAGAGAGAGA	Solanum lycopersicum
Solyc11g011260.1（GAI）	Solyc05g046010.4（PER3）	964	983	+	7.14e-08	GAGAGAGAGAGAGAGAGAGA	Solanum lycopersicum
Solyc11g011260.1（GAI）	Solyc05g046010.4（PER3）	966	985	+	7.14e-08	GAGAGAGAGAGAGAGAGAGA	Solanum lycopersicum
Solyc11g011260.1（GAI）	Solyc05g046010.4（PER3）	968	987	+	7.14e-08	GAGAGAGAGAGAGAGAGAGA	Solanum lycopersicum
Solyc11g011260.1（GAI）	Solyc05g046010.4（PER3）	970	989	+	7.14e-08	GAGAGAGAGAGAGAGAGAGA	Solanum lycopersicum
Solyc11g011260.1（GAI）	Solyc05g046010.4（PER3）	972	991	+	7.14e-08	GAGAGAGAGAGAGAGAGAGA	Solanum lycopersicum
Solyc11g045680.1（LEP）	Solyc05g046010.4（PER3）	61	81	+	8.43e-08	AGCGTCGCCGCCTTGGCGGCA	Solanum lycopersicum
Solyc12g099370.1（GATA16）	Solyc11g071640.3（XYL1 isoform X1）	452	478	+	5.93e-08	CATTATGCCCACCATCATCATCGCTAT	Solanum lycopersicum
TF_enrichment	Background_all	Background_bind	Query_all	Query_bind	p_value	q_value
Solyc04g081170.2（BPC6）	34727	955	20	3	0.001937	0.01656
Solyc11g008560.1（AIL1）	34727	1138	20	3	0.003652	0.01656
Solyc04g008380.2（BPC1）	34727	1208	20	2	0.03078	0.03917
